# Supplementary material for: Genome-wide association study in 176,678 Europeans reveals genetic loci for tanning response to sun exposure
Source: Nat Commun. 2018 May 8;9:1684. doi: 10.1038/s41467-018-04086-y (PMC5940788; doi:10.1038/s41467-018-04086-y)
Supplement: Supplementary file 4 — Supplementary Data 1 [file 41467_2018_4086_MOESM4_ESM.xlsx]

## Sheet: Supplementary_data_D1
Locus	SNP	CHR	BP	EA.UKBB	NEA.UKBB	N.UKBB	BETA.UKBB	SE.UKBB	P.UKBB	EA.TUK	NEA.TUK	N.TUK	BETA.TUK	SE.TUK	P.TUK	EA.RS	NEA.RS	N.RS	BETA.RS	SE.RS	P.RS	EA.QIMR.Adolescent	NEA.QIMR.Adolescent	N.QIMR.Adolescent	BETA.QIMR.Adolescent	SE.QIMR.Adolescent	P.QIMR.Adolescent	EA.QIMR.Adults	NEA.QIMR.Adults	N.QIMR.Adults	BETA.QIMR.Adults	SE.QIMR.Adults	P.QIMR.Adults	EA.NHS_HPFS	NEA.NHS_HPFS	N.NHS_HPFS	BETA.NHS_HPFS	SE.NHS_HPFS	P.NHS_HPFS	Allele1	Allele2	Weight	Zscore	P.value	Direction	HetISq	HetChiSq	HetDf	HetPVal
1	rs670318	1	63727542	T	C	121295	0.122	0.049	4.581e-10	T	C	3937	0.096	0.06	0.1083	T	C	10451	-0.0295318	0.0766861	0.7002	T	C	3241	-0.0179132	0.0337775	0.595919	T	C	1842	-0.0153423	0.0381464	0.687586	T	C	35845	0.0160616	0.00627011	0.01045	t	c	55316	2.121	0.03396	+---+	23.5	5.23	4	0.2645
10	rs7766035	6	202452	T	C	120788	0.097	0.041	1.421e-08	T	C	3937	0.092	0.041	0.0267	T	C	10451	-0.0256255	0.0644506	0.691	T	C	3297	-0.00229735	0.0274035	0.933193	T	C	1848	0.0471225	0.033492	0.159604	T	C	35845	0.0259637	0.00731782	0.0003943	t	c	55378	3.506	0.0004553	+-+-+	45.4	7.322	4	0.1198
10	rs80014302	6	203722	G	T	121295	-0.11	0.047	3.411e-08	G	T	3937	0	0.049	0.997	G	T	10451	-0.0892685	0.0626885	0.1544	G	T	3252	-0.0638139	0.0340151	0.0607373	G	T	1842	0.0352611	0.0366654	0.336327	T	G	35845	0.00875612	0.00677034	0.1964	t	g	55327	1.937	0.05274	-+-++	8.8	4.387	4	0.3562
10	rs9392298	6	203878	T	C	121093	0.093	0.039	2.125e-08	T	C	3937	0.071	0.036	0.04912	T	C	10451	-0.0176549	0.0608581	0.7718	T	C	3301	-0.00352843	0.0266324	0.894608	T	C	1848	0.0383745	0.0325056	0.237934	T	C	35845	0.026821	0.00720596	0.0001954	t	c	55382	3.579	0.0003455	+-+-+	37.8	6.435	4	0.169
10	rs9392299	6	203909	G	A	121050	0.093	0.039	2.29e-08	G	A	3937	0.072	0.036	0.04311	G	A	10451	-0.0163327	0.0608746	0.7885	G	A	3301	-0.00352843	0.0266324	0.894608	G	A	1848	0.0383745	0.0325056	0.237934	A	G	35845	-0.0271962	0.00727171	0.0001843	a	g	55382	-3.615	0.0003009	-+-+-	38.4	6.493	4	0.1652
10	rs80324517	6	204031	A	G	121295	-0.11	0.047	3.299e-08	A	G	3937	0	0.049	0.997	A	G	10451	-0.0892685	0.0626885	0.1544	A	G	3252	-0.0622631	0.0341384	0.0682668	A	G	1842	0.0352611	0.0366654	0.336327	A	G	35845	-0.00871614	0.00674368	0.1963	a	g	55327	-1.925	0.05427	+-+--	5.7	4.242	4	0.3742
10	rs9405486	6	204072	T	G	121295	0.093	0.039	1.827e-08	T	G	3937	0.069	0.036	0.05523	T	G	10451	-0.0173496	0.0608546	0.7756	T	G	3301	-0.00352843	0.0266324	0.894608	T	G	1848	0.0383745	0.0325056	0.237934	T	G	35845	0.0268179	0.00710005	0.0001564	t	g	55382	3.612	0.0003037	+-+-+	37.6	6.413	4	0.1704
10	rs78179779	6	204484	A	G	121295	-0.124	0.052	1.737e-08	A	G	3937	0.085	0.066	0.1952	A	G	10451	-0.0673157	0.0707544	0.3414	NA	NA	NA	NA	NA	NA	A	G	1835	0.0144816	0.0594551	0.80759	A	G	35845	-0.0184324	0.00830219	0.02632	a	g	52068	-1.868	0.06183	+-+?-	26.6	4.09	3	0.2519
10	rs11961507	6	206313	C	T	117079	-0.12	0.04	3.502e-19	C	T	3937	-0.019	0.031	0.5381	C	T	10451	-0.108254	0.0421384	0.01019	C	T	3072	-0.0307829	0.0250639	0.219468	C	T	1830	0.0391759	0.0267049	0.142549	T	C	35845	0.0243623	0.0120243	0.04253	t	c	55135	2.941	0.003269	++-++	34.4	6.101	4	0.1917
10	rs78068562	6	206385	T	G	118547	-0.095	0.034	2.269e-15	T	G	3937	-0.017	0.027	0.5295	T	G	10451	0.0178399	0.0375419	0.6346	T	G	3063	-0.0267079	0.020355	0.189575	T	G	1821	-0.00466568	0.0233005	0.841315	T	G	35845	-0.0497818	0.012095	3.91e-05	t	g	55117	-3.623	0.0002907	-+---	35.1	6.168	4	0.187
10	rs12213817	6	206505	T	C	120711	-0.112	0.045	3.587e-10	T	C	3937	-0.059	0.042	0.1594	T	C	10451	-0.121038	0.0559068	0.03038	T	C	3259	-0.0303048	0.0305147	0.320723	T	C	1840	0.0442355	0.0329748	0.179926	T	C	35845	-0.00483595	0.00752258	0.5207	t	c	55332	-1.83	0.0673	--+--	38.6	6.517	4	0.1637
10	rs6920539	6	206528	G	A	118554	0.091	0.039	4.232e-08	G	A	3937	0.089	0.039	0.02233	G	A	10451	-0.0198966	0.0615804	0.7466	G	A	3263	0.000506442	0.0264729	0.984738	G	A	1843	0.0522976	0.0318692	0.100967	A	G	35845	-0.0286524	0.00946161	0.002483	a	g	55339	-3.208	0.001337	-+---	41.8	6.878	4	0.1425
10	rs6926256	6	206712	C	T	120050	0.098	0.041	9.146e-09	C	T	3937	0.081	0.041	0.05112	C	T	10451	-0.0267547	0.0628488	0.6703	C	T	3272	-0.00436454	0.0272425	0.872725	C	T	1848	0.0460689	0.0328613	0.161108	T	C	35845	-0.0290131	0.00852827	0.0006635	t	c	55353	-3.292	0.0009957	-+-+-	40.5	6.728	4	0.151
10	rs12213999	6	206860	T	C	120928	-0.111	0.044	3.305e-10	T	C	3937	-0.063	0.042	0.1345	T	C	10451	-0.121038	0.0559068	0.03038	T	C	3263	-0.0283353	0.0304424	0.352033	T	C	1840	0.0452805	0.0329099	0.169023	T	C	35845	-0.00562157	0.00769086	0.4639	t	c	55336	-1.905	0.05681	--+--	39.3	6.593	4	0.159
10	rs113614945	6	207651	A	G	120973	-0.112	0.044	2.104e-10	A	G	3937	-0.028	0.043	0.5157	A	G	10451	-0.126584	0.0561598	0.02419	A	G	3267	-0.0291552	0.0300095	0.331354	A	G	1841	0.0432198	0.0330288	0.190851	A	G	35845	-0.00481289	0.00747	0.5195	a	g	55341	-1.669	0.09517	--+--	30.9	5.788	4	0.2155
10	rs111619508	6	208346	C	T	118207	-0.113	0.047	1.18e-08	C	T	3937	-0.041	0.045	0.3656	C	T	10451	-0.119347	0.0559788	0.03299	NA	NA	NA	NA	NA	NA	NA	NA	NA	NA	NA	NA	T	C	35845	0.00429435	0.00745775	0.5654	t	c	50233	1.711	0.087	++??+	27.7	2.766	2	0.2508
10	rs59998992	6	208360	C	G	121295	-0.112	0.044	1.998e-10	C	G	3937	-0.035	0.043	0.4201	C	G	10451	-0.119347	0.0559788	0.03299	C	G	3263	-0.0298502	0.0305124	0.327999	C	G	1840	0.0434301	0.033331	0.192741	C	G	35845	-0.004313	0.00744972	0.5634	c	g	55336	-1.607	0.1081	--+--	28.6	5.602	4	0.2309
10	rs17806289	6	208822	A	C	121295	-0.095	0.033	5.993e-16	A	C	3937	-0.006	0.026	0.8126	A	C	10451	0.0139029	0.0391521	0.7225	A	C	3092	-0.0273864	0.0204023	0.179586	A	C	1822	-0.00588686	0.0231956	0.799685	A	C	35845	-0.0458984	0.011611	7.72e-05	a	c	55147	-3.46	0.000541	-+---	29.9	5.705	4	0.2223
10	rs17133787	6	209980	C	T	121295	-0.075	0.027	1.195e-15	C	T	3937	-0.041	0.02	0.03882	C	T	10451	-0.0354199	0.0317099	0.264	C	T	3010	-0.0434173	0.0173749	0.0125082	C	T	1790	-0.0491948	0.0207045	0.0176017	T	C	35845	0.0495769	0.0198307	0.01261	t	c	55033	4.065	4.806e-05	+++++	43.6	7.089	4	0.1313
10	rs80067053	6	210389	G	T	121295	0.097	0.041	4.527e-08	G	T	3937	0.112	0.042	0.008007	G	T	10451	0.00895974	0.0729027	0.9022	G	T	3265	0.021366	0.0290528	0.462136	G	T	1845	0.0694505	0.0346461	0.0451559	T	G	35845	-0.0283605	0.00668459	2.19e-05	t	g	55343	-4.721	2.346e-06	-----	45.4	7.329	4	0.1195
10	rs75465367	6	210660	A	G	120763	-0.114	0.045	1.483e-10	A	G	3937	-0.009	0.042	0.8375	A	G	10451	-0.125563	0.0559302	0.02476	A	G	3273	-0.0214178	0.0301374	0.477338	A	G	1840	0.0460076	0.033215	0.166176	A	G	35845	-0.0047612	0.00744357	0.5225	a	g	55346	-1.465	0.1428	--+--	30.6	5.767	4	0.2173
10	rs111408476	6	210911	T	C	120679	-0.114	0.045	1.575e-10	T	C	3937	-0.005	0.043	0.9045	T	C	10451	-0.124543	0.0559494	0.02599	T	C	3273	-0.0189424	0.0301013	0.529204	T	C	1840	0.0460076	0.033215	0.166176	T	C	35845	-0.00478393	0.00749594	0.5227	t	c	55346	-1.414	0.1572	--+--	29.7	5.692	4	0.2234
10	rs60181389	6	211182	T	C	120898	-0.073	0.031	3.939e-08	T	C	3937	-0.015	0.031	0.6347	T	C	10451	0.0334348	0.0444966	0.4524	T	C	3286	-0.0272364	0.0206254	0.186751	T	C	1844	-0.0165843	0.0258257	0.520849	T	C	35845	-0.0349925	0.0101771	0.0005802	t	c	55363	-3.008	0.002633	-+---	30.3	5.738	4	0.2195
10	rs73716620	6	212001	A	G	120038	-0.077	0.032	7.142e-09	A	G	3937	-0.018	0.029	0.534	A	G	10451	0.0158733	0.0442155	0.7196	A	G	3284	-0.0339867	0.0207366	0.101315	A	G	1845	-0.0280675	0.0260459	0.281346	A	G	35845	-0.033912	0.01012	0.0008153	a	g	55362	-3.299	0.0009696	-+---	14.6	4.682	4	0.3215
10	rs35417033	6	212339	T	A	120499	-0.072	0.031	2.757e-08	T	A	3937	-0.021	0.028	0.4564	T	A	10451	0.0178399	0.0442678	0.6869	T	A	3292	-0.0338937	0.0206799	0.101315	T	A	1847	-0.021271	0.0258877	0.411373	A	T	35845	0.0353025	0.0102691	0.000584	a	t	55372	3.34	0.000838	+-+++	15.8	4.748	4	0.3142
10	rs35552466	6	212403	C	T	120386	-0.071	0.03	4.198e-08	C	T	3937	-0.021	0.028	0.4557	C	T	10451	0.0129162	0.0420724	0.7589	C	T	3288	-0.0327202	0.0206581	0.113314	C	T	1847	-0.0201149	0.0258686	0.436918	T	C	35845	0.0368584	0.0106067	0.0005107	t	c	55368	3.39	0.0007002	+-+++	8	4.35	4	0.3607
10	rs11970426	6	215423	A	G	118097	-0.076	0.032	1.402e-08	A	G	3937	-0.017	0.027	0.5458	A	G	10451	0.0129162	0.0441429	0.7698	A	G	3301	-0.0341409	0.0206594	0.0985162	A	G	1848	-0.018577	0.0260423	0.475727	A	G	35845	-0.0331109	0.00994762	0.0008712	a	g	55382	-3.246	0.001171	-+---	5.6	4.236	4	0.375
10	rs72833501	6	217062	T	C	119651	-0.123	0.05	1.94e-09	T	C	3937	-0.037	0.048	0.4373	T	C	10451	-0.142486	0.0629632	0.02364	T	C	3257	0.0202031	0.0348123	0.561723	T	C	1840	0.0546913	0.0382251	0.152666	T	C	35845	0.00183874	0.00692315	0.79	t	c	55330	-0.575	0.5655	--+++	49	7.847	4	0.09735
10	rs12204071	6	219299	C	A	120655	-0.12	0.049	2.778e-09	C	A	3937	-0.015	0.047	0.7431	C	A	10451	-0.163107	0.063122	0.009762	C	A	3252	0.0217079	0.0345422	0.529756	C	A	1841	0.0565077	0.0383236	0.140521	A	C	35845	-0.00181266	0.00675999	0.7883	a	c	55326	0.573	0.5665	++---	56	9.096	4	0.05875
10	rs6932895	6	220549	T	C	115621	-0.058	0.025	3.449e-08	T	C	3937	-0.044	0.021	0.03743	T	C	10451	-0.0728933	0.0348939	0.0367	T	C	3227	-0.0189476	0.0170158	0.265563	T	C	1837	-0.0148199	0.0202551	0.464469	T	C	35845	-0.0364989	0.0132414	0.005828	t	c	55297	-4.086	4.394e-05	-----	0	1.379	4	0.8478
10	rs6916016	6	222601	C	T	120190	-0.087	0.036	5.368e-09	C	T	3937	-0.061	0.03	0.04549	C	T	10451	-0.0965109	0.0476362	0.04279	C	T	3137	-0.0195899	0.0277092	0.479628	C	T	1838	-0.0370516	0.0300641	0.217951	T	C	35845	0.0221295	0.00970497	0.02258	t	c	55208	3.646	0.000266	+++++	0	2.026	4	0.7309
10	rs2143738	6	223039	C	T	120345	-0.087	0.036	5.664e-09	C	T	3937	-0.061	0.03	0.04316	C	T	10451	-0.0961806	0.0477086	0.0438	C	T	3139	-0.0123074	0.0278974	0.65912	C	T	1838	-0.0330055	0.029904	0.269862	T	C	35845	0.0204394	0.00969455	0.03488	t	c	55210	3.424	0.000618	+++++	0	2.296	4	0.6816
10	rs2143739	6	223174	G	A	121295	-0.084	0.035	1.499e-08	G	A	3937	-0.064	0.031	0.03772	G	A	10451	-0.0935417	0.0490518	0.05649	G	A	3138	-0.0397468	0.0275776	0.149603	G	A	1838	-0.0242506	0.0313503	0.439303	A	G	35845	0.0228418	0.00962651	0.0176	a	g	55209	3.782	0.0001555	+++++	0	1.96	4	0.7431
10	rs727056	6	225044	T	C	115610	-0.077	0.027	8.841e-16	T	C	3937	-0.05	0.019	0.009415	T	C	10451	-0.0305623	0.0313685	0.3299	T	C	3301	-0.0174662	0.0152246	0.25137	T	C	1848	-0.036167	0.0183536	0.0489227	T	C	35845	-0.0622679	0.0134238	3.68e-06	t	c	55382	-5.479	4.274e-08	-----	6.7	4.289	4	0.3683
10	rs2235874	6	226284	G	C	115708	-0.085	0.028	8.575e-20	G	C	3937	-0.047	0.019	0.01344	G	C	10451	-0.045102	0.0308706	0.1441	G	C	3280	-0.0221708	0.0149532	0.138256	G	C	1848	-0.0357469	0.0180668	0.0480101	C	G	35845	0.0606017	0.0138735	1.28e-05	c	g	55361	5.527	3.257e-08	+++++	0	2.843	4	0.5845
10	rs77404390	6	227528	T	C	121295	0.155	0.063	1.095e-09	T	C	3937	0.098	0.084	0.2466	T	C	10451	-0.000100005	0.0871883	0.9991	T	C	3266	0.0494172	0.0441851	0.263472	T	C	1841	0.112592	0.0494999	0.023046	T	C	35845	0.015835	0.00602703	0.008627	t	c	55340	3.109	0.00188	+-+++	19.9	4.993	4	0.288
10	rs9328069	6	227639	G	A	116555	-0.064	0.026	3.614e-09	G	A	3937	-0.033	0.023	0.1482	G	A	10451	0.0506931	0.0348646	0.146	G	A	3195	0.0186512	0.0169525	0.271325	G	A	1838	-0.0146827	0.0211919	0.488494	A	G	35845	0.0473219	0.01345	0.0004327	a	g	55266	2.45	0.01429	+-+-+	67.4	12.278	4	0.0154
10	rs742768	6	227920	G	A	117077	-0.066	0.027	2.578e-09	G	A	3937	-0.04	0.023	0.08246	G	A	10451	0.0497421	0.0351038	0.1564	G	A	3177	0.0236819	0.0172669	0.170308	G	A	1838	-0.0204407	0.0215801	0.343659	A	G	35845	0.0423236	0.0126194	0.0007771	a	g	55248	2.398	0.01648	+-+-+	70	13.345	4	0.009706
10	rs12212839	6	228345	G	T	121295	-0.09	0.037	4.524e-09	G	T	3937	-0.04	0.031	0.195	G	T	10451	-0.0893778	0.0526992	0.08994	G	T	3156	-0.0249166	0.0291417	0.392604	G	T	1839	0.0110689	0.0323581	0.732333	T	G	35845	0.0136966	0.00918475	0.1356	t	g	55228	2.428	0.01519	++-++	0	1.735	4	0.7843
10	rs139815677	6	228861	G	GGT	116969	-0.094	0.039	5.697e-09	NA	NA	NA	NA	NA	NA	NA	NA	NA	NA	NA	NA	NA	NA	NA	NA	NA	NA	NA	NA	NA	NA	NA	NA	G	GGT	35845	-0.0112806	0.0102503	0.2714	g	ggt	35845	-1.1	0.2714	????-	0	0	0	1
10	rs371571085	6	228876	T	G	116685	-0.06	0.026	4.415e-08	NA	NA	NA	NA	NA	NA	NA	NA	NA	NA	NA	NA	NA	NA	NA	NA	NA	NA	NA	NA	NA	NA	NA	NA	T	G	35845	-0.0232149	0.0128171	0.07025	t	g	35845	-1.81	0.07025	????-	0	0	0	1
10	rs12203577	6	228918	A	G	121149	-0.095	0.04	2.617e-08	A	G	3937	-0.06	0.034	0.07808	A	G	10451	-0.130792	0.0571645	0.02215	A	G	3148	0.00421536	0.0343914	0.902455	A	G	1836	0.0414839	0.0370406	0.262878	A	G	35845	-0.00406308	0.00823597	0.6218	a	g	55217	-1.63	0.1031	--++-	44.4	7.194	4	0.126
10	rs12210260	6	229191	A	C	119049	-0.078	0.027	6.281e-16	A	C	3937	-0.042	0.02	0.03584	A	C	10451	-0.0661398	0.0313607	0.03493	A	C	3179	-0.0108455	0.0158374	0.493515	A	C	1821	0.00339972	0.0189772	0.857842	A	C	35845	-0.0306497	0.0134635	0.02255	a	c	55233	-3.447	0.0005667	--+--	0	2.675	4	0.6136
10	rs12213088	6	229318	G	A	121295	-0.098	0.041	7.871e-09	G	A	3937	-0.065	0.034	0.05849	G	A	10451	-0.130792	0.0571645	0.02215	G	A	3148	0.00421536	0.0343914	0.902455	G	A	1836	0.0384203	0.0371689	0.301428	A	G	35845	0.00401627	0.00821346	0.6256	a	g	55217	1.676	0.09375	++--+	45.4	7.326	4	0.1196
10	rs35910457	6	229448	T	TA	119520	-0.065	0.027	5.931e-09	T	TA	3937	-0.042	0.023	0.07073	NA	NA	NA	NA	NA	NA	NA	NA	NA	NA	NA	NA	NA	NA	NA	NA	NA	NA	NA	NA	NA	NA	NA	NA	t	ta	3937	-1.807	0.07073	-????	0	0	0	1
10	rs6910499	6	229729	G	A	118002	-0.076	0.027	2.753e-15	G	A	3937	-0.045	0.02	0.02241	G	A	10451	-0.063579	0.0313351	0.04245	G	A	3194	-0.0153045	0.0158079	0.333036	G	A	1817	0.00236409	0.0189724	0.900849	A	G	35845	0.0299327	0.0135425	0.02693	a	g	55244	3.484	0.0004931	++-++	0	3.037	4	0.5516
10	rs4959609	6	230007	A	C	121295	-0.058	0.025	4.316e-08	A	C	3937	-0.028	0.022	0.2166	A	C	10451	-0.0438474	0.0348272	0.2079	A	C	3172	-0.0143592	0.0178115	0.420199	A	C	1832	-0.00244948	0.0209862	0.907096	A	C	35845	-0.0203786	0.0126177	0.1058	a	c	55237	-2.395	0.01662	-----	0	0.656	4	0.9566
10	rs141130945	6	231108	T	C	118184	-0.112	0.047	2.217e-08	T	C	3937	-0.069	0.039	0.07818	T	C	10451	-0.135476	0.0646973	0.03627	T	C	3146	0.00642237	0.0385894	0.86783	T	C	1839	0.0220966	0.0399399	0.580163	T	C	35845	-0.000917289	0.00768994	0.9051	t	c	55218	-1.337	0.1813	--++-	33.9	6.048	4	0.1956
10	rs7765514	6	232290	T	C	115832	-0.066	0.025	3.286e-12	T	C	3937	-0.019	0.019	0.3155	T	C	10451	-0.0476159	0.0306803	0.1206	T	C	3233	-0.0205772	0.0151973	0.175827	T	C	1830	0.000338006	0.0183627	0.985316	T	C	35845	-0.0107644	0.013406	0.4201	t	c	55296	-1.916	0.05539	--+--	0	2.23	4	0.6936
10	rs2179754	6	232535	C	T	115979	-0.066	0.025	3.503e-12	C	T	3937	-0.016	0.019	0.4212	C	T	10451	-0.0479305	0.0306461	0.1179	C	T	3233	-0.0209662	0.0151937	0.167703	C	T	1830	0.000111374	0.0183793	0.995166	T	C	35845	0.011585	0.0135048	0.3921	t	c	55296	1.916	0.05537	++-++	0	2.057	4	0.7253
10	rs12202710	6	233500	C	G	119174	-0.099	0.039	6.855e-11	C	G	3937	-0.074	0.032	0.02228	C	G	10451	-0.0649653	0.0474545	0.1711	C	G	3143	0.0126514	0.026688	0.635498	C	G	1834	0.0318252	0.0313097	0.309544	C	G	35845	-0.0058071	0.00923539	0.5298	c	g	55210	-1.414	0.1574	--++-	40.7	6.75	4	0.1497
10	rs12212523	6	233750	C	T	118039	-0.064	0.024	6.315e-12	C	T	3937	-0.018	0.019	0.3471	C	T	10451	-0.0478256	0.0306378	0.1186	C	T	3233	-0.0210508	0.015196	0.166059	C	T	1830	0.000120294	0.0183785	0.994778	T	C	35845	0.0107415	0.0131798	0.4151	t	c	55296	1.919	0.05496	++-++	0	2.219	4	0.6956
10	rs139985432	6	234343	T	G	119909	-0.099	0.038	3.634e-11	T	G	3937	-0.07	0.033	0.03256	T	G	10451	-0.0649653	0.0474545	0.1711	T	G	3143	0.0126514	0.026688	0.635498	T	G	1834	0.0318252	0.0313097	0.309544	T	G	35845	-0.00682462	0.00923193	0.4605	t	g	55210	-1.463	0.1436	--++-	34.5	6.105	4	0.1915
10	rs6919262	6	235321	C	T	118793	-0.066	0.025	1.473e-12	C	T	3937	-0.02	0.02	0.3178	C	T	10451	-0.0478256	0.0306378	0.1184	C	T	3233	-0.0210508	0.015196	0.166059	C	T	1830	0.00134541	0.018364	0.941604	T	C	35845	0.0114286	0.0133443	0.3909	t	c	55296	1.958	0.05026	++-++	0	2.263	4	0.6875
10	rs6914508	6	235602	C	A	118985	-0.065	0.024	1.869e-12	C	A	3937	-0.023	0.02	0.2427	C	A	10451	-0.0478256	0.0306378	0.1184	C	A	3233	-0.0208556	0.0152053	0.170281	C	A	1830	0.000430911	0.0183594	0.981277	A	C	35845	0.011912	0.0133599	0.3739	a	c	55296	2.034	0.04197	++-++	0	2.338	4	0.6738
10	rs6926102	6	236731	C	T	121295	-0.061	0.025	1.017e-09	C	T	3937	-0.022	0.023	0.3426	C	T	10451	-0.0452066	0.0334368	0.1763	C	T	3141	-0.0333915	0.0168283	0.0473109	C	T	1808	-0.0163277	0.0205762	0.427575	T	C	35845	0.0130185	0.0137237	0.3427	t	c	55182	2.224	0.02618	+++++	0	3.249	4	0.517
10	rs72835321	6	237106	C	G	119360	-0.097	0.037	8.985e-12	C	G	3937	-0.054	0.03	0.068	C	G	10451	-0.0649653	0.0447111	0.1463	C	G	3126	-0.00378317	0.0247506	0.878525	C	G	1832	0.0399528	0.0291354	0.170455	C	G	35845	-0.0159553	0.0101334	0.1153	c	g	55191	-2.175	0.0296	--+--	21.4	5.091	4	0.2781
10	rs4959612	6	237332	G	A	116324	-0.086	0.028	5.32e-22	G	A	3937	-0.025	0.018	0.1727	G	A	10451	-0.023371	0.0293421	0.4257	G	A	3122	-0.0206086	0.0145081	0.15556	G	A	1811	-0.0119282	0.017636	0.498902	A	G	35845	0.0401347	0.0146547	0.006182	a	g	55166	3.378	0.0007292	+++++	0	1.051	4	0.902
10	rs12190887	6	238830	T	C	120573	-0.098	0.037	2.777e-12	T	C	3937	-0.037	0.029	0.2066	T	C	10451	-0.0756938	0.0448423	0.09141	T	C	3130	0.00177092	0.0246925	0.94283	T	C	1831	0.0438511	0.0296201	0.138925	T	C	35845	-0.0125783	0.00975673	0.1974	t	c	55194	-1.824	0.06815	--++-	19.6	4.974	4	0.29
10	rs72835324	6	239947	G	A	120490	-0.076	0.028	1.093e-13	G	A	3937	-0.013	0.021	0.5388	G	A	10451	-0.054773	0.0337272	0.1043	G	A	3102	-0.0331721	0.0172352	0.0543565	G	A	1822	0.00117504	0.0209798	0.955341	A	G	35845	0.0133682	0.0137309	0.3311	a	g	55157	2.101	0.03565	++-++	0	3.252	4	0.5166
10	rs112055291	6	239950	CGTG	C	120369	-0.076	0.028	9.842e-14	CGTG	C	3937	-0.013	0.021	0.5482	NA	NA	NA	NA	NA	NA	NA	NA	NA	NA	NA	NA	NA	NA	NA	NA	NA	NA	CGTG	C	35845	-0.0140944	0.013733	0.3043	cgtg	c	39782	-1.164	0.2444	-???-	0	0.061	1	0.8051
10	rs12205783	6	240104	C	G	121243	-0.099	0.037	1.108e-12	C	G	3937	-0.04	0.029	0.1697	C	G	10451	-0.0791514	0.0449469	0.07821	C	G	3135	0.00462293	0.0247105	0.851606	C	G	1831	0.0456556	0.0296879	0.124256	C	G	35845	-0.0126193	0.0097477	0.1959	c	g	55199	-1.851	0.06421	--++-	29	5.633	4	0.2283
10	rs12213793	6	240232	G	A	121295	-0.1	0.037	8.065e-13	G	A	3937	-0.04	0.029	0.1666	G	A	10451	-0.0791514	0.0449469	0.07821	G	A	3135	0.00462293	0.0247105	0.851606	G	A	1831	0.0456556	0.0296879	0.124256	A	G	35845	0.0125783	0.00975673	0.1971	a	g	55199	1.851	0.06423	++--+	29.2	5.652	4	0.2267
10	rs12205897	6	240305	A	G	119763	-0.098	0.037	2.354e-12	A	G	3937	-0.024	0.029	0.3998	A	G	10451	-0.0798011	0.0449077	0.07562	A	G	3130	0.00731308	0.0245686	0.765982	A	G	1829	0.0341163	0.0294665	0.247097	A	G	35845	-0.0131498	0.0102337	0.1988	a	g	55192	-1.752	0.07978	--++-	0	3.876	4	0.4231
10	rs12213905	6	240402	G	A	120577	-0.076	0.028	9.96e-14	G	A	3937	-0.016	0.022	0.4482	G	A	10451	-0.0443699	0.033386	0.1838	G	A	3102	-0.036634	0.0172148	0.0334065	G	A	1822	0.00117504	0.0209798	0.955341	A	G	35845	0.0126425	0.0137581	0.358	a	g	55157	2.016	0.04375	++-++	0	3.649	4	0.4556
10	rs12213916	6	240484	G	A	121031	-0.1	0.037	1.023e-12	G	A	3937	-0.037	0.029	0.1958	G	A	10451	-0.0779615	0.0448055	0.0819	G	A	3135	0.00462293	0.0247105	0.851606	G	A	1831	0.0456556	0.0296879	0.124256	A	G	35845	0.0124895	0.0101067	0.2166	a	g	55199	1.774	0.07612	++--+	27	5.479	4	0.2416
10	rs56380314	6	241477	G	A	120614	-0.076	0.028	1.112e-13	G	A	3937	-0.014	0.021	0.5199	G	A	10451	-0.0478256	0.0334211	0.1525	G	A	3098	-0.0349828	0.0172285	0.0423843	G	A	1821	0.00103639	0.0209649	0.960579	A	G	35845	0.0116839	0.0138277	0.3982	a	g	55152	1.948	0.05142	++-++	0	3.503	4	0.4775
10	rs72835330	6	241635	G	C	120873	-0.099	0.037	1.208e-12	G	C	3937	-0.038	0.029	0.1928	G	C	10451	-0.0783941	0.044925	0.08102	G	C	3135	0.00228997	0.0246499	0.925989	G	C	1831	0.0436533	0.0295995	0.140438	C	G	35845	0.012822	0.0100358	0.2014	c	g	55199	1.846	0.06491	++--+	22.3	5.147	4	0.2725
10	rs9503034	6	242150	C	A	117950	-0.087	0.028	1.69e-22	C	A	3937	-0.02	0.019	0.2815	C	A	10451	-0.0172479	0.0296457	0.5607	C	A	3095	-0.023429	0.0146906	0.110847	C	A	1815	-0.0210635	0.0177472	0.235436	A	C	35845	0.0493668	0.0152178	0.001162	a	c	55143	3.753	0.0001749	+++++	0	1.915	4	0.7514
10	rs12190714	6	242288	G	A	120786	-0.101	0.038	6.733e-13	G	A	3937	-0.037	0.029	0.1993	G	A	10451	-0.076881	0.0449334	0.08712	G	A	3135	0.00228997	0.0246499	0.925989	G	A	1831	0.0423147	0.0296297	0.153429	A	G	35845	0.012822	0.0100358	0.2018	a	g	55199	1.834	0.0667	++--+	18.2	4.888	4	0.299
10	rs12191102	6	242886	G	A	120047	-0.078	0.028	3.21e-14	G	A	3937	-0.012	0.022	0.5784	G	A	10451	-0.0483503	0.0333911	0.1475	G	A	3098	-0.0337896	0.0172274	0.0499177	G	A	1821	0.00103639	0.0209649	0.960579	A	G	35845	0.0117767	0.0138644	0.3959	a	g	55152	1.919	0.05497	++-++	0	3.291	4	0.5103
10	rs12209975	6	242936	A	G	120786	-0.101	0.038	6.733e-13	A	G	3937	-0.039	0.029	0.1782	A	G	10451	-0.0782859	0.0449919	0.08187	A	G	3135	0.00228997	0.0246499	0.925989	A	G	1831	0.0423147	0.0296297	0.153429	A	G	35845	-0.012822	0.0100358	0.2023	a	g	55199	-1.862	0.06261	--++-	20.7	5.045	4	0.2827
10	rs12189845	6	243189	T	C	120621	-0.101	0.038	6.417e-13	NA	NA	NA	NA	NA	NA	NA	NA	NA	NA	NA	NA	T	C	3135	0.00228997	0.0246499	0.925989	T	C	1831	0.0423147	0.0296297	0.153429	T	C	35845	-0.012822	0.0100628	0.2021	t	c	40811	-0.867	0.3858	??++-	31.5	2.921	2	0.2321
10	rs12193055	6	243955	G	A	120625	-0.101	0.038	6.313e-13	NA	NA	NA	NA	NA	NA	NA	NA	NA	NA	NA	NA	G	A	3135	0.00228997	0.0246499	0.925989	G	A	1833	0.0409862	0.0296423	0.166928	A	G	35845	0.0128605	0.0100718	0.2019	a	g	40813	0.877	0.3803	??--+	28	2.778	2	0.2493
10	rs11242721	6	244155	T	C	120812	-0.104	0.042	6.642e-10	T	C	3937	-0.019	0.036	0.5968	T	C	10451	-0.0770971	0.0509564	0.1302	T	C	3259	0.0190012	0.0276451	0.491925	T	C	1843	0.0712814	0.0344433	0.0386361	T	C	35845	-0.00933265	0.00860999	0.2785	t	c	55335	-1.127	0.2598	--++-	44.6	7.224	4	0.1245
10	rs11242723	6	244311	A	T	120750	-0.104	0.042	5.892e-10	A	T	3937	-0.019	0.036	0.5968	A	T	10451	-0.0718183	0.0508268	0.1577	A	T	3259	0.0190012	0.0276451	0.491925	A	T	1843	0.0712814	0.0344433	0.0386361	A	T	35845	-0.00918184	0.00871853	0.2925	a	t	55335	-1.058	0.29	--++-	43	7.014	4	0.1352
10	rs11242724	6	244606	A	G	120477	-0.11	0.043	1.225e-10	A	G	3937	-0.018	0.036	0.6146	A	G	10451	-0.0862117	0.0509827	0.09084	A	G	3259	0.0190012	0.0276451	0.491925	A	G	1843	0.0712814	0.0344433	0.0386361	A	G	35845	-0.0097578	0.0085068	0.2506	a	g	55335	-1.25	0.2114	--++-	47.5	7.62	4	0.1065
10	rs57779138	6	244627	G	A	120489	-0.105	0.042	4.708e-10	G	A	3937	-0.015	0.036	0.6766	G	A	10451	-0.0735389	0.0503691	0.1443	G	A	3259	0.0159894	0.027531	0.56143	G	A	1842	0.0716408	0.0341054	0.035815	A	G	35845	0.00991306	0.00890197	0.2647	a	g	55334	1.12	0.2629	++--+	43.2	7.039	4	0.1338
10	rs79905420	6	244846	T	G	120434	-0.103	0.042	2.538e-09	T	G	3937	-0.021	0.036	0.5596	T	G	10451	-0.0759096	0.0512903	0.1389	T	G	3264	0.020497	0.0277229	0.459746	T	G	1843	0.0763802	0.034406	0.0265428	T	G	35845	-0.0093493	0.00801623	0.2431	t	g	55340	-1.154	0.2486	--++-	50.2	8.029	4	0.09054
10	rs6904506	6	245096	C	T	119869	-0.1	0.039	7.541e-11	C	T	3937	0.003	0.033	0.9369	C	T	10451	-0.0698861	0.0470614	0.1374	C	T	3254	0.00713231	0.025747	0.781786	C	T	1834	0.0547102	0.0315917	0.083479	T	C	35845	0.015589	0.0113432	0.1694	t	c	55321	1.348	0.1775	-+--+	25.3	5.356	4	0.2527
10	rs59840485	6	245363	A	AAATT	120173	-0.107	0.042	9.276e-11	A	AAATT	3937	-0.016	0.035	0.6399	NA	NA	NA	NA	NA	NA	NA	NA	NA	NA	NA	NA	NA	NA	NA	NA	NA	NA	A	AAATT	35845	-0.013295	0.00878311	0.1295	a	aaatt	39782	-1.586	0.1127	-???-	0	0.001	1	0.9738
10	rs13213850	6	246178	C	T	120233	-0.108	0.042	7.218e-11	C	T	3937	-0.017	0.035	0.626	C	T	10451	-0.0781778	0.0493547	0.1131	C	T	3253	0.00999557	0.0271641	0.71292	C	T	1842	0.0422335	0.0328912	0.199291	T	C	35845	0.0127916	0.00895201	0.1533	t	c	55328	1.645	0.1001	++--+	0	3.865	4	0.4245
10	rs6596860	6	247899	G	A	121295	-0.054	0.023	4.726e-08	G	A	3937	-0.026	0.021	0.2135	G	A	10451	-0.0692429	0.0340762	0.04215	G	A	3169	-0.0436779	0.0170165	0.010308	G	A	1822	0.0384567	0.0205889	0.0619439	A	G	35845	0.0145537	0.0147216	0.3218	a	g	55224	2.29	0.02203	++-++	65.2	11.48	4	0.02166
10	rs6917507	6	248121	G	A	120294	-0.107	0.042	8.856e-11	G	A	3937	-0.021	0.035	0.5561	G	A	10451	-0.0777453	0.0494249	0.1158	G	A	3254	0.011521	0.0272007	0.671919	G	A	1841	0.0418505	0.0328928	0.203417	A	G	35845	0.0133073	0.00903223	0.1406	a	g	55328	1.692	0.09067	++--+	0	3.926	4	0.4162
10	rs12203873	6	248383	C	T	120987	-0.106	0.042	4.211e-10	C	T	3937	-0.017	0.036	0.6423	C	T	10451	-0.0811016	0.0513952	0.1145	C	T	3264	0.0129674	0.0275749	0.638201	C	T	1842	0.0760077	0.0344079	0.0272965	T	C	35845	0.00923058	0.00812218	0.2561	t	c	55339	1.207	0.2275	++--+	47.6	7.633	4	0.106
10	rs58778501	6	248717	T	C	120909	-0.105	0.042	5.826e-10	T	C	3937	-0.018	0.036	0.6263	T	C	10451	-0.0778534	0.0511857	0.1283	T	C	3264	0.0129674	0.0275749	0.638201	T	C	1842	0.0760077	0.0344079	0.0272965	T	C	35845	-0.00939766	0.00816789	0.2497	t	c	55339	-1.2	0.23	--++-	46.9	7.527	4	0.1105
10	rs78610313	6	248745	G	A	120953	-0.106	0.042	3.984e-10	G	A	3937	-0.018	0.036	0.6263	G	A	10451	-0.0778534	0.0511857	0.1283	G	A	3264	0.0129674	0.0275749	0.638201	G	A	1842	0.0760077	0.0344079	0.0272965	A	G	35845	0.00937931	0.00814954	0.2504	a	g	55339	1.199	0.2306	++--+	46.9	7.527	4	0.1105
10	rs78090308	6	248942	A	T	120601	-0.106	0.042	3.706e-10	A	T	3937	-0.016	0.036	0.6527	A	T	10451	-0.0778534	0.0511857	0.1283	A	T	3264	0.0129674	0.0275749	0.638201	A	T	1842	0.0760077	0.0344079	0.0272965	A	T	35845	-0.00934753	0.00813785	0.2514	a	t	55339	-1.187	0.2352	--++-	46.8	7.515	4	0.1111
10	rs12201499	6	249571	T	C	116237	-0.086	0.036	6.878e-09	T	C	3937	-0.015	0.03	0.6263	T	C	10451	-0.10625	0.043385	0.01431	T	C	3200	-0.0347531	0.0234364	0.138204	T	C	1831	-0.0132676	0.0291678	0.649256	T	C	35845	-0.0252317	0.0115443	0.0286	t	c	55264	-3.398	0.0006799	-----	0	1.889	4	0.7561
10	rs12196306	6	249788	C	G	120366	-0.067	0.027	1.353e-09	C	G	3937	-0.033	0.024	0.1715	C	G	10451	-0.0924443	0.0368304	0.01206	C	G	3149	-0.0288422	0.0189324	0.127748	C	G	1828	0.0345203	0.0232853	0.138381	C	G	35845	-0.0182926	0.014254	0.1988	c	g	55210	-2.587	0.009686	--+--	47.7	7.647	4	0.1054
10	rs6941485	6	250619	G	A	120358	-0.061	0.025	6.73e-10	G	A	3937	-0.02	0.022	0.3539	G	A	10451	-0.0506619	0.0333521	0.1288	G	A	3184	-0.0374098	0.0167392	0.0254937	G	A	1823	0.0238955	0.0203468	0.240383	A	G	35845	0.0110907	0.0139056	0.4263	a	g	55240	1.872	0.06121	++-++	40	6.663	4	0.1548
10	rs12193595	6	253272	A	G	118917	-0.111	0.043	3.161e-11	A	G	3937	-0.03	0.036	0.4018	A	G	10451	-0.101811	0.0478436	0.03336	A	G	3270	0.00696019	0.0273102	0.798849	A	G	1843	0.0619614	0.033939	0.068062	A	G	35845	-0.0117862	0.00859368	0.1702	a	g	55346	-1.857	0.0633	--++-	43.3	7.057	4	0.1329
10	6:253473	6	253473	A	ATT	120982	-0.107	0.042	2.307e-10	NA	NA	NA	NA	NA	NA	NA	NA	NA	NA	NA	NA	NA	NA	NA	NA	NA	NA	NA	NA	NA	NA	NA	NA	A	AT	35845	0.0126402	0.0149219	0.3972	a	at	35845	0.847	0.3972	????+	0	0	0	1
10	rs115673084	6	257512	T	G	118271	-0.117	0.047	5.087e-10	T	G	3937	-0.074	0.041	0.0743	T	G	10451	-0.0709591	0.0518707	0.1714	T	G	3256	0.0268865	0.0279992	0.336995	T	G	1844	0.0759985	0.0347112	0.0286896	T	G	35845	-0.00850234	0.00812824	0.295	t	g	55333	-1.281	0.2002	--++-	60.9	10.22	4	0.03689
10	rs7756782	6	381327	C	T	117345	-0.118	0.045	2.755e-12	NA	NA	NA	NA	NA	NA	NA	NA	NA	NA	NA	NA	NA	NA	NA	NA	NA	NA	NA	NA	NA	NA	NA	NA	T	C	35845	0.0292359	0.0114063	0.01041	t	c	35845	2.562	0.01041	????+	0	0	0	1
10	rs9405192	6	382537	A	G	118129	-0.155	0.039	3.064e-55	A	G	3937	-0.099	0.027	0.0002303	A	G	10451	-0.0631528	0.033326	0.05811	A	G	3123	-0.0459272	0.0166738	0.00591128	A	G	1811	-0.0395019	0.0201739	0.050373	A	G	35845	-0.120615	0.0163513	1.78e-13	a	g	55167	-8.754	2.052e-18	-----	35	6.158	4	0.1877
10	rs7773324	6	382559	G	A	118469	-0.172	0.04	9.051e-80	G	A	3937	-0.101	0.023	1.271e-05	G	A	10451	-0.0852311	0.0313235	0.006502	G	A	3127	-0.0667151	0.015151	1.0999e-05	G	A	1801	-0.0648728	0.0182003	0.000374036	A	G	35845	0.154111	0.01728	5.06e-19	a	g	55161	11.224	3.123e-29	+++++	66.3	11.882	4	0.01825
10	rs9378774	6	382897	A	G	118833	-0.156	0.039	3.027e-58	A	G	3937	-0.093	0.026	0.0003519	A	G	10451	-0.0819696	0.0328141	0.01248	A	G	3115	-0.063103	0.0161772	9.78232e-05	A	G	1807	-0.0594118	0.0198726	0.0028303	A	G	35845	-0.137928	0.0170086	4.86e-16	a	g	55155	-10.051	9.138e-24	-----	49.7	7.945	4	0.09363
10	rs1033180	6	383546	T	C	121295	-0.122	0.045	2.237e-13	T	C	3937	-0.105	0.034	0.001897	T	C	10451	-0.0108587	0.051906	0.8343	T	C	3301	0.00997313	0.0274697	0.716584	T	C	1848	-0.0828373	0.0334108	0.0132512	T	C	35845	-0.030557	0.00790567	0.0001121	t	c	55382	-4.39	1.131e-05	---+-	65.5	11.602	4	0.02057
10	rs1473908	6	383649	G	A	121295	-0.107	0.041	1.412e-11	G	A	3937	-0.052	0.037	0.1518	G	A	10451	-0.0726782	0.0500539	0.1465	G	A	3266	-0.0724587	0.0242915	0.00287641	G	A	1842	-0.0895897	0.0312897	0.00424102	A	G	35845	0.0307856	0.0103258	0.00288	a	g	55341	4.658	3.199e-06	+++++	52.5	8.413	4	0.07757
10	rs10683357	6	384955	G	GCC	120414	-0.172	0.039	7.227e-81	G	GCC	3937	-0.097	0.024	3.588e-05	NA	NA	NA	NA	NA	NA	NA	NA	NA	NA	NA	NA	NA	NA	NA	NA	NA	NA	G	GCC	35845	-0.152467	0.0170722	4.25e-19	g	gcc	39782	-9.777	1.415e-22	-???-	19.3	1.24	1	0.2655
10	rs7773997	6	384970	T	C	121295	-0.173	0.039	4.778e-82	T	C	3937	-0.103	0.023	1.109e-05	T	C	10451	-0.0888312	0.0312566	0.004481	T	C	3132	-0.0628184	0.0151817	3.59489e-05	T	C	1804	-0.0670303	0.0181464	0.000227333	T	C	35845	-0.152689	0.0170722	3.83e-19	t	c	55169	-11.27	1.85e-29	-----	63.6	11.003	4	0.02653
10	rs4959234	6	385687	T	C	118860	-0.157	0.039	1.765e-56	T	C	3937	-0.099	0.027	0.0002127	T	C	10451	-0.0441609	0.0334046	0.1861	T	C	3131	-0.0442152	0.0167712	0.00841912	T	C	1810	-0.0425496	0.0203382	0.036567	T	C	35845	-0.117074	0.0157552	1.11e-13	t	c	55174	-8.557	1.154e-17	-----	54.1	8.708	4	0.06882
10	rs2671427	6	385735	T	C	116642	-0.185	0.041	3.646e-92	T	C	3937	-0.103	0.023	9.681e-06	T	C	10451	-0.084034	0.0314734	0.00759	T	C	3116	-0.0555443	0.0150029	0.000217223	T	C	1805	-0.0610856	0.0176123	0.00053573	T	C	35845	-0.150249	0.0171039	1.37e-18	t	c	55154	-10.944	7.125e-28	-----	60.1	10.037	4	0.03981
10	rs35605315	6	386419	T	C	121295	-0.12	0.048	3.096e-10	T	C	3937	-0.024	0.044	0.5785	T	C	10451	-0.0447882	0.0591888	0.4492	T	C	3263	-0.017826	0.0304588	0.558421	T	C	1847	-0.0694399	0.0360809	0.0544387	T	C	35845	-0.0152576	0.00702065	0.02974	t	c	55343	-2.72	0.006534	-----	0	2.25	4	0.6898
10	rs2797304	6	386636	A	G	117654	-0.177	0.04	1.68e-81	A	G	3937	-0.106	0.023	6.434e-06	A	G	10451	-0.0748313	0.0313758	0.01706	A	G	3141	-0.0527359	0.0154392	0.000643852	A	G	1802	-0.0511364	0.0185114	0.00579447	A	G	35845	-0.140996	0.0169254	7.39e-17	a	g	55176	-10.279	8.787e-25	-----	56.6	9.216	4	0.05592
10	rs55921432	6	386751	T	A	121150	-0.122	0.048	1.835e-10	T	A	3937	-0.03	0.043	0.483	T	A	10451	-0.0369752	0.058293	0.5259	T	A	3270	-0.0212376	0.0303476	0.484094	T	A	1847	-0.0686643	0.0361252	0.057494	A	T	35845	0.015651	0.00701436	0.0258	a	t	55350	2.774	0.005542	+++++	0	2.268	4	0.6866
10	rs56130025	6	387021	C	T	121295	-0.126	0.046	1.819e-13	C	T	3937	-0.043	0.038	0.259	C	T	10451	-0.0447882	0.0530854	0.3988	C	T	3278	-0.0561915	0.0266381	0.0349817	C	T	1845	-0.0628244	0.0337328	0.0627045	T	C	35845	0.0147455	0.00788803	0.06192	t	c	55356	3.023	0.002504	+++++	5.8	4.244	4	0.374
10	rs13202461	6	389142	A	G	120622	-0.133	0.047	3.916e-16	A	G	3937	-0.033	0.037	0.3702	A	G	10451	-0.0649653	0.0492908	0.1874	A	G	3291	-0.0491765	0.025722	0.0559828	A	G	1846	-0.0521758	0.0316991	0.099941	A	G	35845	-0.0180822	0.00880084	0.03958	a	g	55370	-3.234	0.001221	-----	0	2.677	4	0.6132
10	rs13220460	6	389147	C	A	120725	-0.137	0.048	6.38e-16	C	A	3937	-0.045	0.037	0.2275	C	A	10451	-0.0490852	0.0518378	0.3437	C	A	3282	-0.0524837	0.0265078	0.0477943	C	A	1846	-0.0594973	0.0325933	0.0680961	A	C	35845	0.0167462	0.00817989	0.04039	a	c	55361	3.198	0.001386	+++++	0	3.575	4	0.4665
10	rs35162881	6	389176	G	A	120988	-0.133	0.048	6.483e-15	G	A	3937	-0.037	0.038	0.3248	G	A	10451	-0.0392607	0.0522431	0.4524	G	A	3282	-0.0534571	0.0267651	0.0458782	G	A	1845	-0.0536226	0.033465	0.10925	A	G	35845	0.0156693	0.0075699	0.03822	a	g	55360	3.035	0.002404	+++++	0	3.168	4	0.5301
10	rs9503555	6	389319	C	T	121295	-0.126	0.045	6.54e-15	C	T	3937	-0.031	0.037	0.4087	C	T	10451	-0.0627268	0.0495473	0.2054	C	T	3291	-0.0574452	0.0255833	0.0248072	C	T	1843	-0.0544063	0.0319138	0.0884029	T	C	35845	0.0163626	0.00816944	0.04521	t	c	55367	3.24	0.001196	+++++	0	3.74	4	0.4423
10	rs1514346	6	389630	A	G	120428	-0.135	0.047	3.513e-17	A	G	3937	-0.036	0.037	0.3285	A	G	10451	-0.0844692	0.0482405	0.0799	A	G	3286	-0.0563063	0.0252396	0.025757	A	G	1844	-0.0610907	0.0310143	0.0490165	A	G	35845	-0.0222499	0.00946803	0.01894	a	g	55363	-3.812	0.0001377	-----	0	3.843	4	0.4277
10	rs6899334	6	390105	C	T	121295	-0.14	0.048	2.295e-17	C	T	3937	-0.047	0.036	0.1955	C	T	10451	-0.0490852	0.0518378	0.3437	C	T	3282	-0.0524837	0.0265078	0.0477943	C	T	1846	-0.0594973	0.0325933	0.0680961	T	C	35845	0.0163108	0.00784492	0.03747	t	c	55361	3.246	0.001171	+++++	0	3.611	4	0.4612
10	rs2797305	6	390658	T	C	119603	-0.127	0.044	2.816e-17	T	C	3937	-0.055	0.034	0.1071	T	C	10451	-0.112273	0.0456953	0.01403	T	C	3271	-0.0736543	0.0228229	0.0012623	T	C	1840	-0.0844573	0.0289941	0.00362403	T	C	35845	-0.0333076	0.0107465	0.001949	t	c	55344	-5.305	1.128e-07	-----	55.3	8.948	4	0.06242
10	rs79324228	6	392866	G	A	121295	-0.126	0.049	8.463e-11	G	A	3937	-0.079	0.058	0.1747	G	A	10451	-0.149196	0.0931313	0.1091	G	A	3245	-0.0821737	0.0367012	0.025223	G	A	1844	-0.0442935	0.0400388	0.268757	A	G	35845	0.00991257	0.00892587	0.2668	a	g	55322	2.696	0.007012	+++++	13.1	4.604	4	0.3304
10	rs2666957	6	393868	G	A	121295	-0.156	0.054	7.179e-17	G	A	3937	-0.162	0.057	0.004664	G	A	10451	-0.130792	0.069349	0.05926	G	A	3238	0.0113361	0.0314716	0.718721	G	A	1836	-0.0595121	0.043451	0.170968	A	G	35845	0.0217146	0.00947031	0.02188	a	g	55307	3.583	0.0003401	+++-+	33.2	5.987	4	0.2001
10	rs6930635	6	395634	C	T	121295	-0.14	0.048	1.357e-17	C	T	3937	-0.051	0.039	0.1936	C	T	10451	-0.0642186	0.0521678	0.2183	C	T	3254	-0.0622139	0.0267349	0.0200221	C	T	1847	-0.0683361	0.0311262	0.0282559	T	C	35845	0.0170485	0.00841031	0.04284	t	c	55334	3.477	0.0005077	+++++	26.5	5.442	4	0.2448
10	rs12203592	6	396321	T	C	121295	0.545	0.076	1.0458409810e-581	T	C	3937	0.149	0.019	2.547e-15	T	C	10451	0.457425	0.0484355	3.59e-21	T	C	3111	0.171333	0.0177223	8.04899e-22	T	C	1785	0.13113	0.021801	2.16791e-09	T	C	35845	0.251496	0.0118568	4.99e-100	t	c	55129	26.703	4.4e-157	+++++	77.1	17.448	4	0.001581
10	rs34318727	6	397261	A	G	121295	-0.141	0.049	2.46e-16	A	G	3937	-0.06	0.04	0.1297	A	G	10451	-0.031078	0.0529979	0.5576	A	G	3262	-0.0562039	0.0277453	0.0428752	A	G	1844	-0.0590594	0.0334839	0.077929	A	G	35845	-0.0125784	0.00759077	0.09755	a	g	55339	-2.806	0.005018	-----	15.3	4.72	4	0.3173
10	rs6942173	6	397269	G	T	121238	-0.141	0.049	2.138e-16	G	T	3937	-0.06	0.04	0.1297	G	T	10451	-0.0311811	0.0528673	0.5553	G	T	3262	-0.0608269	0.0277129	0.0282405	G	T	1844	-0.0590594	0.0334839	0.077929	T	G	35845	0.0128338	0.00766015	0.09357	t	g	55339	2.865	0.004176	+++++	22.7	5.171	4	0.2702
10	rs1775589	6	397290	C	T	120387	-0.135	0.043	8.186e-23	C	T	3937	-0.052	0.031	0.09591	C	T	10451	-0.104028	0.0439679	0.01799	C	T	3230	-0.0507946	0.0214818	0.0181102	C	T	1841	-0.0656264	0.0269902	0.0151319	T	C	35845	0.0384589	0.00993658	0.0001081	t	c	55304	5.604	2.094e-08	+++++	0	3.44	4	0.487
10	rs1775590	6	397478	C	T	120664	-0.136	0.043	6.386e-23	C	T	3937	-0.057	0.031	0.06503	C	T	10451	-0.103584	0.0439662	0.01845	C	T	3230	-0.0484862	0.0215297	0.0243844	C	T	1841	-0.0727782	0.0269406	0.00696766	T	C	35845	0.034507	0.00975624	0.0004119	t	c	55304	5.397	6.785e-08	+++++	14.1	4.658	4	0.3243
10	rs1775591	6	397485	G	A	120664	-0.136	0.043	6.386e-23	G	A	3937	-0.059	0.031	0.05781	G	A	10451	-0.103584	0.0439662	0.01845	G	A	3230	-0.0484862	0.0215297	0.0243844	G	A	1841	-0.0707405	0.0269173	0.00865863	A	G	35845	0.034507	0.00975624	0.0004139	a	g	55304	5.396	6.803e-08	+++++	10.3	4.459	4	0.3474
10	rs6900384	6	397937	G	T	121295	-0.138	0.048	5.372e-16	G	T	3937	-0.068	0.04	0.08643	G	T	10451	-0.0299439	0.0526717	0.5697	G	T	3267	-0.0614698	0.0275332	0.0256445	G	T	1844	-0.0637799	0.0334281	0.0565505	T	G	35845	0.0128726	0.00765891	0.09292	t	g	55344	2.947	0.003211	+++++	33.5	6.018	4	0.1978
10	rs2666970	6	398242	T	C	121295	-0.136	0.043	1.835e-23	T	C	3937	-0.059	0.031	0.05534	T	C	10451	-0.105916	0.0440583	0.01621	T	C	3235	-0.0476881	0.0214682	0.0263958	T	C	1841	-0.0714821	0.0269172	0.00798455	T	C	35845	-0.0348101	0.00968402	0.0003299	t	c	55309	-5.468	4.556e-08	-----	9.4	4.414	4	0.3529
10	rs2671422	6	398775	A	G	120311	-0.137	0.044	1.718e-22	A	G	3937	-0.061	0.031	0.04641	A	G	10451	-0.101811	0.044831	0.02313	A	G	3247	-0.0460766	0.0217993	0.0346181	A	G	1839	-0.0664245	0.0275676	0.0160718	A	G	35845	-0.0331739	0.00926784	0.0003444	a	g	55319	-5.351	8.766e-08	-----	0	3.567	4	0.4677
10	rs1473037	6	399079	T	A	121295	-0.134	0.042	1.654e-23	T	A	3937	-0.053	0.03	0.07981	T	A	10451	-0.108588	0.0437326	0.01304	T	A	3227	-0.0515632	0.0211004	0.0145892	T	A	1842	-0.0787195	0.0257084	0.00223044	A	T	35845	0.0398864	0.0106267	0.000178	a	t	55302	5.712	1.113e-08	+++++	32.9	5.965	4	0.2018
10	rs67898097	6	399218	C	T	121295	-0.138	0.048	2.405e-16	C	T	3937	-0.068	0.039	0.08187	C	T	10451	-0.0440564	0.0529206	0.4051	C	T	3252	-0.0531605	0.0275303	0.0535714	C	T	1843	-0.0555209	0.0338683	0.101319	T	C	35845	0.0129429	0.00778627	0.09658	t	c	55328	2.93	0.003385	+++++	7.1	4.305	4	0.3663
10	rs66885372	6	399542	T	C	121295	-0.137	0.048	1.136e-15	T	C	3937	-0.072	0.04	0.07141	T	C	10451	-0.0357308	0.0533216	0.5028	T	C	3281	-0.0620767	0.0279146	0.0262292	T	C	1846	-0.0570015	0.0345358	0.0990111	T	C	35845	-0.00946032	0.00729904	0.1952	t	c	55360	-2.657	0.007893	-----	33.1	5.982	4	0.2005
10	rs67212931	6	400559	G	T	120852	-0.138	0.049	2.506e-15	G	T	3937	-0.066	0.04	0.09909	G	T	10451	-0.0347985	0.0534047	0.5147	G	T	3281	-0.0620767	0.0279146	0.0262292	G	T	1847	-0.0538409	0.0346081	0.119945	T	G	35845	0.00965753	0.00731919	0.1878	t	g	55361	2.608	0.00911	+++++	26.4	5.437	4	0.2453
10	rs1877178	6	400654	C	T	120012	-0.135	0.043	3.497e-22	C	T	3937	-0.053	0.032	0.09555	C	T	10451	-0.104028	0.0442296	0.01867	C	T	3241	-0.0464881	0.021609	0.0315226	C	T	1839	-0.0710231	0.0272939	0.00933831	T	C	35845	0.0326696	0.00976519	0.0008205	t	c	55313	5.155	2.537e-07	+++++	7.2	4.312	4	0.3654
10	rs2292383	6	402087	C	T	121295	-0.117	0.046	6.594e-11	C	T	3937	-0.076	0.042	0.0735	C	T	10451	-0.0462534	0.0557001	0.4063	C	T	3275	-0.0560343	0.0291997	0.0550705	C	T	1848	-0.0394069	0.0353179	0.264664	T	C	35845	0.0109174	0.00717632	0.1279	t	c	55356	2.734	0.006264	+++++	0	3.662	4	0.4537
10	rs67224990	6	402400	G	A	120434	-0.113	0.045	5.257e-10	G	A	3937	-0.07	0.042	0.09116	G	A	10451	-0.0497156	0.0554614	0.37	G	A	3275	-0.0528069	0.0291472	0.0701188	G	A	1848	-0.0419908	0.0352432	0.233627	A	G	35845	0.0109814	0.00721844	0.1278	a	g	55356	2.724	0.006457	+++++	0	3.257	4	0.5157
10	rs13208928	6	403470	A	T	120080	-0.114	0.046	3.679e-10	A	T	3937	-0.089	0.041	0.03084	A	T	10451	-0.0434296	0.0571818	0.4475	A	T	3263	-0.0485324	0.0288749	0.0929001	A	T	1846	-0.0279184	0.0344966	0.418443	A	T	35845	-0.0128785	0.00710059	0.0695	a	t	55342	-2.923	0.003471	-----	0	3.47	4	0.4824
10	rs1877179	6	403604	G	A	121295	-0.117	0.043	3.674e-14	G	A	3937	-0.099	0.034	0.0035	G	A	10451	-0.046882	0.0506176	0.3544	G	A	3287	-0.00543278	0.0272691	0.842097	G	A	1844	-0.0826691	0.031484	0.00871764	A	G	35845	0.0363452	0.00863317	2.52e-05	a	g	55364	5.098	3.429e-07	+++++	50.4	8.061	4	0.08936
10	rs3778607	6	403799	A	G	121295	-0.165	0.038	4.972e-82	A	G	3937	-0.053	0.017	0.001722	G	A	10451	0.0843411	0.0293974	0.004112	A	G	3220	-0.0430284	0.0141078	0.0023068	A	G	1836	-0.0602577	0.0169563	0.000389446	A	G	35845	-0.109948	0.0145442	3.57e-14	a	g	55289	-9.566	1.114e-21	-----	31.2	5.818	4	0.2132
10	rs2001508	6	404632	C	A	119270	-0.122	0.039	3.635e-23	C	A	3937	-0.095	0.027	0.0003399	C	A	10451	-0.0563587	0.0393567	0.1523	C	A	3287	-0.0270526	0.0199952	0.176163	C	A	1847	-0.0664829	0.0236723	0.00503055	A	C	35845	0.0573127	0.0104732	4.63e-08	a	c	55367	6.816	9.334e-12	+++++	49.9	7.986	4	0.09209
10	rs11242862	6	405452	A	T	118245	-0.068	0.027	1.51e-10	A	T	3937	-0.011	0.023	0.634	A	T	10451	-0.0417599	0.0344554	0.2255	A	T	3297	-0.0523687	0.0161025	0.00115665	A	T	1844	-0.02455	0.0209679	0.241816	A	T	35845	-0.0157362	0.0119575	0.1891	a	t	55374	-2.717	0.006596	-----	49.8	7.969	4	0.09272
10	rs2280118	6	405457	C	T	118242	-0.068	0.027	1.547e-10	C	T	3937	-0.01	0.023	0.6463	C	T	10451	-0.0417599	0.0344554	0.2255	C	T	3297	-0.0523687	0.0161025	0.00115665	C	T	1844	-0.02455	0.0209679	0.241816	T	C	35845	0.0157362	0.0119575	0.1892	t	c	55374	2.712	0.006693	+++++	49.9	7.978	4	0.09238
10	rs17825664	6	405873	C	T	121295	-0.115	0.046	2.902e-10	C	T	3937	-0.084	0.041	0.04044	C	T	10451	-0.0492953	0.057689	0.3929	C	T	3286	-0.0486512	0.0290989	0.0946337	C	T	1846	-0.0318353	0.0353174	0.367491	T	C	35845	0.0129033	0.00689309	0.0609	t	c	55365	2.997	0.002722	+++++	0	3.063	4	0.5473
10	rs3800262	6	405900	A	G	121295	-0.124	0.038	3.325e-26	A	G	3937	-0.02	0.025	0.4231	A	G	10451	-0.0618754	0.0376142	0.09995	A	G	3279	-0.0177726	0.0191153	0.352563	A	G	1845	-0.0325532	0.0233959	0.164271	A	G	35845	-0.0512611	0.0112955	5.73e-06	a	g	55357	-5.059	4.22e-07	-----	0	1.132	4	0.8892
10	rs1131442	6	407656	A	G	119060	-0.152	0.038	1.062e-57	A	G	3937	-0.074	0.02	0.0002265	A	G	10451	-0.0736465	0.0309309	0.01725	NA	NA	NA	NA	NA	NA	NA	NA	NA	NA	NA	NA	A	G	35845	-0.0974536	0.0135424	6.79e-13	a	g	50233	-8.187	2.684e-16	--??-	48	3.85	2	0.1459
10	rs1050975	6	408012	G	A	120397	-0.109	0.041	4.522e-12	G	A	3937	-0.101	0.032	0.001501	G	A	10451	-0.0513986	0.0505394	0.309	G	A	3301	-0.0111603	0.0266555	0.675472	G	A	1847	-0.091802	0.0314452	0.00354948	A	G	35845	0.0364637	0.00858976	2.12e-05	a	g	55381	5.344	9.107e-08	+++++	57	9.312	4	0.05376
10	rs1050976	6	408079	C	T	121295	-0.147	0.035	1.455e-66	C	T	3937	-0.049	0.018	0.007836	T	C	10451	0.0751075	0.0295932	0.01116	C	T	3301	-0.0496168	0.0138285	0.000338075	C	T	1847	-0.0611412	0.0168372	0.000289721	T	C	35845	0.0988845	0.0142128	3.59e-12	t	c	55381	8.942	3.834e-19	+++++	49.2	7.876	4	0.09622
10	rs7768807	6	408246	C	T	119981	-0.132	0.037	6.161e-38	C	T	3937	-0.032	0.022	0.14	C	T	10451	-0.0538228	0.0326992	0.09979	C	T	3273	-0.0320854	0.0165305	0.0523453	C	T	1846	-0.0338194	0.0198651	0.0888397	T	C	35845	0.0641419	0.0125592	3.1e-07	t	c	55352	6.009	1.863e-09	+++++	0	1.622	4	0.8049
10	rs9391997	6	409119	A	G	120789	-0.146	0.035	1.443e-65	A	G	3937	-0.05	0.018	0.00602	G	A	10451	0.0778865	0.029369	0.008	A	G	3301	-0.0492016	0.0138406	0.000383465	A	G	1847	-0.0601662	0.0168522	0.000365836	A	G	35845	-0.0991854	0.0142125	2.9e-12	a	g	55381	-9.02	1.886e-19	-----	45.1	7.288	4	0.1214
10	rs78361121	6	409283	G	A	119967	-0.14	0.053	1.967e-12	G	A	3937	-0.032	0.053	0.5379	G	A	10451	-0.0371828	0.0701297	0.596	G	A	3296	0.00185601	0.0301022	0.95084	G	A	1834	-0.0467977	0.0401163	0.243544	A	G	35845	0.00764748	0.00679191	0.2604	a	g	55363	1.497	0.1343	+++-+	0	1.049	4	0.9023
10	rs10530949	6	409826	GTCT	G	119763	-0.115	0.032	1.086e-38	GTCT	G	3937	-0.017	0.019	0.3538	NA	NA	NA	NA	NA	NA	NA	NA	NA	NA	NA	NA	NA	NA	NA	NA	NA	NA	G	GTCT	35845	0.0578813	0.0139664	3.45e-05	g	gtct	39782	4.223	2.411e-05	+???+	0	0.179	1	0.6725
10	rs1050979	6	410417	A	G	120805	-0.148	0.036	1.172e-66	A	G	3937	-0.051	0.018	0.005136	G	A	10451	0.0760347	0.0292554	0.009352	A	G	3301	-0.0497515	0.01385	0.000332734	A	G	1847	-0.0609751	0.016832	0.000299613	A	G	35845	-0.0983567	0.0141374	3.89e-12	a	g	55381	-8.996	2.347e-19	-----	48.7	7.791	4	0.09955
10	rs1877175	6	410493	A	G	119528	-0.062	0.026	8.496e-09	A	G	3937	-0.009	0.023	0.6873	A	G	10451	-0.0232686	0.0350326	0.5065	A	G	3297	-0.0444502	0.0167351	0.00794293	A	G	1848	-0.0139155	0.0214623	0.516828	A	G	35845	-0.00698518	0.0114438	0.5408	a	g	55378	-1.654	0.09811	-----	29.9	5.708	4	0.2221
10	rs1877176	6	410513	A	G	119559	-0.062	0.026	6.683e-09	A	G	3937	-0.009	0.023	0.6873	A	G	10451	-0.0232686	0.0350326	0.5065	A	G	3297	-0.0444502	0.0167351	0.00794293	A	G	1848	-0.0139155	0.0214623	0.516828	A	G	35845	-0.00698518	0.0114438	0.5425	a	g	55378	-1.652	0.09853	-----	30	5.712	4	0.2217
10	rs9392502	6	410608	G	C	120109	-0.119	0.037	4.07e-25	G	C	3937	-0.016	0.024	0.5095	G	C	10451	-0.0442654	0.0359006	0.2175	G	C	3292	-0.0223786	0.0184405	0.225002	G	C	1847	-0.0268923	0.0228129	0.238624	C	G	35845	0.0521851	0.011321	4.16e-06	c	g	55372	4.926	8.377e-07	+++++	0	1.737	4	0.7839
10	rs2316515	6	410848	A	G	119773	-0.117	0.032	1.837e-40	A	G	3937	-0.015	0.018	0.4062	A	G	10451	-0.0589011	0.0293918	0.04511	A	G	3297	-0.0480346	0.0139156	0.000563755	A	G	1848	-0.0354756	0.0173889	0.0414798	A	G	35845	-0.065782	0.0140491	2.79e-06	a	g	55378	-6.076	1.236e-09	-----	31	5.796	4	0.2149
10	rs3842113	6	410996	GT	G	119451	-0.062	0.026	8.016e-09	NA	NA	NA	NA	NA	NA	NA	NA	NA	NA	NA	NA	NA	NA	NA	NA	NA	NA	NA	NA	NA	NA	NA	NA	G	GTT	35845	NA	NA	0.1954	g	gtt	35845	1.295	0.1954	????+	0	0	0	1
10	rs872071	6	411064	A	G	121295	-0.147	0.035	2.005e-66	A	G	3937	-0.048	0.018	0.00759	G	A	10451	0.0760347	0.0292554	0.009352	A	G	3301	-0.0497515	0.01385	0.000332734	A	G	1848	-0.0613013	0.0168242	0.000276275	A	G	35845	-0.0982829	0.0141376	3.71e-12	a	g	55382	-8.971	2.946e-19	-----	48.6	7.781	4	0.09992
10	rs2316516	6	411437	T	G	119630	-0.061	0.026	1.123e-08	T	G	3937	-0.007	0.022	0.7405	T	G	10451	-0.0281937	0.0350843	0.4216	T	G	3297	-0.0444502	0.0167351	0.00794293	T	G	1848	-0.0139155	0.0214623	0.516828	T	G	35845	-0.00628711	0.0114356	0.5831	t	g	55378	-1.645	0.09994	-----	31.2	5.817	4	0.2132
10	rs908029	6	411604	T	G	119487	-0.061	0.026	1.277e-08	T	G	3937	-0.008	0.022	0.7114	T	G	10451	-0.0246001	0.0350829	0.4832	T	G	3297	-0.0457895	0.0167171	0.00619429	T	G	1848	-0.0148501	0.0214055	0.487925	T	G	35845	-0.00624431	0.0114479	0.5837	t	g	55378	-1.639	0.1013	-----	35.7	6.217	4	0.1835
10	rs11242865	6	411954	T	C	119726	-0.06	0.025	1.847e-08	T	C	3937	-0.007	0.022	0.749	T	C	10451	-0.0242927	0.0349938	0.4876	T	C	3298	-0.0430695	0.0167617	0.0102277	T	C	1848	-0.0129165	0.0214689	0.547487	T	C	35845	-0.00629843	0.0113762	0.5806	t	c	55379	-1.568	0.1169	-----	25.8	5.388	4	0.2498
10	rs11757491	6	412236	A	G	121154	-0.108	0.045	4.126e-09	A	G	3937	-0.054	0.039	0.1708	A	G	10451	-0.0488752	0.0578473	0.3982	A	G	3282	-0.0392259	0.0293929	0.18212	A	G	1848	-0.0317225	0.0353156	0.369166	A	G	35845	-0.0122662	0.00676813	0.0699	a	g	55363	-2.68	0.007369	-----	0	1.281	4	0.8646
10	rs7757906	6	412741	A	G	119589	-0.079	0.028	2.983e-16	A	G	3937	-0.046	0.02	0.02317	A	G	10451	-0.0377019	0.0319237	0.2377	A	G	3301	-0.03158	0.0156916	0.0442441	A	G	1847	-0.0386808	0.0197696	0.0505478	A	G	35845	-0.0340917	0.0124826	0.006404	a	g	55381	-4.16	3.183e-05	-----	12	4.548	4	0.3369
10	rs9392504	6	412802	G	A	119916	-0.123	0.032	1.397e-46	G	A	3937	-0.049	0.018	0.007225	A	G	10451	0.0667236	0.0294456	0.02343	G	A	3298	-0.0362098	0.0138363	0.00891073	G	A	1848	-0.0554371	0.0168625	0.00102957	A	G	35845	0.086746	0.0142441	1.07e-09	a	g	55379	7.845	4.324e-15	+++++	28.7	5.613	4	0.2299
10	rs10900944	6	413389	A	G	119546	0.378	0.12	4.291e-23	A	G	3937	0.054	0.079	0.4954	A	G	10451	0.220741	0.191948	0.2502	A	G	3288	0.096708	0.0581158	0.0961962	A	G	1847	0.220731	0.0803326	0.00605992	A	G	35845	0.0217135	0.00323346	1.87e-11	a	g	55368	6.992	2.717e-12	+++++	51.8	8.306	4	0.08099
10	rs34069958	6	413536	A	G	119664	-0.098	0.033	4.235e-18	A	G	3937	-0.02	0.024	0.401	A	G	10451	-0.03335	0.0355809	0.3486	A	G	3297	-0.0120195	0.0181751	0.508454	A	G	1846	-0.030121	0.0222459	0.175903	A	G	35845	-0.0457567	0.0114163	6.21e-05	a	g	55376	-4.262	2.03e-05	-----	0	1.73	4	0.7853
10	rs4959249	6	413680	T	A	120307	-0.111	0.042	2.824e-12	T	A	3937	-0.106	0.032	0.00104	T	A	10451	-0.0516091	0.0505476	0.3073	T	A	3301	-0.00671007	0.0268849	0.802924	T	A	1848	-0.0868971	0.0316865	0.00615844	A	T	35845	0.0350489	0.00821133	2.02e-05	a	t	55382	5.309	1.105e-07	+++++	57.2	9.353	4	0.05286
10	rs34084782	6	413685	G	A	121295	-0.111	0.045	1.56e-09	G	A	3937	-0.045	0.039	0.2577	G	A	10451	-0.0372866	0.0573463	0.5156	G	A	3287	-0.0421839	0.0291735	0.148282	G	A	1848	-0.0302667	0.0351847	0.389779	A	G	35845	0.0117635	0.00695748	0.09052	a	g	55368	2.456	0.01407	+++++	0	1.369	4	0.8496
10	rs4959853	6	413770	G	C	119876	-0.12	0.039	5.935e-22	G	C	3937	-0.088	0.026	0.0005807	G	C	10451	-0.0495054	0.039636	0.2118	G	C	3292	-0.0238583	0.0206005	0.246891	G	C	1848	-0.0638797	0.0239896	0.00781683	C	G	35845	0.0467891	0.0102936	5.57e-06	c	g	55373	5.883	4.04e-09	+++++	49	7.838	4	0.09769
10	rs4959854	6	414123	A	G	120245	-0.11	0.042	3.405e-12	A	G	3937	-0.106	0.032	0.001153	A	G	10451	-0.0507671	0.0505649	0.3153	A	G	3301	-0.00671007	0.0268849	0.802924	A	G	1848	-0.0868971	0.0316865	0.00615844	A	G	35845	-0.0349012	0.00824347	2.27e-05	a	g	55382	-5.272	1.346e-07	-----	56.9	9.288	4	0.05429
10	rs13193058	6	414153	G	C	120815	-0.11	0.045	2.584e-09	G	C	3937	-0.044	0.039	0.2587	G	C	10451	-0.0362491	0.0573835	0.5276	G	C	3287	-0.0421839	0.0291735	0.148282	G	C	1848	-0.0302667	0.0351847	0.389779	C	G	35845	0.011934	0.00692553	0.08508	c	g	55368	2.47	0.01349	+++++	0	1.366	4	0.8501
10	rs6938904	6	414679	T	C	119722	-0.12	0.039	1.264e-21	T	C	3937	-0.088	0.026	0.0005848	T	C	10451	-0.0489802	0.039628	0.2165	T	C	3292	-0.0238583	0.0206005	0.246891	T	C	1848	-0.0638797	0.0239896	0.00781683	T	C	35845	-0.0466554	0.0103054	6.11e-06	t	c	55373	-5.861	4.607e-09	-----	49.2	7.872	4	0.09639
10	rs6925397	6	414957	C	T	119832	-0.12	0.039	6.658e-22	C	T	3937	-0.086	0.026	0.0007641	C	T	10451	-0.0489802	0.039628	0.2165	C	T	3292	-0.0238583	0.0206005	0.246891	C	T	1848	-0.0638797	0.0239896	0.00781683	T	C	35845	0.0467678	0.0103054	5.85e-06	t	c	55373	5.849	4.955e-09	+++++	47.4	7.599	4	0.1074
10	rs9503644	6	415406	A	G	119845	-0.12	0.039	5.646e-22	NA	NA	NA	NA	NA	NA	A	G	10451	-0.0489802	0.039628	0.2165	A	G	3292	-0.0238583	0.0206005	0.246891	A	G	1848	-0.0638797	0.0239896	0.00781683	A	G	35845	-0.04665	0.0102877	6.02e-06	a	g	51436	-5.132	2.863e-07	?----	26.6	4.085	3	0.2524
10	rs12176562	6	416359	T	G	119638	-0.097	0.033	1.224e-17	T	G	3937	-0.013	0.024	0.5861	T	G	10451	-0.0308717	0.0355828	0.3856	T	G	3297	-0.00975198	0.0181705	0.591516	T	G	1846	-0.0291455	0.0222372	0.190135	T	G	35845	-0.0453114	0.0114549	7.84e-05	t	g	55376	-4.07	4.709e-05	-----	0	2.088	4	0.7195
10	rs12173947	6	416489	T	C	119487	-0.098	0.033	8.279e-18	T	C	3937	-0.014	0.024	0.5709	T	C	10451	-0.0312843	0.0355705	0.3791	T	C	3292	-0.00946373	0.0182157	0.603422	T	C	1846	-0.0282281	0.0222191	0.204088	T	C	35845	-0.0453946	0.0114642	7.78e-05	t	c	55371	-4.071	4.686e-05	-----	0	2.017	4	0.7326
10	rs12174418	6	416710	C	T	119656	-0.096	0.033	1.731e-17	C	T	3937	-0.015	0.024	0.5411	C	T	10451	-0.0326265	0.0355331	0.3585	C	T	3292	-0.0075939	0.018084	0.674569	C	T	1845	-0.0267997	0.0221211	0.225859	T	C	35845	0.0474199	0.0115295	3.9e-05	t	c	55370	4.195	2.73e-05	+++++	0	2.182	4	0.7023
10	rs6942338	6	417104	C	T	120182	-0.11	0.041	2.066e-12	C	T	3937	-0.109	0.032	0.0006819	C	T	10451	-0.0508723	0.0503686	0.3126	C	T	3295	-0.00471255	0.0266111	0.859449	C	T	1848	-0.0898652	0.0309938	0.00378252	T	C	35845	0.0373508	0.00841473	9.29e-06	t	c	55376	5.483	4.177e-08	+++++	62.1	10.561	4	0.03197
10	rs6899498	6	417275	C	T	119394	-0.082	0.028	7.107e-18	C	T	3937	-0.045	0.02	0.02874	C	T	10451	-0.0518197	0.0315589	0.1006	C	T	3290	-0.0373011	0.0153309	0.0150244	C	T	1846	-0.0530833	0.0192064	0.00576981	T	C	35845	0.045202	0.0130211	0.0005037	t	c	55369	5.192	2.076e-07	+++++	35	6.154	4	0.1879
10	rs9378373	6	419548	G	A	121295	-0.1	0.03	3.356e-30	G	A	3937	-0.05	0.019	0.008438	G	A	10451	-0.0476159	0.0294107	0.1055	G	A	3268	-0.0172217	0.0142693	0.227556	G	A	1843	-0.0492021	0.0170148	0.00387651	A	G	35845	0.088093	0.0144366	1.03e-09	a	g	55344	7.139	9.39e-13	+++++	29.3	5.655	4	0.2265
10	rs4959252	6	420020	C	T	119527	-0.11	0.042	2.938e-12	C	T	3937	-0.112	0.033	0.0005845	C	T	10451	-0.0412387	0.0503464	0.4127	C	T	3288	-0.0193255	0.0264782	0.465525	C	T	1848	-0.0899464	0.0313717	0.00418959	T	C	35845	0.0346982	0.00844846	3.99e-05	t	c	55369	5.279	1.298e-07	+++++	60.9	10.235	4	0.03666
10	rs2063736	6	420768	A	G	120281	-0.099	0.03	2.394e-29	A	G	3937	-0.05	0.019	0.007925	A	G	10451	-0.0510828	0.0294256	0.0825	A	G	3273	-0.0169722	0.0142527	0.233816	A	G	1844	-0.0495647	0.0170202	0.00363336	A	G	35845	-0.0843709	0.0143438	3.86e-09	a	g	55350	-7.023	2.171e-12	-----	24.7	5.312	4	0.2568
10	rs4246064	6	421196	C	G	119954	-0.098	0.029	1.069e-28	C	G	3937	-0.048	0.019	0.01089	C	G	10451	-0.0488752	0.0293898	0.09639	C	G	3273	-0.0169722	0.0142527	0.233816	C	G	1844	-0.0510596	0.0170325	0.00275605	C	G	35845	-0.0842408	0.0143467	4.06e-09	c	g	55350	-6.971	3.153e-12	-----	29	5.631	4	0.2285
10	rs62389423	6	421281	A	G	121295	0.47	0.073	1.2154524809e-376	A	G	3937	0.191	0.026	3.453e-13	A	G	10451	0.471253	0.0523731	2.3e-19	A	G	3134	0.164772	0.0190278	7.29788e-18	A	G	1806	0.118426	0.0222953	1.21825e-07	A	G	35845	0.19616	0.0109127	2.54e-72	a	g	55173	23.366	9.56e-121	+++++	70.5	13.54	4	0.008916
10	rs9378808	6	421317	C	A	118414	-0.086	0.032	3.877e-13	C	A	3937	-0.023	0.025	0.3704	C	A	10451	-0.0184695	0.0364434	0.6123	C	A	3299	-0.00078461	0.0187829	0.966683	C	A	1841	-0.0172655	0.0229506	0.451974	A	C	35845	0.047561	0.0112737	2.4e-05	a	c	55373	4.005	6.205e-05	+++++	0	3.43	4	0.4886
10	rs9378374	6	422408	C	T	117861	-0.07	0.027	1.666e-11	C	T	3937	-0.045	0.021	0.03357	C	T	10451	-0.0528735	0.0343781	0.124	C	T	3263	-0.0278948	0.0166111	0.0931905	C	T	1846	-0.05536	0.0201242	0.00600116	T	C	35845	0.0389472	0.0125227	0.001842	t	c	55342	4.651	3.297e-06	+++++	24.8	5.316	4	0.2564
10	rs62389424	6	422631	A	C	119359	0.467	0.073	1.926982827e-371	A	C	3937	0.179	0.026	4.383e-12	A	C	10451	0.393393	0.048597	5.72e-16	A	C	3125	0.158443	0.0188665	6.65746e-17	A	C	1800	0.120031	0.0220615	6.01763e-08	A	C	35845	0.200484	0.0118351	1.72e-64	a	c	55158	22.01	2.31e-107	+++++	74.5	15.693	4	0.003461
10	rs552234156	6	423068	G	GTTTTTTTTTTT	117085	-0.126	0.046	5.49e-14	NA	NA	NA	NA	NA	NA	NA	NA	NA	NA	NA	NA	NA	NA	NA	NA	NA	NA	NA	NA	NA	NA	NA	NA	G	GTTTTTTTTTTT	35845	-0.0186778	0.00865437	0.03104	g	gttttttttttt	35845	-2.157	0.03104	????-	0	0	0	1
10	rs13196901	6	423273	A	G	119186	-0.116	0.044	6.169e-12	A	G	3937	-0.034	0.036	0.3515	A	G	10451	-0.0452066	0.0518068	0.3829	A	G	3282	-0.0466854	0.0259599	0.0722105	A	G	1847	-0.0343834	0.0305408	0.260389	A	G	35845	-0.017982	0.00798223	0.02442	a	g	55362	-3.082	0.002058	-----	0	1.696	4	0.7915
10	rs138344588	6	424221	T	C	119553	0.233	0.084	2.482e-14	T	C	3937	0.087	0.083	0.2941	T	C	10451	0.269263	0.185188	0.1459	T	C	3284	0.061215	0.0520369	0.23953	T	C	1847	0.137788	0.0663876	0.0380781	T	C	35845	0.0138907	0.00371057	0.000181	t	c	55364	4.59	4.442e-06	+++++	0	1.855	4	0.7624
10	6:425200	6	425200	T	TCTCA	119164	-0.093	0.038	8.498e-10	NA	NA	NA	NA	NA	NA	NA	NA	NA	NA	NA	NA	NA	NA	NA	NA	NA	NA	NA	NA	NA	NA	NA	NA	T	TCTCA	35845	-0.020599	0.00887302	0.02015	t	tctca	35845	-2.324	0.02015	????-	0	0	0	1
10	rs75192735	6	425422	A	G	120396	-0.113	0.048	3.219e-08	A	G	3937	-0.056	0.048	0.2371	A	G	10451	-0.0876298	0.0647192	0.1756	A	G	3293	0.0536345	0.0347983	0.123341	A	G	1848	-0.0256547	0.0401777	0.523208	A	G	35845	-0.00433107	0.00637246	0.497	a	g	55374	-1.191	0.2337	---+-	20.9	5.057	4	0.2815
10	rs6916402	6	425573	C	T	115825	-0.153	0.037	1.317e-65	C	T	3937	-0.079	0.019	2.758e-05	C	T	10451	-0.0838165	0.0297538	0.004842	C	T	3265	-0.0284986	0.0143118	0.046534	C	T	1848	-0.0582015	0.0169146	0.000592763	T	C	35845	0.117351	0.0144578	4.26e-16	t	c	55346	9.997	1.569e-23	+++++	46.3	7.446	4	0.1141
10	rs6930468	6	426268	A	G	117288	-0.088	0.029	4.06e-21	A	G	3937	-0.063	0.02	0.001478	A	G	10451	-0.0401972	0.0303834	0.1859	A	G	3283	-0.0317838	0.0148772	0.0327198	A	G	1848	-0.0416362	0.0176711	0.0185689	A	G	35845	-0.0784227	0.0137525	1.23e-08	a	g	55364	-6.955	3.516e-12	-----	33.5	6.019	4	0.1977
10	rs56306240	6	426346	T	C	117456	-0.111	0.034	3.217e-27	T	C	3937	-0.082	0.021	0.0001335	T	C	10451	-0.0454159	0.0323245	0.16	T	C	3290	-0.0272893	0.0162176	0.0925293	T	C	1847	-0.0404382	0.019162	0.0349642	T	C	35845	-0.0888378	0.0128115	3.98e-12	t	c	55370	-8.006	1.181e-15	-----	49.2	7.874	4	0.09629
10	rs9503723	6	426656	T	C	119607	-0.12	0.048	3.927e-10	T	C	3937	-0.05	0.045	0.2686	T	C	10451	-0.0726782	0.0538756	0.1773	NA	NA	NA	NA	NA	NA	NA	NA	NA	NA	NA	NA	T	C	35845	-0.0087847	0.00730315	0.2293	t	c	50233	-1.941	0.05231	--??-	0	0.723	2	0.6965
10	rs78518495	6	426758	C	G	118933	-0.12	0.042	3.554e-16	C	G	3937	-0.117	0.031	0.000129	C	G	10451	-0.0613436	0.0435679	0.1592	C	G	3296	0.00827898	0.0234385	0.723945	C	G	1848	-0.0950978	0.0287144	0.000944802	C	G	35845	-0.0416498	0.00889368	2.78e-06	c	g	55377	-5.921	3.207e-09	---+-	72.6	14.604	4	0.005596
10	rs7748534	6	427152	G	T	117498	-0.123	0.035	6.64e-36	G	T	3937	-0.074	0.02	0.0002662	G	T	10451	-0.0499258	0.0313999	0.1118	G	T	3301	-0.0420228	0.0155091	0.00677211	G	T	1848	-0.0656312	0.0184121	0.000373783	T	G	35845	0.0963098	0.0131611	2.79e-13	t	g	55382	8.85	8.737e-19	+++++	63.1	10.839	4	0.02843
10	rs12208082	6	427455	A	G	117891	-0.123	0.035	1.254e-35	A	G	3937	-0.072	0.02	0.0003841	A	G	10451	-0.0501361	0.0313546	0.1097	A	G	3301	-0.0420228	0.0155091	0.00677211	A	G	1848	-0.0656312	0.0184121	0.000373783	A	G	35845	-0.0957158	0.0131832	3.37e-13	a	g	55382	-8.808	1.27e-18	-----	62.1	10.55	4	0.03211
10	rs9405665	6	427972	T	C	117915	0.147	0.036	1.999e-64	T	C	3937	0.079	0.019	2.234e-05	T	C	10451	0.105261	0.0298527	0.0004212	C	T	3285	-0.0455693	0.0138952	0.00105072	C	T	1848	-0.0752433	0.0162311	3.80721e-06	T	C	35845	0.120186	0.0143168	5.49e-17	t	c	55366	11.045	2.329e-28	+++++	62.5	10.68	4	0.03041
10	rs66513625	6	428131	T	C	121295	-0.108	0.039	4.736e-15	T	C	3937	-0.023	0.03	0.4384	T	C	10451	-0.0889405	0.0472334	0.05975	T	C	3291	-0.0362819	0.022128	0.101176	T	C	1848	-0.0506089	0.0263609	0.0550317	T	C	35845	-0.0252333	0.00931265	0.006685	t	c	55372	-3.957	7.597e-05	-----	0	2.212	4	0.6968
10	rs12528146	6	428416	T	C	121295	0.141	0.035	1.217e-61	T	C	3937	0.08	0.019	1.784e-05	T	C	10451	0.105261	0.0296759	0.000389	C	T	3285	-0.0455693	0.0138952	0.00105072	C	T	1848	-0.0752433	0.0162311	3.80721e-06	T	C	35845	0.119957	0.0143165	5.85e-17	t	c	55366	11.061	1.938e-28	+++++	62.8	10.767	4	0.02931
10	rs12526822	6	428486	A	G	119051	-0.142	0.036	3.497e-53	A	G	3937	-0.025	0.022	0.2555	A	G	10451	-0.0453112	0.0320447	0.1575	A	G	3027	-0.0458177	0.01518	0.00256154	A	G	1811	0.00561132	0.0180026	0.755308	A	G	35845	-0.0296454	0.0151627	0.05051	a	g	55071	-3.148	0.001643	--+--	37.5	6.398	4	0.1713
10	rs1473602	6	428722	A	G	119886	-0.089	0.032	1.734e-14	A	G	3937	-0.033	0.023	0.1542	A	G	10451	-0.0267547	0.0366805	0.4657	A	G	3301	-0.0619766	0.0179578	0.00056505	A	G	1848	-0.0352693	0.0221682	0.111784	A	G	35845	-0.0562593	0.0113335	7.01e-07	a	g	55382	-5.82	5.875e-09	-----	48.2	7.716	4	0.1026
10	rs9502066	6	428983	T	G	119948	-0.086	0.032	1.403e-12	T	G	3937	-0.028	0.025	0.2582	T	G	10451	-0.0191828	0.0377466	0.6113	T	G	3301	-0.0507515	0.0190653	0.00780586	T	G	1847	-0.0231455	0.023052	0.315483	T	G	35845	-0.0485313	0.0106769	5.53e-06	t	g	55381	-5.01	5.43e-07	-----	22.5	5.161	4	0.2711
10	rs950286	6	429457	A	G	120335	-0.119	0.042	2.734e-16	A	G	3937	-0.111	0.03	0.0001895	A	G	10451	-0.0628333	0.0450741	0.1632	A	G	3296	0.00918927	0.023453	0.695219	A	G	1848	-0.0983054	0.0288302	0.000664157	A	G	35845	-0.0399431	0.00865212	4e-06	a	g	55377	-5.837	5.305e-09	---+-	73	14.808	4	0.005117
10	rs67903211	6	430490	G	A	121056	-0.109	0.039	3.328e-15	G	A	3937	-0.022	0.029	0.4541	G	A	10451	-0.0882849	0.0472364	0.06162	G	A	3291	-0.0365307	0.0221479	0.0991618	G	A	1848	-0.0506089	0.0263609	0.0550317	A	G	35845	0.0251366	0.00930301	0.006868	a	g	55372	3.939	8.181e-05	+++++	0	2.245	4	0.6908
10	rs72650631	6	431383	G	A	119046	-0.092	0.034	5.217e-14	G	A	3937	-0.025	0.025	0.3014	G	A	10451	-0.0182658	0.0377861	0.6288	G	A	3301	-0.0514529	0.019035	0.00690554	G	A	1847	-0.0241842	0.0229979	0.29313	A	G	35845	0.0474683	0.0107068	9.11e-06	a	g	55381	4.907	9.252e-07	+++++	24.8	5.316	4	0.2564
10	rs9405666	6	431891	C	T	119822	-0.141	0.036	1.271e-55	C	T	3937	-0.071	0.019	0.0001473	C	T	10451	-0.0759096	0.0298152	0.0109	C	T	3280	-0.0430577	0.0144891	0.00298278	C	T	1845	-0.0686671	0.01714	6.41522e-05	T	C	35845	0.109801	0.0138315	1.87e-15	t	c	55358	9.968	2.107e-23	+++++	58	9.521	4	0.04932
10	rs6925797	6	432050	C	T	119776	-0.145	0.036	2.617e-59	C	T	3937	-0.074	0.018	5.819e-05	C	T	10451	-0.0830556	0.0297797	0.005281	C	T	3280	-0.0492335	0.0143016	0.00058353	C	T	1848	-0.0773228	0.0170249	5.94124e-06	T	C	35845	0.117582	0.0139737	4.03e-17	t	c	55361	10.717	8.444e-27	+++++	67.2	12.178	4	0.01608
10	rs5873751	6	432505	A	AG	119910	-0.14	0.035	8.389e-60	A	AG	3937	-0.067	0.018	0.0001794	NA	NA	NA	NA	NA	NA	NA	NA	NA	NA	NA	NA	NA	NA	NA	NA	NA	NA	A	AG	35845	-0.10963	0.0141287	9.31e-15	a	ag	39782	-8.534	1.42e-17	-???-	20.1	1.251	1	0.2633
10	rs11756284	6	432573	T	C	119779	-0.129	0.037	1.99e-33	T	C	3937	-0.071	0.022	0.001218	T	C	10451	-0.0866478	0.0349386	0.01314	T	C	3286	-0.0176511	0.017167	0.30393	T	C	1848	-0.0800219	0.0204137	9.17929e-05	T	C	35845	-0.0650261	0.0118229	3.81e-08	t	c	55367	-7.33	2.302e-13	-----	57.8	9.484	4	0.05008
10	rs1567901	6	433061	C	A	119677	-0.141	0.035	7.232e-61	C	A	3937	-0.064	0.018	0.0003401	A	C	10451	0.10616	0.0296371	0.0003408	C	A	3291	-0.0419499	0.013922	0.00260482	C	A	1848	-0.0707562	0.0162345	1.38266e-05	A	C	35845	0.10875	0.0141322	1.33e-14	a	c	55372	10.237	1.35e-24	+++++	51	8.159	4	0.08592
10	rs143615986	6	433066	A	G	120283	0.242	0.083	3.128e-17	A	G	3937	0.087	0.071	0.2193	A	G	10451	0.139762	0.146901	0.3414	A	G	3283	0.0372024	0.0504845	0.461232	A	G	1847	0.110043	0.0641597	0.0864876	A	G	35845	0.0159859	0.00346104	3.87e-06	a	g	55363	4.95	7.44e-07	+++++	0	2.726	4	0.6047
10	rs1567900	6	433109	T	C	119865	-0.14	0.035	2.934e-60	T	C	3937	-0.064	0.018	0.0003157	C	T	10451	0.10616	0.0296371	0.0003408	T	C	3291	-0.0415002	0.0139183	0.00288755	T	C	1848	-0.0715925	0.0162402	1.10192e-05	T	C	35845	-0.108671	0.0141317	1.39e-14	t	c	55372	-10.239	1.322e-24	-----	52.5	8.415	4	0.0775
10	rs6932522	6	433345	C	T	119637	-0.141	0.036	2.73e-55	C	T	3937	-0.068	0.018	0.0002542	C	T	10451	-0.0773131	0.0297931	0.009459	C	T	3280	-0.0425916	0.0144886	0.0033085	C	T	1845	-0.0690941	0.0171366	5.75785e-05	T	C	35845	0.109565	0.0138286	2.29e-15	t	c	55358	9.929	3.109e-23	+++++	56.2	9.135	4	0.05782
10	rs2048698	6	433962	C	T	119179	-0.143	0.035	2.888e-62	C	T	3937	-0.066	0.018	0.0001817	T	C	10451	0.103459	0.0295596	0.0004652	C	T	3296	-0.0448913	0.0139116	0.00126372	C	T	1848	-0.0720131	0.0162625	1.00629e-05	T	C	35845	0.111348	0.0141263	2.98e-15	t	c	55377	10.461	1.304e-25	+++++	55.6	9.002	4	0.06106
10	rs9405669	6	434181	C	T	119560	-0.086	0.032	1.75e-12	C	T	3937	-0.024	0.025	0.3286	C	T	10451	-0.0205089	0.0373024	0.5824	C	T	3301	-0.0535663	0.0191064	0.00508361	C	T	1847	-0.0230354	0.0230622	0.318005	T	C	35845	0.048665	0.0107421	5.71e-06	t	c	55381	5.016	5.285e-07	+++++	27.7	5.529	4	0.2372
10	rs7454545	6	434348	C	T	119309	-0.142	0.035	9.728e-62	C	T	3937	-0.066	0.018	0.0001889	T	C	10451	0.102557	0.0295212	0.0005134	C	T	3296	-0.0448913	0.0139116	0.00126372	C	T	1848	-0.0720131	0.0162625	1.00629e-05	T	C	35845	0.111198	0.0141264	3.11e-15	t	c	55377	10.443	1.582e-25	+++++	55.8	9.044	4	0.06
10	rs9328192	6	434364	A	G	119309	-0.143	0.035	7.786e-62	A	G	3937	-0.065	0.018	0.0002611	G	A	10451	0.105261	0.0296342	0.0003816	A	G	3296	-0.0436569	0.0139242	0.00173171	A	G	1848	-0.0708226	0.0162404	1.36709e-05	A	G	35845	-0.11002	0.0140548	5.19e-15	a	g	55377	-10.369	3.435e-25	-----	52.1	8.353	4	0.07948
10	rs4256472	6	434915	G	A	119038	-0.142	0.035	6.409e-61	G	A	3937	-0.066	0.018	0.0002087	A	G	10451	0.107059	0.0296398	0.000304	G	A	3294	-0.0432867	0.0139295	0.00190256	G	A	1848	-0.0685164	0.0162352	2.55939e-05	A	G	35845	0.111067	0.0141289	3.38e-15	a	g	55375	10.421	1.991e-25	+++++	47.3	7.594	4	0.1076
10	rs4263621	6	435471	G	A	119002	-0.137	0.034	1.227e-56	G	A	3937	-0.069	0.018	0.0001382	A	G	10451	0.111541	0.0294538	0.0001526	G	A	3287	-0.0499407	0.0139626	0.000352906	G	A	1845	-0.0778008	0.0162722	1.88135e-06	A	G	35845	0.0958587	0.0142768	1.7e-11	a	g	55365	9.817	9.501e-23	+++++	69.8	13.258	4	0.01008
10	rs9392525	6	435677	T	C	116619	-0.133	0.034	8.848e-52	T	C	3937	-0.068	0.019	0.0003043	T	C	10451	-0.0960705	0.0296422	0.001191	T	C	3275	-0.0482299	0.0140424	0.000600786	T	C	1842	-0.0712223	0.0165558	1.78188e-05	T	C	35845	-0.0921807	0.0144685	2.04e-10	t	c	55350	-9.106	8.573e-20	-----	64.4	11.245	4	0.02394
10	rs78596879	6	435874	G	GC	119291	-0.081	0.034	5.623e-09	G	GC	3937	-0.022	0.029	0.4527	NA	NA	NA	NA	NA	NA	NA	NA	NA	NA	NA	NA	NA	NA	NA	NA	NA	NA	G	GC	35845	-0.0311319	0.00981725	0.001537	g	gc	39782	-3.243	0.001183	-???-	0	0.08	1	0.7766
10	rs2006874	6	436021	A	G	117521	-0.126	0.037	1.599e-31	A	G	3937	-0.068	0.022	0.001628	A	G	10451	-0.0873023	0.0345615	0.01153	A	G	3292	-0.0213471	0.0169755	0.208655	A	G	1848	-0.0745476	0.0201606	0.000223961	A	G	35845	-0.0666151	0.0120134	3.11e-08	a	g	55373	-7.372	1.684e-13	-----	48.7	7.803	4	0.09905
10	rs2006875	6	436023	A	G	117749	-0.126	0.037	8.237e-32	A	G	3937	-0.068	0.022	0.001628	A	G	10451	-0.0888312	0.0345244	0.01009	A	G	3292	-0.0213471	0.0169755	0.208655	A	G	1848	-0.0745476	0.0201606	0.000223961	A	G	35845	-0.0666151	0.0120134	3.12e-08	a	g	55373	-7.392	1.451e-13	-----	48.3	7.743	4	0.1015
10	rs9405207	6	436044	T	C	118183	-0.126	0.037	9.207e-32	T	C	3937	-0.07	0.022	0.001279	T	C	10451	-0.0829469	0.0339251	0.01447	T	C	3292	-0.0220405	0.0169583	0.193799	T	C	1848	-0.0745476	0.0201606	0.000223961	T	C	35845	-0.0667317	0.0120531	3.3e-08	t	c	55373	-7.357	1.878e-13	-----	50.3	8.054	4	0.08962
10	rs55817525	6	437469	C	T	120365	-0.105	0.038	4.358e-14	C	T	3937	-0.019	0.029	0.5028	C	T	10451	-0.085449	0.046847	0.06812	C	T	3292	-0.039896	0.0219709	0.0694836	C	T	1848	-0.0424207	0.0262985	0.106907	T	C	35845	0.0259263	0.00927922	0.005177	t	c	55373	3.958	7.566e-05	+++++	0	1.824	4	0.7681
10	rs9503757	6	438372	A	G	121295	-0.097	0.03	3.516e-27	A	G	3937	-0.061	0.019	0.001504	A	G	10451	-0.0862117	0.0303455	0.004491	A	G	3301	-0.0376161	0.014698	0.0105338	A	G	1847	-0.071319	0.0174109	4.38182e-05	A	G	35845	-0.0620198	0.0137822	6.65e-06	a	g	55381	-7.075	1.491e-12	-----	65.6	11.619	4	0.02042
10	rs6939620	6	439183	T	A	119892	-0.095	0.029	6.413e-26	T	A	3937	-0.062	0.019	0.001272	T	A	10451	-0.0850134	0.0303836	0.005136	T	A	3301	-0.037449	0.0146801	0.0107864	T	A	1848	-0.0710473	0.0173914	4.59343e-05	A	T	35845	0.0613633	0.0137754	8.06e-06	a	t	55382	7.033	2.027e-12	+++++	66.1	11.788	4	0.019
10	rs72833956	6	440358	C	A	120069	-0.101	0.038	5.804e-13	C	A	3937	-0.016	0.029	0.575	C	A	10451	-0.0809932	0.0470071	0.08494	C	A	3297	-0.030205	0.0222446	0.174602	C	A	1846	-0.0468847	0.0264726	0.0767155	A	C	35845	0.0262008	0.00921145	0.004465	a	c	55376	3.84	0.0001231	+++++	0	1.598	4	0.8092
10	rs76578449	6	440420	A	G	120313	-0.078	0.033	1.453e-08	A	G	3937	-0.018	0.029	0.5388	A	G	10451	-0.0500309	0.0429082	0.2435	A	G	3283	-0.0774147	0.0218963	0.000412601	A	G	1848	-0.0670346	0.0262553	0.0107544	A	G	35845	-0.0231233	0.00948566	0.01494	a	g	55364	-3.955	7.653e-05	-----	63.6	10.999	4	0.02658
10	rs4443541	6	440830	G	A	119105	-0.094	0.029	5.332e-25	G	A	3937	-0.061	0.019	0.001406	G	A	10451	-0.0888312	0.0304425	0.003526	G	A	3297	-0.0406068	0.0147393	0.00590146	G	A	1848	-0.0647076	0.0175759	0.000238463	A	G	35845	0.0572355	0.0137033	2.95e-05	a	g	55378	6.823	8.93e-12	+++++	62.6	10.692	4	0.03026
10	rs55683615	6	441043	G	A	118765	-0.127	0.033	1.688e-48	G	A	3937	-0.062	0.018	0.0006614	G	A	10451	-0.114962	0.0294472	9.48e-05	G	A	3288	-0.050571	0.0140054	0.000309799	G	A	1846	-0.0754431	0.0163838	4.41321e-06	A	G	35845	0.0817065	0.0141574	7.37e-09	a	g	55367	8.974	2.867e-19	+++++	71.1	13.826	4	0.007872
10	rs72650632	6	441174	C	T	119858	-0.077	0.032	8.18e-09	C	T	3937	-0.029	0.027	0.2923	C	T	10451	-0.0570996	0.0420778	0.1749	C	T	3282	-0.082614	0.0204479	5.46242e-05	C	T	1848	-0.0638795	0.0255439	0.0124788	T	C	35845	0.0266671	0.00998252	0.007611	t	c	55363	4.457	8.327e-06	+++++	68.6	12.733	4	0.01266
10	rs13210344	6	441245	T	C	120218	-0.103	0.038	2.554e-13	T	C	3937	-0.016	0.029	0.5786	T	C	10451	-0.080126	0.0469672	0.0881	T	C	3297	-0.034153	0.022211	0.124228	T	C	1846	-0.0483036	0.0264387	0.0678606	T	C	35845	-0.0258395	0.00923715	0.005158	t	c	55376	-3.848	0.0001192	-----	0	1.932	4	0.7483
10	rs6914942	6	441630	A	G	120209	-0.119	0.042	2.27e-16	A	G	3937	-0.119	0.03	6.3e-05	A	G	10451	-0.0745081	0.0447227	0.09575	A	G	3290	0.0110188	0.0233927	0.637647	A	G	1847	-0.0942725	0.0283585	0.000903827	A	G	35845	-0.0391893	0.00883867	9.04e-06	a	g	55370	-5.854	4.811e-09	---+-	74.1	15.462	4	0.003833
10	rs6920655	6	441883	T	C	118160	-0.133	0.035	6.065e-47	T	C	3937	-0.071	0.019	0.0001624	T	C	10451	-0.0967312	0.0304378	0.001484	T	C	3279	-0.0553275	0.0147468	0.000178576	T	C	1846	-0.0890371	0.0174531	3.71773e-07	T	C	35845	-0.0898678	0.0137567	6.74e-11	t	c	55358	-9.478	2.583e-21	-----	76.4	16.955	4	0.001973
10	rs4959880	6	442206	G	A	118579	-0.064	0.027	1.22e-08	G	A	3937	-0.065	0.024	0.007785	G	A	10451	-0.0559356	0.0373153	0.134	G	A	3257	-0.00118344	0.0183418	0.948559	G	A	1847	-0.055732	0.022868	0.0148992	A	G	35845	0.0298837	0.0110238	0.006814	a	g	55337	3.999	6.354e-05	+++++	39.3	6.588	4	0.1594
10	rs67068034	6	442276	T	G	116965	-0.099	0.035	1.813e-15	T	G	3937	-0.023	0.027	0.391	T	G	10451	-0.0659262	0.0391951	0.09259	T	G	3258	-0.0495007	0.0194586	0.0110075	T	G	1846	-0.0414233	0.0234697	0.0777359	T	G	35845	-0.0205259	0.0109057	0.05997	t	g	55337	-3.413	0.0006432	-----	20.5	5.032	4	0.284
10	rs7749710	6	442410	T	C	119571	-0.108	0.039	7.583e-14	T	C	3937	-0.02	0.028	0.4725	T	C	10451	-0.0758017	0.0470234	0.1069	T	C	3295	-0.0373037	0.0225309	0.0978844	T	C	1846	-0.0488171	0.0270049	0.0708154	T	C	35845	-0.0262825	0.00919734	0.004189	t	c	55374	-3.93	8.51e-05	-----	0	1.878	4	0.7582
10	rs7773690	6	442924	G	T	118781	-0.099	0.03	8.203e-28	G	T	3937	-0.063	0.019	0.0009837	G	T	10451	-0.0909099	0.0303843	0.002771	G	T	3293	-0.0392074	0.0146485	0.00747555	G	T	1844	-0.0765391	0.0174201	1.17794e-05	T	G	35845	0.0585849	0.0136907	1.8e-05	t	g	55370	7.081	1.432e-12	+++++	72.3	14.415	4	0.006081
10	rs9405675	6	444600	G	A	118228	-0.098	0.03	2.234e-27	G	A	3937	-0.067	0.019	0.000384	G	A	10451	-0.0883942	0.0302927	0.003524	G	A	3301	-0.0379708	0.0146509	0.0095922	G	A	1848	-0.0704487	0.0174323	5.53578e-05	A	G	35845	0.0554207	0.0136463	4.96e-05	a	g	55382	6.847	7.519e-12	+++++	70.7	13.663	4	0.008452
10	rs10900949	6	445278	G	T	119948	-0.124	0.042	1.094e-17	G	T	3937	-0.12	0.03	4.971e-05	G	T	10451	-0.0696717	0.04469	0.1189	G	T	3290	0.0106131	0.0233563	0.649572	G	T	1847	-0.0946416	0.0282884	0.000837616	T	G	35845	0.038328	0.00875991	1.19e-05	t	g	55370	5.782	7.372e-09	+++-+	75	15.999	4	0.003021
10	rs57043772	6	445461	A	G	119476	-0.082	0.035	2.357e-08	A	G	3937	-0.034	0.03	0.2658	A	G	10451	-0.0605996	0.0448222	0.1764	A	G	3287	-0.0827447	0.0225674	0.000249726	A	G	1847	-0.0635435	0.0272913	0.0200018	A	G	35845	-0.0151035	0.00932242	0.1046	a	g	55367	-3.507	0.0004528	-----	67.3	12.225	4	0.01575
10	rs9328205	6	446093	T	A	118387	-0.13	0.034	4.231e-51	T	A	3937	-0.066	0.018	0.0002535	T	A	10451	-0.110038	0.0294771	0.0001892	T	A	3297	-0.0469016	0.0139633	0.000791397	T	A	1847	-0.083135	0.0163294	3.92397e-07	A	T	35845	0.0852521	0.014171	1.77e-09	a	t	55377	9.184	4.157e-20	+++++	75.3	16.182	4	0.002785
10	rs1533121	6	446400	A	C	120062	-0.121	0.042	7.231e-17	A	C	3937	-0.12	0.03	5.281e-05	A	C	10451	-0.0710664	0.0446959	0.1118	A	C	3290	0.0106131	0.0233563	0.649572	A	C	1847	-0.0946416	0.0282884	0.000837616	A	C	35845	-0.0385359	0.00875203	1.07e-05	a	c	55370	-5.81	6.233e-09	---+-	74.8	15.857	4	0.003217
10	rs7740707	6	446540	A	C	117939	-0.098	0.03	8.213e-27	A	C	3937	-0.065	0.019	0.0007862	A	C	10451	-0.0897059	0.0303985	0.003166	A	C	3301	-0.0388761	0.0146438	0.00797421	A	C	1848	-0.0731381	0.017425	2.83024e-05	A	C	35845	-0.0584094	0.0137882	2.26e-05	a	c	55382	-6.999	2.581e-12	-----	70.4	13.523	4	0.008983
10	rs7743523	6	448247	T	C	119540	-0.098	0.036	1.659e-13	T	C	3937	-0.021	0.027	0.4282	T	C	10451	-0.0766651	0.0441365	0.08241	T	C	3295	-0.0399388	0.0203083	0.0493108	T	C	1847	-0.0555337	0.0251958	0.0276417	T	C	35845	-0.0386156	0.0100075	0.0001133	t	c	55375	-4.953	7.296e-07	-----	0	2.725	4	0.6048
10	rs7756248	6	448425	C	T	119421	-0.099	0.036	1.187e-13	C	T	3937	-0.02	0.027	0.4466	C	T	10451	-0.0766651	0.0441365	0.08241	C	T	3295	-0.0399388	0.0203083	0.0493108	C	T	1847	-0.0555337	0.0251958	0.0276417	T	C	35845	0.0386268	0.0100013	0.0001117	t	c	55375	4.948	7.506e-07	+++++	0	2.758	4	0.5991
10	rs7767018	6	448453	A	G	119522	-0.1	0.037	6.474e-14	A	G	3937	-0.02	0.027	0.4466	A	G	10451	-0.0759096	0.0441078	0.08529	A	G	3295	-0.0399388	0.0203083	0.0493108	A	G	1847	-0.0555337	0.0251958	0.0276417	A	G	35845	-0.0386621	0.0100013	0.0001105	a	g	55375	-4.943	7.696e-07	-----	0	2.771	4	0.5968
10	rs12201070	6	448578	G	A	120428	0.237	0.083	2.122e-16	G	A	3937	0.055	0.067	0.4143	G	A	10451	0.155293	0.146227	0.2881	G	A	3288	0.0372416	0.0515055	0.469695	G	A	1847	0.128948	0.0637333	0.0431923	A	G	35845	-0.0162425	0.00344887	2.45e-06	a	g	55368	-5.016	5.271e-07	-----	0	3.449	4	0.4857
10	rs9405679	6	449230	C	T	119451	-0.125	0.036	3.174e-33	C	T	3937	-0.077	0.021	0.000225	C	T	10451	-0.085449	0.0340434	0.01209	C	T	3301	-0.0220678	0.0163818	0.178043	C	T	1848	-0.0809295	0.0198101	4.59193e-05	T	C	35845	0.0750065	0.012194	7.19e-10	t	c	55382	8.104	5.306e-16	+++++	62.3	10.62	4	0.03119
10	rs9405680	6	449281	A	G	119256	-0.126	0.036	1.216e-33	A	G	3937	-0.077	0.021	0.000225	A	G	10451	-0.085449	0.0340434	0.01209	A	G	3301	-0.0220678	0.0163818	0.178043	A	G	1848	-0.0803303	0.0198064	5.20612e-05	A	G	35845	-0.0749523	0.012194	7.32e-10	a	g	55382	-8.097	5.649e-16	-----	61.8	10.471	4	0.0332
10	rs9405681	6	449358	T	C	119311	-0.126	0.036	2.207e-33	T	C	3937	-0.077	0.021	0.0001861	T	C	10451	-0.0839252	0.0340744	0.01376	T	C	3301	-0.0214922	0.0163812	0.189609	T	C	1848	-0.0803303	0.0198064	5.20612e-05	T	C	35845	-0.0749301	0.0121904	7.25e-10	t	c	55382	-8.082	6.365e-16	-----	62.8	10.759	4	0.02941
10	rs9405682	6	449404	A	C	119477	-0.126	0.036	1.816e-33	NA	NA	NA	NA	NA	NA	NA	NA	NA	NA	NA	NA	A	C	3301	-0.0214922	0.0163812	0.189609	A	C	1848	-0.0803303	0.0198064	5.20612e-05	A	C	35845	-0.0748981	0.012194	7.49e-10	a	c	40994	-6.987	2.805e-12	??---	72.1	7.161	2	0.02787
10	rs13214605	6	449483	C	G	119753	-0.127	0.037	3.237e-32	C	G	3937	-0.074	0.021	0.0005863	C	G	10451	-0.0806679	0.0346959	0.02007	C	G	3301	-0.0157022	0.0170494	0.357126	C	G	1848	-0.0783297	0.0204317	0.000130469	C	G	35845	-0.0662791	0.0117954	1.95e-08	c	g	55382	-7.369	1.723e-13	-----	59.8	9.954	4	0.04121
10	rs9503843	6	449687	T	C	120558	-0.124	0.036	3.833e-33	T	C	3937	-0.077	0.021	0.000225	T	C	10451	-0.085449	0.0340434	0.01209	T	C	3301	-0.0201622	0.0163755	0.218318	T	C	1848	-0.0809295	0.0198101	4.59193e-05	T	C	35845	-0.0749842	0.0121904	7.3e-10	t	c	55382	-8.074	6.799e-16	-----	62.9	10.78	4	0.02915
10	rs9503844	6	449737	A	G	120382	-0.125	0.036	1.929e-33	A	G	3937	-0.077	0.021	0.000225	A	G	10451	-0.085449	0.0340434	0.01209	A	G	3301	-0.0201622	0.0163755	0.218318	A	G	1848	-0.0809295	0.0198101	4.59193e-05	A	G	35845	-0.0750384	0.0121904	7.28e-10	a	g	55382	-8.074	6.779e-16	-----	62.9	10.78	4	0.02915
10	rs72833971	6	449794	G	A	118067	-0.123	0.033	1.398e-45	G	A	3937	-0.066	0.018	0.0002975	G	A	10451	-0.104805	0.0294893	0.0003799	G	A	3297	-0.0468842	0.0140334	0.000844428	G	A	1847	-0.0862457	0.0166061	2.29129e-07	A	G	35845	0.0869955	0.0143614	1.26e-09	a	g	55377	9.153	5.526e-20	+++++	76.1	16.719	4	0.002192
10	rs9502098	6	449797	G	A	120225	-0.125	0.036	3.005e-33	G	A	3937	-0.077	0.021	0.000225	G	A	10451	-0.085449	0.0340434	0.01209	G	A	3301	-0.0201622	0.0163755	0.218318	G	A	1848	-0.0809295	0.0198101	4.59193e-05	A	G	35845	0.0751914	0.0121976	6.94e-10	a	g	55382	8.081	6.449e-16	+++++	62.9	10.775	4	0.02921
10	rs9503846	6	449834	G	A	120483	-0.125	0.036	2.594e-33	G	A	3937	-0.079	0.021	0.0001457	G	A	10451	-0.081644	0.0340467	0.01649	G	A	3301	-0.0199311	0.0163688	0.223452	G	A	1848	-0.0814789	0.0198113	4.08246e-05	A	G	35845	0.0766946	0.0123279	4.56e-10	a	g	55382	8.116	4.819e-16	+++++	65.2	11.48	4	0.02167
10	rs9502100	6	449953	C	T	120517	-0.125	0.036	2.743e-33	C	T	3937	-0.078	0.021	0.0001681	C	T	10451	-0.0879573	0.0340788	0.009856	C	T	3296	-0.0209715	0.0163835	0.200624	C	T	1848	-0.0809295	0.0198101	4.59193e-05	T	C	35845	0.0753126	0.0122085	7.14e-10	t	c	55377	8.14	3.968e-16	+++++	62.9	10.796	4	0.02896
10	rs9503848	6	449992	G	C	120340	-0.125	0.036	3.145e-33	G	C	3937	-0.078	0.021	0.0001681	G	C	10451	-0.0759096	0.0342862	0.02685	G	C	3296	-0.0209715	0.0163835	0.200624	G	C	1848	-0.0809295	0.0198101	4.59193e-05	C	G	35845	0.075236	0.0122048	7.4e-10	c	g	55377	7.975	1.518e-15	+++++	65.5	11.61	4	0.0205
10	rs77612934	6	450033	C	T	117990	-0.122	0.033	7.895e-45	C	T	3937	-0.066	0.018	0.0002908	C	T	10451	-0.104805	0.0294893	0.0003799	C	T	3293	-0.0474131	0.0140501	0.000747834	C	T	1847	-0.0851496	0.0166366	3.40765e-07	T	C	35845	0.085349	0.0143627	2.79e-09	t	c	55373	9.045	1.49e-19	+++++	75.9	16.632	4	0.002278
10	rs9502101	6	450065	T	C	119937	-0.124	0.036	8.837e-33	T	C	3937	-0.078	0.021	0.0001681	T	C	10451	-0.0842516	0.0340686	0.01338	T	C	3301	-0.0220678	0.0163818	0.178043	T	C	1848	-0.0809295	0.0198101	4.59193e-05	T	C	35845	-0.0746956	0.0122772	1.09e-09	t	c	55382	-8.055	7.949e-16	-----	63.5	10.974	4	0.02686
10	rs9503851	6	450090	T	C	119942	-0.123	0.036	1.359e-32	T	C	3937	-0.077	0.021	0.0001948	T	C	10451	-0.0852311	0.0340925	0.01244	T	C	3296	-0.0223032	0.0163893	0.173658	T	C	1848	-0.0809295	0.0198101	4.59193e-05	T	C	35845	-0.0746412	0.0122772	1.13e-09	t	c	55377	-8.055	7.935e-16	-----	62.9	10.789	4	0.02904
10	rs9392020	6	450256	T	C	120485	-0.125	0.037	1.109e-31	T	C	3937	-0.077	0.021	0.0003543	T	C	10451	-0.0806679	0.0346959	0.02007	T	C	3301	-0.0165197	0.0170642	0.333069	T	C	1848	-0.0783297	0.0204317	0.000130469	T	C	35845	-0.0664895	0.0118385	2.04e-08	t	c	55382	-7.41	1.266e-13	-----	61.1	10.29	4	0.03582
10	rs9503852	6	450258	T	C	120300	-0.123	0.036	1.547e-32	T	C	3937	-0.079	0.021	0.0001427	T	C	10451	-0.081861	0.0338269	0.01552	T	C	3301	-0.0220678	0.0163818	0.178043	T	C	1848	-0.0809295	0.0198101	4.59193e-05	T	C	35845	-0.0753953	0.0122409	6.91e-10	t	c	55382	-8.101	5.454e-16	-----	64.2	11.167	4	0.02475
10	rs9405213	6	450338	G	A	120557	-0.124	0.036	2.946e-33	G	A	3937	-0.08	0.021	0.0001278	G	A	10451	-0.085449	0.0340434	0.01209	G	A	3301	-0.0220678	0.0163818	0.178043	G	A	1848	-0.0809295	0.0198101	4.59193e-05	A	G	35845	0.075427	0.0122373	6.9e-10	a	g	55382	8.147	3.723e-16	+++++	63.9	11.066	4	0.02583
10	rs9392021	6	450667	A	C	120486	-0.124	0.036	6.029e-33	A	C	3937	-0.081	0.021	9.387e-05	A	C	10451	-0.0775292	0.0337818	0.02172	NA	NA	NA	NA	NA	NA	NA	NA	NA	NA	NA	NA	A	C	35845	-0.0755615	0.0122591	7.59e-10	a	c	50233	-7.338	2.164e-13	--??-	55.9	4.537	2	0.1035
10	rs9503858	6	450946	G	A	117659	-0.132	0.035	8.696e-44	G	A	3937	-0.08	0.02	6.855e-05	G	A	10451	-0.0890498	0.0310062	0.004083	G	A	3233	-0.0474973	0.0153437	0.00198092	G	A	1836	-0.102502	0.0181187	1.78097e-08	A	G	35845	0.0862897	0.0138751	4.55e-10	a	g	55302	9.104	8.744e-20	+++++	81.3	21.371	4	0.0002673
10	rs9392540	6	450957	G	A	118970	-0.127	0.036	2.245e-34	G	A	3937	-0.084	0.021	6.366e-05	G	A	10451	-0.084578	0.0340491	0.01299	NA	NA	NA	NA	NA	NA	NA	NA	NA	NA	NA	NA	A	G	35845	0.075529	0.0123603	9.87e-10	a	g	50233	7.415	1.215e-13	++??+	55.8	4.528	2	0.104
10	rs13196789	6	450976	C	T	120561	-0.128	0.036	4.193e-35	C	T	3937	-0.047	0.024	0.04654	C	T	10451	-0.0956302	0.033309	0.004098	NA	NA	NA	NA	NA	NA	NA	NA	NA	NA	NA	NA	T	C	35845	0.0761836	0.0123423	7.13e-10	t	c	50233	7.073	1.518e-12	++??+	0	0.162	2	0.9222
10	rs13206545	6	450980	T	G	120300	-0.126	0.036	3.787e-34	T	G	3937	-0.047	0.024	0.04621	T	G	10451	-0.0740772	0.0328502	0.02411	T	G	3287	-0.0199545	0.0162804	0.220408	T	G	1845	-0.079537	0.0197689	5.97066e-05	T	G	35845	-0.0761787	0.0123062	6.42e-10	t	g	55365	-7.515	5.681e-14	-----	52.3	8.385	4	0.07846
10	rs542182773	6	451035	A	G	120055	-0.157	0.065	4.557e-09	NA	NA	NA	NA	NA	NA	NA	NA	NA	NA	NA	NA	NA	NA	NA	NA	NA	NA	NA	NA	NA	NA	NA	NA	A	G	35845	-0.0132897	0.00632844	0.03578	a	g	35845	-2.099	0.03578	????-	0	0	0	1
10	rs142816327	6	451126	T	TAG	118777	-0.13	0.037	1.973e-35	NA	NA	NA	NA	NA	NA	NA	NA	NA	NA	NA	NA	NA	NA	NA	NA	NA	NA	NA	NA	NA	NA	NA	NA	NA	NA	NA	NA	NA	NA	NA	NA	NA	NA	NA	NA	NA	NA	NA	NA
10	rs62388346	6	451137	G	A	120579	-0.127	0.036	5.017e-35	NA	NA	NA	NA	NA	NA	NA	NA	NA	NA	NA	NA	NA	NA	NA	NA	NA	NA	NA	NA	NA	NA	NA	NA	A	G	35845	0.0756804	0.012386	9.38e-10	a	g	35845	6.12	9.38e-10	????+	0	0	0	1
10	rs9502102	6	451147	C	G	119420	-0.127	0.036	2.18e-34	C	G	3937	-0.081	0.021	0.0001239	C	G	10451	-0.0846868	0.0340792	0.01297	C	G	3287	-0.0199545	0.0162804	0.220408	C	G	1845	-0.0803845	0.0197657	4.96631e-05	C	G	35845	-0.0759832	0.0123643	7.7e-10	c	g	55365	-8.092	5.892e-16	-----	64.4	11.23	4	0.0241
10	rs4337974	6	451258	T	C	121295	-0.126	0.036	2.633e-34	T	C	3937	-0.081	0.021	0.0001124	T	C	10451	-0.0839252	0.0341021	0.01385	T	C	3287	-0.021499	0.0163103	0.187554	T	C	1845	-0.0821986	0.0197693	3.35997e-05	T	C	35845	-0.0761754	0.0123969	8.02e-10	t	c	55365	-8.122	4.604e-16	-----	65.8	11.709	4	0.01965
10	rs4437520	6	451292	G	T	120033	-0.129	0.037	1.7e-35	G	T	3937	-0.08	0.021	0.0001276	G	T	10451	-0.0834903	0.0340916	0.01433	G	T	3287	-0.0206296	0.0162742	0.205021	G	T	1845	-0.0815144	0.0197613	3.87393e-05	T	G	35845	0.0762725	0.0124114	7.89e-10	t	g	55365	8.092	5.883e-16	+++++	65.3	11.524	4	0.02127
10	rs72321029	6	451840	TCAATCTC	T	117736	-0.129	0.034	1.725e-49	TCAATCTC	T	3937	-0.074	0.019	8.477e-05	NA	NA	NA	NA	NA	NA	NA	NA	NA	NA	NA	NA	NA	NA	NA	NA	NA	NA	NA	NA	NA	NA	NA	NA	t	tcaatctc	3937	3.93	8.477e-05	+????	0	0	0	1
10	rs908028	6	451893	T	C	119609	-0.125	0.037	5.991e-31	T	C	3937	-0.079	0.022	0.0003429	T	C	10451	-0.0708517	0.0351273	0.04365	T	C	3287	-0.0144859	0.0170313	0.395082	T	C	1840	-0.0732968	0.0206612	0.000398589	T	C	35845	-0.0641513	0.0119116	7.08e-08	t	c	55360	-7.021	2.208e-12	-----	59.6	9.906	4	0.04205
10	rs4339511	6	451895	T	C	118146	-0.127	0.033	2.992e-48	T	C	3937	-0.073	0.019	9.386e-05	T	C	10451	-0.086975	0.0295532	0.003253	T	C	3257	-0.0401557	0.0140945	0.00441253	T	C	1839	-0.0787401	0.0165453	2.09704e-06	T	C	35845	-0.0767244	0.0143389	8.55e-08	t	c	55329	-8.187	2.683e-16	-----	75.3	16.18	4	0.002787
10	rs4311550	6	451925	C	T	118098	-0.139	0.035	1.371e-57	C	T	3937	-0.072	0.019	9.493e-05	C	T	10451	-0.0747235	0.0293956	0.01102	C	T	3272	-0.0415707	0.0139791	0.00296292	C	T	1843	-0.0767713	0.0164908	3.46523e-06	T	C	35845	0.0831739	0.0142519	5.25e-09	t	c	55348	8.414	3.961e-17	+++++	74	15.366	4	0.004
10	rs4467819	6	452138	G	A	118727	-0.14	0.035	1.161e-58	G	A	3937	-0.072	0.019	0.0001049	A	G	10451	0.0760347	0.029448	0.009816	G	A	3276	-0.0421627	0.0139537	0.00253363	G	A	1843	-0.075739	0.0164914	4.67442e-06	A	G	35845	0.0831651	0.0142504	5.53e-09	a	g	55352	8.418	3.815e-17	+++++	73.2	14.92	4	0.004871
10	rs9392543	6	452291	T	C	119131	-0.076	0.028	3.029e-14	T	C	3937	-0.018	0.022	0.3967	T	C	10451	-0.0354199	0.0332894	0.2874	T	C	3267	-0.0434953	0.016037	0.00671884	T	C	1843	-0.0418578	0.0193702	0.0308289	T	C	35845	-0.0209615	0.0127057	0.09984	t	c	55343	-3.065	0.002174	-----	44.2	7.171	4	0.1271
10	rs34982479	6	452425	A	AC	119101	-0.076	0.028	3.218e-14	A	AC	3937	-0.018	0.022	0.3974	NA	NA	NA	NA	NA	NA	NA	NA	NA	NA	NA	NA	NA	NA	NA	NA	NA	NA	A	AC	35845	-0.0209615	0.0127057	0.09956	a	ac	39782	-1.83	0.06731	-???-	0	0.081	1	0.7755
10	rs908027	6	452629	T	C	119719	-0.109	0.041	4.497e-12	T	C	3937	-0.139	0.035	6.402e-05	T	C	10451	-0.0738618	0.0504866	0.1434	T	C	3256	-0.0019341	0.0257127	0.940045	T	C	1841	-0.0894739	0.0302624	0.00315016	T	C	35845	-0.0330347	0.00821451	5.82e-05	t	c	55330	-5.495	3.913e-08	-----	68.8	12.813	4	0.01223
10	rs870080	6	452728	G	A	118416	-0.077	0.028	1.156e-14	G	A	3937	-0.019	0.022	0.3838	G	A	10451	-0.028914	0.0331431	0.383	G	A	3267	-0.0457864	0.0160087	0.00426174	G	A	1843	-0.0457409	0.0193537	0.0182108	A	G	35845	0.021901	0.0129038	0.08967	a	g	55343	3.103	0.001919	+++++	53	8.519	4	0.07433
10	rs55776749	6	452732	A	G	118316	-0.139	0.035	1.342e-57	A	G	3937	-0.074	0.019	7.414e-05	G	A	10451	0.0732505	0.02923	0.0122	A	G	3282	-0.0441345	0.0139259	0.00154238	A	G	1843	-0.0754026	0.0164722	5.01966e-06	A	G	35845	-0.0830056	0.0142619	6.45e-09	a	g	55358	-8.42	3.752e-17	-----	74.4	15.631	4	0.003556
10	rs62390361	6	452759	G	A	118097	-0.144	0.035	3.067e-62	G	A	3937	-0.077	0.018	2.79e-05	A	G	10451	0.0852598	0.0295733	0.003941	G	A	3282	-0.0471292	0.0139527	0.000739257	G	A	1843	-0.0791052	0.0163289	1.37592e-06	A	G	35845	0.0882378	0.0142904	7.07e-10	a	g	55358	9.033	1.668e-19	+++++	76.4	16.972	4	0.001957
10	rs9405689	6	452778	T	C	119084	-0.082	0.028	4.976e-17	T	C	3937	-0.023	0.021	0.2768	T	C	10451	-0.0352128	0.0327866	0.2829	T	C	3267	-0.04583	0.0156935	0.00352057	T	C	1843	-0.0412537	0.0188359	0.028638	T	C	35845	-0.0261688	0.0129929	0.04425	t	c	55343	-3.484	0.0004938	-----	47	7.549	4	0.1096
10	rs9378837	6	453197	C	T	120378	-0.12	0.037	4.231e-27	C	T	3937	-0.08	0.023	0.0005222	C	T	10451	-0.0741849	0.0357518	0.03798	C	T	3292	-0.00903574	0.0176728	0.609189	C	T	1842	-0.0751106	0.0212696	0.000423634	T	C	35845	0.0580929	0.0115617	5.2e-07	t	c	55367	6.632	3.303e-11	+++++	60.9	10.226	4	0.03678
10	rs9378838	6	453400	G	C	118243	-0.089	0.036	1.758e-09	G	C	3937	-0.073	0.04	0.06456	G	C	10451	-0.0643252	0.0482922	0.183	G	C	3176	-0.0676297	0.023597	0.00418293	G	C	1811	-0.0943219	0.0286294	0.00100444	C	G	35845	0.00997785	0.0107549	0.3535	c	g	55220	3.103	0.001916	+++++	74.1	15.444	4	0.003863
10	rs9392026	6	453415	G	A	121295	0.171	0.038	4.726e-87	G	A	3937	0.035	0.021	0.09998	G	A	10451	0.101654	0.031278	0.001156	G	A	3054	0.0682369	0.0146263	3.20363e-06	G	A	1798	0.0291021	0.0172389	0.0915503	A	G	35845	-0.0759297	0.0154973	9.17e-07	a	g	55085	-7.216	5.342e-13	-----	59.3	9.823	4	0.04352
10	rs4959914	6	453825	C	A	119480	-0.151	0.036	5.961e-69	C	A	3937	-0.085	0.018	3.244e-06	A	C	10451	0.0861777	0.0297164	0.003728	C	A	3286	-0.0565763	0.0137824	4.14172e-05	C	A	1844	-0.0787075	0.0163656	1.63786e-06	A	C	35845	0.0963767	0.0142108	1.27e-11	a	c	55363	9.824	8.871e-23	+++++	79.2	19.211	4	0.0007144
10	rs138585767	6	454131	G	A	120415	0.227	0.08	1.633e-15	G	A	3937	0.076	0.069	0.2707	G	A	10451	0.194744	0.147533	0.1867	G	A	3275	0.0282285	0.051084	0.580581	G	A	1847	0.144555	0.062826	0.0215106	A	G	35845	-0.0150235	0.00337034	8.21e-06	a	g	55355	-5.01	5.429e-07	-----	0	3.33	4	0.5041
10	rs9503884	6	454325	G	A	117957	-0.133	0.036	7.635e-42	G	A	3937	-0.092	0.022	2.127e-05	G	A	10451	-0.0741849	0.0315949	0.0189	G	A	3227	-0.0366411	0.0154184	0.0175369	G	A	1833	-0.0839834	0.0186721	7.2954e-06	A	G	35845	0.0806984	0.0139463	7.64e-09	a	g	55293	8.196	2.483e-16	+++++	74.2	15.528	4	0.003723
10	rs34178918	6	454790	G	A	120126	-0.095	0.038	7.596e-10	G	A	3937	-0.028	0.033	0.3873	G	A	10451	-0.0739695	0.0512254	0.1488	G	A	3301	-0.0284853	0.0239204	0.233803	G	A	1848	-0.0503957	0.0290519	0.082965	A	G	35845	0.0238533	0.00869945	0.006095	a	g	55382	3.672	0.0002411	+++++	0	1.297	4	0.8619
10	rs908026	6	455419	T	C	121295	-0.145	0.035	1.694e-64	T	C	3937	-0.082	0.018	9.684e-06	C	T	10451	0.0723207	0.0295066	0.01425	T	C	3283	-0.0497702	0.0138004	0.000315036	T	C	1847	-0.0809869	0.0165041	1.00614e-06	T	C	35845	-0.0898977	0.0141268	2.02e-10	t	c	55363	-9.133	6.689e-20	-----	79.5	19.518	4	0.0006215
10	rs2316793	6	456143	C	G	119827	-0.126	0.037	2.762e-31	C	G	3937	-0.085	0.023	0.0001715	C	G	10451	-0.0710664	0.0344314	0.03902	C	G	3293	-0.0174921	0.0169526	0.30223	C	G	1846	-0.0658307	0.0206053	0.00142279	C	G	35845	-0.0645404	0.0118706	5.29e-08	c	g	55372	-7.111	1.155e-12	-----	53.8	8.667	4	0.06999
10	rs2316794	6	456344	C	T	119414	-0.149	0.036	1.618e-67	C	T	3937	-0.087	0.018	1.63e-06	T	C	10451	0.0880109	0.0297033	0.003051	C	T	3284	-0.0549275	0.0137963	7.00134e-05	C	T	1847	-0.0780378	0.0163796	2.04375e-06	T	C	35845	0.0964554	0.0141357	9.72e-12	t	c	55364	9.882	5.003e-23	+++++	78.8	18.867	4	0.0008347
10	rs11242897	6	456749	T	C	119578	-0.15	0.036	4.182e-68	T	C	3937	-0.088	0.018	1.048e-06	C	T	10451	0.0880109	0.0297033	0.003051	T	C	3284	-0.0549275	0.0137963	7.00134e-05	T	C	1843	-0.0780105	0.0163796	2.06049e-06	T	C	35845	-0.0963805	0.0142114	1.05e-11	t	c	55360	-9.895	4.368e-23	-----	79.3	19.281	4	0.0006921
10	rs4959270	6	457748	C	A	119546	-0.15	0.036	1.194e-68	C	A	3937	-0.087	0.018	1.046e-06	A	C	10451	0.0889262	0.029652	0.002712	C	A	3288	-0.0541613	0.013774	8.59246e-05	C	A	1841	-0.0767126	0.0163952	3.0943e-06	A	C	35845	0.0969737	0.0142097	8.01e-12	a	c	55362	9.915	3.578e-23	+++++	78.3	18.467	4	0.0009999
10	rs4246068	6	457987	G	A	118775	-0.152	0.036	1.767e-69	G	A	3937	-0.089	0.018	6.598e-07	A	G	10451	0.0880109	0.0295636	0.002907	G	A	3288	-0.0536874	0.0137741	9.90482e-05	G	A	1841	-0.0787951	0.0164433	1.7847e-06	A	G	35845	0.0976493	0.014209	6.35e-12	a	g	55362	9.969	2.09e-23	+++++	79.4	19.406	4	0.0006538
10	rs113279866	6	458032	C	T	116554	-0.061	0.025	4.867e-09	C	T	3937	-0.032	0.021	0.1256	C	T	10451	-0.0184695	0.0336973	0.5836	NA	NA	NA	NA	NA	NA	NA	NA	NA	NA	NA	NA	T	C	35845	0.016611	0.012696	0.1918	t	c	50233	1.781	0.07484	++??+	0	1.177	2	0.5552
10	rs4374862	6	458341	A	T	119218	-0.081	0.028	1.045e-16	A	T	3937	-0.03	0.021	0.1506	A	T	10451	-0.0311811	0.0327292	0.3407	A	T	3262	-0.0452967	0.0157204	0.00398488	A	T	1843	-0.0431244	0.018867	0.0223852	A	T	35845	-0.0274995	0.012898	0.03311	a	t	55338	-3.628	0.0002854	-----	49.1	7.857	4	0.09698
10	rs11242898	6	458527	T	C	119213	-0.081	0.028	1.313e-16	T	C	3937	-0.03	0.021	0.1475	T	C	10451	-0.0305623	0.0327816	0.3512	T	C	3262	-0.0457161	0.0157267	0.0036745	T	C	1843	-0.0431244	0.018867	0.0223852	T	C	35845	-0.0276151	0.0128952	0.03236	t	c	55338	-3.636	0.0002771	-----	49.9	7.981	4	0.09228
10	rs111427366	6	459378	T	C	117481	-0.128	0.046	1.03e-14	T	C	3937	-0.032	0.044	0.472	T	C	10451	0.0353671	0.0565422	0.5316	T	C	3241	-8.78324e-05	0.0263983	0.997345	T	C	1846	-0.081316	0.0309418	0.00865958	T	C	35845	-0.0322265	0.00911388	0.0004143	t	c	55320	-3.242	0.001185	-+---	59	9.753	4	0.0448
10	rs11242899	6	460302	A	G	118924	-0.083	0.029	3.156e-17	A	G	3937	-0.026	0.021	0.2114	A	G	10451	-0.0326265	0.0328433	0.3205	A	G	3257	-0.0477932	0.0157571	0.00243924	A	G	1843	-0.0435104	0.0188843	0.0213309	A	G	35845	-0.0301355	0.0129065	0.01983	a	g	55333	-3.796	0.0001473	-----	50.3	8.055	4	0.08959
10	rs57182179	6	460515	C	T	119180	-0.153	0.036	1.794e-70	C	T	3937	-0.079	0.018	1.261e-05	T	C	10451	0.0880109	0.029514	0.002863	C	T	3266	-0.0575467	0.0138197	3.20587e-05	C	T	1841	-0.0783691	0.0164339	1.99988e-06	T	C	35845	0.101665	0.014286	1.14e-12	t	c	55340	10.062	8.131e-24	+++++	76.7	17.191	4	0.001775
10	rs2316795	6	460732	G	T	119596	-0.124	0.037	1.762e-30	G	T	3937	-0.085	0.023	0.0001825	G	T	10451	-0.066033	0.0346085	0.05637	G	T	3277	-0.0216852	0.0169635	0.201217	G	T	1843	-0.0660479	0.0206546	0.00140871	T	G	35845	0.064734	0.0119207	6e-08	t	g	55353	7.081	1.428e-12	+++++	54	8.691	4	0.06931
10	rs1113387	6	460901	T	C	118914	-0.15	0.036	5.04e-68	T	C	3937	-0.08	0.018	1.11e-05	C	T	10451	0.0880109	0.0295438	0.002888	T	C	3270	-0.0575639	0.0138396	3.27288e-05	T	C	1841	-0.0777927	0.0164461	2.41473e-06	T	C	35845	-0.102275	0.0142867	8.54e-13	t	c	55344	-10.092	5.969e-24	-----	76.4	16.972	4	0.001957
10	rs962518	6	461906	G	A	118454	-0.165	0.038	2.854e-80	G	A	3937	-0.07	0.019	0.0001808	G	A	10451	-0.0870841	0.02952	0.003174	G	A	3262	-0.0396547	0.0140339	0.00474718	G	A	1842	-0.0810112	0.0165946	1.14236e-06	A	G	35845	0.106162	0.0142954	9.81e-14	a	g	55337	9.845	7.21e-23	+++++	68.9	12.853	4	0.01202
10	rs962517	6	462299	C	T	118150	-0.171	0.039	5.069e-86	C	T	3937	-0.074	0.019	6.131e-05	T	C	10451	0.101654	0.029732	0.0006274	C	T	3262	-0.0466239	0.0140325	0.000901654	C	T	1840	-0.0797569	0.0164724	1.39423e-06	T	C	35845	0.11618	0.014277	3.52e-16	t	c	55335	10.804	3.302e-27	+++++	66.2	11.829	4	0.01867
10	rs12661290	6	462341	T	C	121295	-0.121	0.034	4.983e-35	T	C	3937	-0.021	0.021	0.3114	T	C	10451	-0.0447882	0.0327878	0.1719	T	C	3298	-0.048788	0.0158169	0.00205561	T	C	1848	-0.0542596	0.0190643	0.0044744	T	C	35845	-0.0505998	0.0128009	7.95e-05	t	c	55379	-5.309	1.1e-07	-----	49.1	7.851	4	0.09718
10	rs10900950	6	462968	C	T	118263	-0.169	0.038	1.938e-84	C	T	3937	-0.076	0.019	4.112e-05	T	C	10451	0.0998453	0.0296189	0.0007486	C	T	3262	-0.0466239	0.0140325	0.000901654	C	T	1840	-0.0802037	0.0164785	1.22896e-06	T	C	35845	0.115858	0.0142746	3.98e-16	t	c	55335	10.8	3.43e-27	+++++	67.6	12.333	4	0.01504
10	rs908025	6	463233	C	G	118690	-0.121	0.037	2.951e-26	C	G	3937	-0.083	0.024	0.0004887	C	G	10451	-0.0775292	0.0364158	0.03326	C	G	3266	-0.00500863	0.0177815	0.77821	C	G	1844	-0.0675605	0.0217305	0.00190594	C	G	35845	-0.0575515	0.0114087	4.6e-07	c	g	55343	-6.548	5.822e-11	-----	55.3	8.953	4	0.06228
10	rs1877772	6	463423	T	G	118561	-0.118	0.037	4.273e-25	T	G	3937	-0.08	0.024	0.0007198	T	G	10451	-0.0758017	0.0363209	0.0369	T	G	3266	-0.00375663	0.017624	0.83122	T	G	1844	-0.0660669	0.0216091	0.00226515	T	G	35845	-0.0575542	0.0114642	5.13e-07	t	g	55343	-6.459	1.053e-10	-----	53.8	8.653	4	0.07038
10	rs11961808	6	463479	A	G	119954	-0.122	0.034	1.59e-36	A	G	3937	-0.024	0.021	0.2435	A	G	10451	-0.0565704	0.0324371	0.0812	A	G	3301	-0.0570526	0.0155285	0.000242543	A	G	1848	-0.0562443	0.0187211	0.00269771	A	G	35845	-0.060489	0.0130601	3.71e-06	a	g	55382	-6.235	4.519e-10	-----	57.5	9.406	4	0.05172
10	rs908024	6	463753	T	C	119385	-0.125	0.035	7.475e-38	T	C	3937	-0.033	0.02	0.1072	T	C	10451	-0.0568879	0.0325632	0.08065	T	C	3301	-0.0545337	0.0155269	0.000450378	T	C	1848	-0.0559451	0.0187844	0.0029367	T	C	35845	-0.0572993	0.0130311	1.05e-05	t	c	55382	-6.133	8.6e-10	-----	53.5	8.603	4	0.07183
10	rs67131587	6	463961	C	G	118937	-0.122	0.034	4.12e-36	C	G	3937	-0.033	0.02	0.1058	C	G	10451	-0.0557241	0.0324355	0.08583	C	G	3301	-0.0543473	0.0154798	0.000452658	C	G	1846	-0.0553983	0.0186914	0.00307739	C	G	35845	-0.0608549	0.0131256	3.46e-06	c	g	55380	-6.308	2.821e-10	-----	52.3	8.377	4	0.0787
10	rs908023	6	464093	C	T	117675	-0.117	0.036	7.734e-26	C	T	3937	-0.08	0.023	0.0004187	C	T	10451	-0.0917864	0.0355761	0.00988	C	T	3261	-0.0136809	0.0170164	0.421466	C	T	1843	-0.0653085	0.0209334	0.00183775	T	C	35845	0.0662238	0.0118328	2.22e-08	t	c	55337	7.328	2.334e-13	+++++	43.2	7.045	4	0.1335
10	rs868094	6	464426	T	C	116833	-0.168	0.038	1.344e-82	T	C	3937	-0.084	0.019	5.408e-06	C	T	10451	0.102557	0.0297352	0.000563	T	C	3257	-0.0461619	0.0140324	0.00101365	T	C	1838	-0.0806853	0.016484	1.07029e-06	T	C	35845	-0.115251	0.0141987	5.64e-16	t	c	55328	-10.916	9.674e-28	-----	70.6	13.583	4	0.008752
10	rs12662166	6	464652	T	C	116366	-0.086	0.037	3.943e-08	T	C	3937	-0.014	0.037	0.6979	T	C	10451	-0.0604934	0.0553969	0.2748	T	C	3216	-0.0021538	0.0259397	0.933832	T	C	1826	-0.0181706	0.0297588	0.541541	T	C	35845	-0.0142663	0.00889234	0.1084	t	c	55275	-2.002	0.04526	-----	0	0.291	4	0.9904
10	rs1810245	6	464861	A	G	116747	-0.118	0.036	1.211e-25	A	G	3937	-0.076	0.023	0.000872	A	G	10451	-0.0908004	0.035594	0.01073	A	G	3261	-0.0127791	0.0170146	0.452665	A	G	1841	-0.0656671	0.0209346	0.00173524	A	G	35845	-0.0658626	0.0118939	3.06e-08	a	g	55335	-7.208	5.696e-13	-----	40.2	6.685	4	0.1535
10	rs7454852	6	465501	T	G	116120	-0.12	0.035	1.102e-32	T	G	3937	-0.019	0.022	0.3746	T	G	10451	-0.0463581	0.0328781	0.1585	T	G	3284	-0.0477465	0.0159571	0.00279052	T	G	1839	-0.0557635	0.0193064	0.00391822	T	G	35845	-0.0489254	0.013091	0.0001891	t	g	55356	-5.108	3.263e-07	-----	49.3	7.887	4	0.09581
10	rs1540771	6	466033	C	T	121295	-0.162	0.037	2.338e-80	C	T	3937	-0.075	0.018	3.309e-05	T	C	10451	0.0953102	0.0293714	0.001176	C	T	3265	-0.0444723	0.0138854	0.00137396	C	T	1836	-0.0850864	0.0165249	2.90007e-07	T	C	35845	0.108565	0.014269	3.1e-14	t	c	55334	10.341	4.586e-25	+++++	73.4	15.043	4	0.004612
10	rs1540767	6	466368	A	G	121295	-0.144	0.037	2.943e-52	A	G	3937	-0.132	0.028	3.608e-06	A	G	10451	-0.0927734	0.0345139	0.007182	A	G	3101	-0.0498344	0.0157674	0.00158871	A	G	1790	-0.0931179	0.0192429	1.41349e-06	A	G	35845	-0.102768	0.0153045	1.89e-11	a	g	55124	-9.441	3.69e-21	-----	77.6	17.872	4	0.001307
10	rs4275100	6	467414	A	G	121295	-0.104	0.034	1.445e-20	A	G	3937	-0.043	0.024	0.06939	A	G	10451	-0.0880665	0.0364062	0.01556	A	G	3076	-0.0461622	0.0191551	0.0160106	A	G	1821	-0.0489931	0.0228059	0.0318236	A	G	35845	-0.0546536	0.0129495	2.51e-05	a	g	55130	-5.895	3.736e-09	-----	0	2.56	4	0.634
10	rs114124655	6	467489	G	A	121295	-0.148	0.06	1.346e-09	G	A	3937	-0.078	0.082	0.3415	G	A	4556	-0.612305	0.286257	0.03244	G	A	3263	-0.106688	0.0583725	0.0676838	G	A	1848	-0.010151	0.059246	0.863979	A	G	35845	0.00335478	0.0064171	0.6008	a	g	49449	1.866	0.0621	+++++	29.1	5.641	4	0.2276
10	rs4339504	6	467533	T	C	120042	-0.095	0.04	2.93e-08	T	C	3937	-0.039	0.039	0.3207	T	C	10451	-0.101922	0.0556647	0.06703	T	C	3163	0.00526053	0.0307079	0.863992	T	C	1837	-0.0293749	0.0371699	0.429462	T	C	35845	-0.00726109	0.00848923	0.3922	t	c	55233	-1.854	0.06371	---+-	0	2.288	4	0.6829
10	rs2316797	6	467581	T	C	121295	-0.092	0.037	1.511e-09	NA	NA	NA	NA	NA	NA	NA	NA	NA	NA	NA	NA	T	C	3159	-0.0212572	0.0259712	0.413135	T	C	1837	-0.0277433	0.0327304	0.396755	T	C	35845	-0.0214668	0.0128505	0.09475	t	c	40841	-1.973	0.04853	??---	0	0.288	2	0.8658
10	rs2316796	6	467582	A	C	116611	-0.109	0.036	1.528e-20	A	C	3937	-0.05	0.023	0.03115	A	C	10451	-0.0870841	0.0363912	0.01671	A	C	3081	-0.0460647	0.0191501	0.0162073	A	C	1820	-0.0482949	0.0228466	0.0346601	A	C	35845	-0.0498318	0.0129389	0.0001195	a	c	55134	-5.672	1.412e-08	-----	0	3.243	4	0.518
10	rs4959923	6	467773	A	G	118172	-0.104	0.041	1.005e-10	A	G	3937	-0.034	0.037	0.3581	A	G	10451	-0.127606	0.0512269	0.01272	A	G	3151	-0.0291989	0.028032	0.297661	A	G	1842	-0.0181441	0.0335765	0.589001	A	G	35845	-0.0127574	0.0091089	0.1611	a	g	55226	-2.806	0.005021	-----	0	2.521	4	0.6409
10	rs4959272	6	468151	G	C	118368	-0.1	0.042	1.234e-08	G	C	3937	-0.041	0.04	0.3055	G	C	10451	-0.0960705	0.0559525	0.0859	G	C	3158	0.00686781	0.0309072	0.824166	G	C	1837	-0.0268839	0.0375071	0.473609	C	G	35845	0.00726736	0.00841149	0.3866	c	g	55228	1.796	0.07253	+++-+	0	2.087	4	0.7197
10	rs9503944	6	471435	T	G	118784	-0.144	0.051	4.668e-15	T	G	3937	-0.034	0.041	0.4041	T	G	10451	-0.0717108	0.0550352	0.1924	T	G	3242	-0.00980906	0.0282929	0.728841	T	G	1841	0.00920395	0.0348098	0.791496	T	G	35845	-0.0432177	0.00843373	2.91e-07	t	g	55316	-4.954	7.278e-07	--+--	8.1	4.354	4	0.3602
10	rs13219910	6	471619	T	C	118595	-0.113	0.039	9.359e-17	T	C	3937	-0.037	0.029	0.1969	T	C	10451	-0.058689	0.0442268	0.1846	T	C	3258	-0.0450943	0.0219723	0.0402169	T	C	1844	-0.0358935	0.0265837	0.177117	T	C	35845	-0.0522381	0.0104826	6.11e-07	t	c	55335	-5.679	1.352e-08	-----	0	2.078	4	0.7213
10	rs9378846	6	471640	G	A	120567	-0.111	0.04	3.342e-15	G	A	3937	-0.025	0.03	0.4006	G	A	10451	-0.0536118	0.0442707	0.226	G	A	3261	-0.0580466	0.0227851	0.0108927	G	A	1845	-0.0424521	0.0276616	0.125031	A	G	35845	0.0553409	0.00979929	1.57e-08	a	g	55339	6.199	5.691e-10	+++++	12.1	4.548	4	0.3368
10	rs73376966	6	471719	T	A	120750	-0.115	0.041	1.267e-15	T	A	3937	-0.013	0.031	0.6843	T	A	10451	-0.0595377	0.0457279	0.1928	T	A	3264	-0.0424512	0.0235639	0.0717103	T	A	1844	-0.047018	0.0279939	0.0932097	A	T	35845	0.0572983	0.00959879	2.28e-09	a	t	55341	6.228	4.721e-10	+++++	17.6	4.852	4	0.3028
10	rs4959926	6	472484	A	G	120962	-0.116	0.04	1.355e-16	A	G	3937	-0.031	0.03	0.2978	A	G	10451	-0.0525573	0.0441287	0.2336	A	G	3270	-0.0439411	0.0229714	0.055852	A	G	1844	-0.0503629	0.0273881	0.0660974	A	G	35845	-0.05997	0.00968866	6.25e-10	a	g	55347	-6.572	4.959e-11	-----	12.8	4.585	4	0.3326
10	rs4959927	6	472723	G	C	120996	-0.12	0.041	6.914e-18	G	C	3937	-0.032	0.03	0.2856	G	C	10451	-0.0613436	0.0445811	0.1689	G	C	3270	-0.0439411	0.0229714	0.055852	G	C	1845	-0.0505985	0.0273279	0.0642529	C	G	35845	0.0598292	0.00971315	7.64e-10	c	g	55348	6.636	3.217e-11	+++++	0	3.923	4	0.4165
10	rs4959928	6	472807	G	T	121295	-0.12	0.041	6.755e-18	G	T	3937	-0.032	0.03	0.2897	G	T	10451	-0.065499	0.0447092	0.1428	G	T	3270	-0.0439411	0.0229714	0.055852	G	T	1844	-0.0503629	0.0273881	0.0660974	T	G	35845	0.0602869	0.00966216	4.58e-10	t	g	55347	6.735	1.635e-11	+++++	0	3.786	4	0.4358
10	rs6597036	6	473148	G	A	120162	-0.118	0.04	5.363e-18	G	A	3937	-0.03	0.029	0.293	G	A	10451	-0.0668879	0.0435468	0.1246	G	A	3262	-0.0550654	0.0223845	0.0139457	G	A	1845	-0.0464778	0.0269564	0.0848424	A	G	35845	0.062882	0.0098223	1.48e-10	a	g	55340	7.016	2.28e-12	+++++	7.1	4.307	4	0.3661
10	rs6597037	6	473248	A	G	120736	-0.121	0.041	7.514e-18	A	G	3937	-0.03	0.03	0.3091	A	G	10451	-0.0631528	0.044568	0.1564	A	G	3270	-0.0445864	0.0230891	0.0535621	A	G	1844	-0.0529424	0.0274332	0.0537773	A	G	35845	-0.0613435	0.00962805	1.77e-10	a	g	55347	-6.843	7.765e-12	-----	8.5	4.37	4	0.3582
10	rs9392029	6	474252	T	C	120772	-0.114	0.039	5.492e-17	T	C	3937	-0.043	0.029	0.1388	T	C	10451	-0.0540339	0.0437876	0.2173	T	C	3263	-0.0574235	0.0224836	0.0106935	T	C	1844	-0.0437075	0.0268344	0.10353	T	C	35845	-0.0586474	0.00992291	3.43e-09	t	c	55340	-6.604	4e-11	-----	4.5	4.189	4	0.3811
10	rs11242905	6	474405	C	T	121295	-0.101	0.036	5.301e-15	C	T	3937	-0.041	0.028	0.1347	C	T	10451	-0.0561472	0.0418696	0.18	C	T	3224	-0.050181	0.0220549	0.0229534	C	T	1839	-0.0470937	0.0258994	0.0691755	T	C	35845	0.0684112	0.011156	8.68e-10	t	c	55296	6.8	1.049e-11	+++++	0	3.876	4	0.4231
10	rs9503977	6	475154	C	T	121295	-0.1	0.036	3.497e-15	C	T	3937	-0.016	0.026	0.535	C	T	10451	-0.0304592	0.0416907	0.4651	C	T	3224	-0.0359478	0.0225682	0.111288	C	T	1840	-0.0356188	0.0263584	0.176758	T	C	35845	0.0699012	0.0105877	4.32e-11	t	c	55297	6.422	1.345e-10	+++++	46.7	7.501	4	0.1117
10	rs9503978	6	475246	G	A	120144	-0.116	0.039	4.426e-18	G	A	3937	-0.04	0.029	0.162	G	A	10451	-0.0689214	0.0431839	0.1104	G	A	3225	-0.0380143	0.0226769	0.0937655	G	A	1839	-0.0456043	0.0262433	0.0824226	A	G	35845	0.0702477	0.0109486	1.41e-10	a	g	55297	6.953	3.568e-12	+++++	0	3.13	4	0.5363
10	rs34926067	6	475249	T	C	120162	-0.116	0.039	3.97e-18	T	C	3937	-0.04	0.029	0.162	T	C	10451	-0.068493	0.043186	0.1126	T	C	3225	-0.0380143	0.0226769	0.0937655	T	C	1839	-0.0456043	0.0262433	0.0824226	T	C	35845	-0.0702891	0.0109551	1.39e-10	t	c	55297	-6.951	3.632e-12	-----	0	3.162	4	0.5311
10	rs9502135	6	475254	C	T	116777	-0.113	0.035	3.743e-25	C	T	3937	-0.028	0.024	0.2337	C	T	10451	-0.0711738	0.034702	0.04027	C	T	3203	-0.0405477	0.0176082	0.0213535	C	T	1836	-0.0307819	0.0206002	0.135281	T	C	35845	0.11532	0.0137128	4.27e-17	t	c	55272	8.805	1.311e-18	+++++	36.3	6.277	4	0.1794
10	rs12210050	6	475489	T	C	121295	0.299	0.056	1.008e-175	T	C	3937	0.065	0.02	0.00125	T	C	10451	0.21188	0.0434894	1.11e-06	T	C	3120	0.120294	0.0182143	4.63753e-11	C	T	1813	-0.0849076	0.0211884	6.38799e-05	T	C	35845	0.163189	0.0106518	3.86e-53	t	c	55166	17.641	1.188e-69	+++++	77.4	17.688	4	0.00142
10	rs73376981	6	475649	C	A	120657	-0.112	0.039	1.277e-16	C	A	3937	-0.035	0.028	0.2112	C	A	10451	-0.0562529	0.0440164	0.2011	C	A	3260	-0.0582698	0.0224393	0.00945207	C	A	1844	-0.040756	0.026724	0.127414	A	C	35845	0.0613989	0.0100175	8.32e-10	a	c	55337	6.738	1.607e-11	+++++	11.9	4.541	4	0.3377
10	rs4959273	6	475810	A	G	120494	-0.11	0.039	6.003e-16	A	G	3937	-0.031	0.027	0.2599	A	G	10451	-0.0549843	0.0437425	0.2089	A	G	3260	-0.0570701	0.0224451	0.0110469	A	G	1840	-0.0403669	0.0270948	0.136438	A	G	35845	-0.0608891	0.00995588	9.57e-10	a	g	55333	-6.658	2.778e-11	-----	13.2	4.607	4	0.3301
10	rs9392567	6	476126	T	C	118379	-0.118	0.049	5.628e-09	T	C	3937	-0.064	0.046	0.1658	T	C	10451	-0.0308717	0.0603788	0.6091	T	C	3285	-0.0373829	0.0294809	0.204874	T	C	1844	-0.0212302	0.0354417	0.549234	T	C	35845	-0.0241934	0.0072929	0.0009085	t	c	55362	-3.679	0.0002339	-----	0	1.616	4	0.8058
10	rs925662	6	476564	A	G	120432	-0.116	0.035	3.516e-27	A	G	3937	-0.04	0.022	0.06728	A	G	10451	-0.0362491	0.033533	0.2799	A	G	3289	-0.0495973	0.0172283	0.00401731	A	G	1846	-0.0299159	0.0213684	0.161681	A	G	35845	-0.0876818	0.0123481	1.22e-12	a	g	55368	-7.629	2.361e-14	-----	42.8	6.998	4	0.136
10	rs7745123	6	476800	C	T	120700	-0.102	0.032	4.189e-24	C	T	3937	-0.026	0.021	0.2004	C	T	10451	-0.0396768	0.0319459	0.2143	C	T	3289	-0.0464535	0.0162743	0.00433861	C	T	1847	-0.0182585	0.0200227	0.361946	T	C	35845	0.106195	0.0130719	3.9e-16	t	c	55369	8.293	1.1e-16	+++++	58.6	9.654	4	0.04667
10	rs7757489	6	476856	T	C	120623	-0.104	0.033	1.636e-24	T	C	3937	-0.023	0.021	0.2755	T	C	10451	-0.0405095	0.0320995	0.2069	T	C	3292	-0.0386543	0.0163981	0.0184694	T	C	1848	-0.0180762	0.0201849	0.37062	T	C	35845	-0.105911	0.0129383	3.11e-16	t	c	55373	-8.15	3.649e-16	-----	57.7	9.45	4	0.05078
10	rs11242908	6	476953	C	T	120166	-0.101	0.032	2.082e-23	C	T	3937	-0.026	0.021	0.2068	C	T	10451	-0.0392607	0.0319193	0.2188	C	T	3289	-0.0464535	0.0162743	0.00433861	C	T	1847	-0.0191919	0.0200179	0.337817	T	C	35845	0.10599	0.0130174	4.08e-16	t	c	55369	8.288	1.156e-16	+++++	58.7	9.675	4	0.04627
10	rs11242909	6	477065	C	T	120734	-0.103	0.032	4.006e-24	C	T	3937	-0.025	0.021	0.2268	C	T	10451	-0.0398849	0.0321135	0.2143	C	T	3292	-0.0386543	0.0163981	0.0184694	C	T	1848	-0.0180762	0.0201849	0.37062	T	C	35845	0.105853	0.0129383	2.99e-16	t	c	55373	8.176	2.93e-16	+++++	57.1	9.316	4	0.05368
10	rs7772644	6	477220	G	T	120381	-0.101	0.032	1.834e-23	G	T	3937	-0.019	0.021	0.3675	G	T	10451	-0.0433251	0.0320215	0.1761	G	T	3292	-0.0386543	0.0163981	0.0184694	G	T	1847	-0.0179631	0.0201863	0.373656	T	G	35845	0.106869	0.0129976	2.13e-16	t	g	55372	8.174	2.977e-16	+++++	58.5	9.645	4	0.04685
10	rs7750350	6	477738	C	T	121295	-0.104	0.033	1.404e-24	C	T	3937	-0.029	0.021	0.1726	C	T	10451	-0.0388448	0.0321031	0.2261	C	T	3296	-0.038525	0.0163858	0.0187758	C	T	1848	-0.0180762	0.0201849	0.37062	T	C	35845	0.105443	0.0129078	3.16e-16	t	c	55377	8.197	2.462e-16	+++++	56.3	9.157	4	0.05729
10	rs7750535	6	477873	C	T	120803	-0.103	0.032	3.123e-24	C	T	3937	-0.028	0.021	0.1765	C	T	10451	-0.0392607	0.032102	0.2214	C	T	3296	-0.038525	0.0163858	0.0187758	C	T	1847	-0.0179631	0.0201863	0.373656	T	C	35845	0.106063	0.0129345	2.5e-16	t	c	55376	8.221	2.019e-16	+++++	56.6	9.215	4	0.05595
10	rs79004009	6	478975	C	T	119557	-0.122	0.05	1.47e-09	C	T	3937	-0.057	0.044	0.2006	C	T	10451	-0.0430119	0.0627178	0.4929	C	T	3296	-0.0460098	0.0303848	0.130062	C	T	1846	-0.0300995	0.0365	0.40968	T	C	35845	0.0212973	0.00699246	0.002315	t	c	55375	3.61	0.000306	+++++	0	1.328	4	0.8566
10	rs11242912	6	479926	C	T	120880	-0.124	0.038	8.347e-28	C	T	3937	-0.037	0.024	0.1223	C	T	10451	-0.0229616	0.0355773	0.5187	C	T	3292	-0.0404119	0.0185943	0.0298253	C	T	1844	-0.0302747	0.0229854	0.18796	T	C	35845	0.0891072	0.0117894	4.6e-14	t	c	55369	7.531	5.022e-14	+++++	57.6	9.43	4	0.05121
10	rs9504016	6	480107	A	G	120449	-0.116	0.038	8.843e-20	A	G	3937	-0.017	0.026	0.519	A	G	10451	-0.00320513	0.0391634	0.9348	A	G	3268	-0.0645723	0.0209618	0.00208378	A	G	1844	-0.0377309	0.0258015	0.143816	A	G	35845	-0.0615625	0.0107243	9.85e-09	a	g	55345	-5.836	5.336e-09	-----	63.1	10.841	4	0.02841
10	rs7775921	6	480560	T	C	120608	-0.118	0.041	4.311e-16	T	C	3937	-0.021	0.033	0.5187	T	C	10451	0.0198026	0.0458182	0.6656	T	C	3260	-0.0406548	0.0235808	0.0847898	T	C	1847	-0.00783234	0.0304106	0.796781	T	C	35845	-0.0445722	0.00963334	3.73e-06	t	c	55340	-4.173	3.011e-05	-+---	47.6	7.628	4	0.1062
10	rs9392573	6	480628	A	G	121295	-0.12	0.037	7.423e-27	A	G	3937	-0.043	0.023	0.06402	A	G	10451	-0.0239854	0.0351898	0.4955	A	G	3292	-0.0505106	0.0183519	0.00594967	A	G	1844	-0.0318163	0.0228641	0.164231	A	G	35845	-0.087386	0.0118506	1.63e-13	a	g	55369	-7.649	2.02e-14	-----	56.9	9.29	4	0.05425
10	rs9392574	6	480753	T	C	117365	-0.119	0.034	2.924e-35	T	C	3937	-0.043	0.019	0.02228	T	C	10451	-0.0436385	0.0304101	0.1513	T	C	3266	-0.0447625	0.0152795	0.00341761	T	C	1845	-0.023126	0.018462	0.210501	T	C	35845	-0.130551	0.0141569	2.86e-20	t	c	55344	-9.596	8.284e-22	-----	61.6	10.415	4	0.03399
10	rs71748275	6	480780	TCTTA	T	117334	-0.118	0.034	6.041e-35	TCTTA	T	3937	-0.043	0.019	0.02384	NA	NA	NA	NA	NA	NA	NA	NA	NA	NA	NA	NA	NA	NA	NA	NA	NA	NA	T	TCTTA	35845	0.130551	0.0141569	2.92e-20	t	tctta	39782	9.465	2.949e-21	+???+	0	0.572	1	0.4496
10	rs9405715	6	481693	A	C	118029	-0.119	0.034	8.621e-36	A	C	3937	-0.042	0.02	0.03052	A	C	10451	-0.0480354	0.0303254	0.1132	A	C	3236	-0.0490522	0.0154634	0.00152709	A	C	1845	-0.0266895	0.0183034	0.144963	A	C	35845	-0.134914	0.0144358	8.84e-21	a	c	55314	-9.824	8.832e-23	-----	61	10.244	4	0.03651
10	rs9405716	6	482119	T	C	119566	-0.112	0.035	9.072e-24	T	C	3937	-0.052	0.023	0.02423	T	C	10451	-0.0320068	0.0341006	0.3479	NA	NA	NA	NA	NA	NA	NA	NA	NA	NA	NA	NA	T	C	35845	-0.0844093	0.0120585	2.32e-12	t	c	50233	-6.984	2.873e-12	--??-	68.6	6.379	2	0.0412
10	rs12207950	6	482377	A	G	119142	-0.12	0.04	4.046e-20	NA	NA	NA	NA	NA	NA	NA	NA	NA	NA	NA	NA	A	G	3268	-0.0678529	0.0208919	0.00117468	A	G	1844	-0.0410986	0.025823	0.111658	A	G	35845	-0.0620131	0.0107358	7.28e-09	a	g	40957	-6.665	2.638e-11	??---	4.3	2.09	2	0.3516
10	rs10900954	6	483817	G	A	119395	-0.12	0.035	2.175e-33	G	A	3937	-0.055	0.02	0.00643	G	A	10451	-0.0341775	0.0315873	0.2791	G	A	3275	-0.0504052	0.0162082	0.00188785	G	A	1847	-0.0306453	0.0192845	0.112205	A	G	35845	0.0980135	0.0131615	9.83e-14	a	g	55355	8.233	1.833e-16	+++++	52.4	8.402	4	0.07791
10	rs35458480	6	483859	CAGAT	C	119489	-0.12	0.035	3.794e-33	CAGAT	C	3937	-0.054	0.02	0.007202	NA	NA	NA	NA	NA	NA	NA	NA	NA	NA	NA	NA	NA	NA	NA	NA	NA	NA	NA	NA	NA	NA	NA	NA	cagat	c	3937	-2.687	0.007202	-????	0	0	0	1
10	rs974455	6	485078	G	A	119750	-0.113	0.034	1.623e-27	G	A	3937	-0.053	0.021	0.01019	G	A	10451	-0.0216323	0.0328011	0.5096	G	A	3288	-0.0577988	0.0169284	0.000647199	G	A	1847	-0.0312349	0.0201284	0.120886	A	G	35845	0.0946833	0.0127935	1.38e-13	a	g	55368	8.039	9.069e-16	+++++	64.2	11.188	4	0.02453
10	rs11242914	6	485586	C	T	118697	-0.112	0.034	3.723e-28	C	T	3937	-0.053	0.02	0.008879	C	T	10451	-0.0218367	0.0322885	0.4988	C	T	3258	-0.0689384	0.0166024	3.37476e-05	C	T	1846	-0.0381627	0.0199262	0.0556217	T	C	35845	0.100173	0.0135859	1.63e-13	t	c	55337	8.284	1.19e-16	+++++	71.3	13.942	4	0.007484
10	rs6597054	6	485620	T	C	121295	-0.109	0.041	2.241e-12	T	C	3937	-0.077	0.032	0.01531	T	C	10451	-0.0651787	0.0518114	0.2085	T	C	3249	-0.0489322	0.0260197	0.0601169	T	C	1843	-0.0480666	0.0298425	0.107422	T	C	35845	-0.0435397	0.00883414	7.95e-07	t	c	55325	-5.916	3.289e-09	-----	0	2.953	4	0.5657
10	rs12952	6	486193	G	A	121295	-0.119	0.034	4.59e-33	G	A	3937	-0.056	0.02	0.006341	G	A	10451	-0.0315939	0.0315939	0.3172	G	A	3292	-0.0506697	0.0162534	0.00183981	G	A	1847	-0.0304109	0.0193399	0.116021	A	G	35845	0.100981	0.0130106	8.84e-15	a	g	55372	8.448	2.953e-17	+++++	57.4	9.388	4	0.05211
10	rs4072107	6	486953	T	A	120620	-0.119	0.035	4.263e-32	T	A	3937	-0.059	0.021	0.004695	T	A	10451	-0.0278852	0.0317455	0.3797	T	A	3292	-0.0502445	0.0164038	0.00220919	T	A	1845	-0.0305113	0.0196351	0.120377	A	T	35845	0.0941902	0.0131001	6.01e-13	a	t	55370	7.959	1.74e-15	+++++	55.8	9.049	4	0.05989
10	rs35985896	6	487327	AG	A	119978	-0.12	0.035	2.731e-32	AG	A	3937	-0.058	0.021	0.0057	NA	NA	NA	NA	NA	NA	NA	NA	NA	NA	NA	NA	NA	NA	NA	NA	NA	NA	NA	NA	NA	NA	NA	NA	a	ag	3937	2.765	0.0057	+????	0	0	0	1
10	rs9392037	6	487567	C	T	119672	-0.116	0.034	4.635e-30	C	T	3937	-0.058	0.021	0.005334	C	T	10451	-0.0225524	0.0317595	0.4776	C	T	3288	-0.0499896	0.0164531	0.00239788	C	T	1841	-0.0295404	0.0196885	0.133686	T	C	35845	0.0952445	0.0131249	4.26e-13	t	c	55362	7.896	2.875e-15	+++++	59.6	9.902	4	0.04211
10	rs75941849	6	491623	G	C	119228	-0.118	0.049	3.433e-09	G	C	3937	-0.03	0.046	0.515	G	C	10451	0.0459289	0.0567655	0.4185	G	C	3277	-0.0281243	0.0302411	0.352437	G	C	1844	0.0140368	0.0402907	0.727588	C	G	35845	0.0227068	0.00702829	0.001247	c	g	55354	2.582	0.009814	+--++	31.2	5.816	4	0.2134
10	rs2175897	6	494314	C	G	119033	-0.108	0.044	2.285e-09	C	G	3937	-0.054	0.039	0.1586	C	G	10451	0.0353671	0.0513162	0.4907	C	G	3271	-0.0166414	0.0281498	0.554444	C	G	1847	0.0123725	0.0369127	0.737524	C	G	35845	-0.0281706	0.00801541	0.0004324	c	g	55351	-2.991	0.002779	-++--	37.1	6.363	4	0.1736
10	rs4959951	6	494567	C	T	116610	-0.119	0.038	2.114e-22	C	T	3937	-0.051	0.026	0.05223	C	T	10451	-0.0111621	0.035995	0.7565	C	T	3269	-0.035525	0.0197661	0.0723844	C	T	1840	-0.0132682	0.0236956	0.575586	T	C	35845	0.0805198	0.0121806	3.68e-11	t	c	55342	6.516	7.214e-11	+++++	54.1	8.723	4	0.06841
10	rs4642520	6	495226	C	T	116999	-0.107	0.039	2.491e-14	C	T	3937	-0.031	0.029	0.2862	C	T	10451	0.0129162	0.041746	0.757	C	T	3255	-0.0590243	0.0227045	0.0093729	C	T	1838	-0.00717793	0.0279081	0.797055	T	C	35845	0.0563515	0.0108742	2.18e-07	t	c	55326	4.999	5.757e-07	+-+++	59.7	9.924	4	0.04172
10	rs6933396	6	498809	C	T	116419	-0.107	0.031	3.344e-33	C	T	3937	-0.022	0.019	0.2566	C	T	10451	-0.0526627	0.0290633	0.06999	C	T	3194	-0.0645986	0.0144009	7.5151e-06	C	T	1831	-0.0352974	0.0169757	0.0377288	T	C	35845	0.114419	0.0144044	2.34e-15	t	c	55258	8.926	4.412e-19	+++++	66.7	12.025	4	0.01717
10	rs6939036	6	500552	G	A	119815	-0.108	0.031	2.423e-35	G	A	3937	-0.018	0.02	0.3593	G	A	10451	-0.0455205	0.029068	0.1173	G	A	3155	-0.0643999	0.0144525	8.63029e-06	G	A	1827	-0.0404046	0.0169875	0.0174858	A	G	35845	0.117057	0.0145389	8.44e-16	a	g	55215	8.906	5.286e-19	+++++	71.8	14.179	4	0.006744
10	rs1473909	6	500956	G	C	121295	-0.108	0.031	4.183e-35	G	C	3937	-0.021	0.02	0.289	G	C	10451	-0.0532953	0.0290754	0.06673	G	C	3169	-0.0636862	0.0144422	1.06811e-05	G	C	1828	-0.0351472	0.0169632	0.0384082	C	G	35845	0.113824	0.0145433	5.54e-15	c	g	55230	8.807	1.285e-18	+++++	65.7	11.653	4	0.02013
10	rs6919639	6	501939	T	C	121295	-0.081	0.028	9.109e-18	T	C	3937	-0.036	0.026	0.1626	T	C	10451	-0.0694573	0.0338486	0.04019	T	C	3165	-0.0431922	0.0158206	0.00636481	T	C	1811	-0.0291466	0.0188491	0.122202	T	C	35845	-0.0937808	0.0160749	5.29e-09	t	c	55209	-6.903	5.103e-12	-----	0	2.425	4	0.658
10	rs75891606	6	502106	G	A	121295	0.256	0.07	3.145e-41	G	A	3937	0.007	0.097	0.9393	G	A	2048	-0.627921	0.651303	0.335	G	A	3199	0.104809	0.0405691	0.00982381	G	A	1830	0.060716	0.0431623	0.159688	A	G	35845	-0.0436872	0.00628331	3.6e-12	a	g	46859	-6.853	7.211e-12	-+---	63.4	10.941	4	0.02724
10	rs12206548	6	506231	G	A	118006	-0.094	0.029	4.111e-26	G	A	3937	-0.021	0.018	0.2475	G	A	10451	-0.0303561	0.0291605	0.2979	G	A	3226	-0.0494429	0.0146411	0.00074133	G	A	1846	-0.0079171	0.0174611	0.650305	A	G	35845	0.0978777	0.0146999	2.64e-11	a	g	55305	7.025	2.144e-12	+++++	56	9.089	4	0.05892
10	rs28640142	6	506781	A	G	118161	-0.094	0.029	3.413e-26	A	G	3937	-0.019	0.018	0.2855	A	G	10451	-0.0303561	0.0291605	0.2979	A	G	3230	-0.050742	0.0146204	0.000525914	A	G	1846	-0.0091326	0.017456	0.600914	A	G	35845	-0.0974917	0.0146856	3.39e-11	a	g	55309	-7.007	2.433e-12	-----	57.3	9.357	4	0.05276
10	rs28548275	6	507053	G	C	120117	-0.065	0.026	1.274e-09	G	C	3937	-0.015	0.023	0.5091	G	C	10451	0.0009995	0.0393814	0.9797	NA	NA	NA	NA	NA	NA	NA	NA	NA	NA	NA	NA	C	G	35845	0.077112	0.0124294	5.42e-10	c	g	50233	5.416	6.094e-08	+-??+	79.2	9.623	2	0.008135
10	rs66862554	6	507195	CA	C	116480	-0.098	0.03	2.991e-28	NA	NA	NA	NA	NA	NA	NA	NA	NA	NA	NA	NA	NA	NA	NA	NA	NA	NA	NA	NA	NA	NA	NA	NA	CA	C	35845	-0.0982929	0.0148951	3.97e-11	ca	c	35845	-6.605	3.97e-11	????-	0	0	0	1
10	rs139197834	6	507343	AC	A	120431	-0.065	0.026	1.588e-09	AC	A	3937	-0.021	0.023	0.356	NA	NA	NA	NA	NA	NA	NA	NA	NA	NA	NA	NA	NA	NA	NA	NA	NA	NA	A	AC	35845	0.0793479	0.0125765	2.9e-10	a	ac	39782	6.274	3.511e-10	+???+	18.4	1.225	1	0.2683
10	rs199991226	6	507358	CCACACACACA	C	116107	-0.068	0.026	9.288e-12	NA	NA	NA	NA	NA	NA	NA	NA	NA	NA	NA	NA	NA	NA	NA	NA	NA	NA	NA	NA	NA	NA	NA	NA	CCACACACACA	C	35845	-0.0854547	0.0139592	9.41e-10	ccacacacaca	c	35845	-6.119	9.41e-10	????-	0	0	0	1
10	rs4406278	6	508234	G	T	119647	-0.076	0.027	2.139e-15	G	T	3937	-0.025	0.02	0.2026	G	T	10451	-0.0432207	0.0307402	0.1596	G	T	3249	-0.0265327	0.0157444	0.0920411	G	T	1844	-0.00935788	0.0185773	0.614514	T	G	35845	0.0805688	0.0136242	3.12e-09	t	g	55326	6.221	4.952e-10	+++++	0	3.105	4	0.5404
10	rs9328259	6	508972	C	A	120069	-0.077	0.027	1.054e-15	C	A	3937	-0.026	0.02	0.1929	C	A	10451	-0.0429075	0.030714	0.1623	C	A	3249	-0.027446	0.0157465	0.0814295	C	A	1844	-0.00869817	0.0185824	0.639778	A	C	35845	0.0812155	0.0135876	2.37e-09	a	c	55326	6.268	3.661e-10	+++++	0	3.26	4	0.5152
10	rs9392615	6	511080	G	A	119253	-0.08	0.033	2.941e-09	G	A	3937	0.002	0.027	0.9377	G	A	10451	0.0009995	0.0357731	0.9777	G	A	3259	-0.0417098	0.0208982	0.0460314	G	A	1848	0.00322785	0.0262974	0.902323	A	G	35845	0.0164621	0.0102888	0.1095	a	g	55340	1.717	0.08602	---++	0	3.616	4	0.4604
10	rs7752833	6	513015	C	T	121295	-0.063	0.026	3.718e-09	C	T	3937	-0.021	0.023	0.3705	C	T	10451	-0.0215301	0.0341856	0.5289	C	T	3268	-0.0211885	0.0177006	0.231373	C	T	1846	-0.00489394	0.0209472	0.815297	T	C	35845	0.0768634	0.0122802	3.62e-10	t	c	55347	5.891	3.828e-09	+++++	45.1	7.284	4	0.1216
10	rs2493013	6	516350	A	C	121295	-0.081	0.029	2.031e-14	A	C	3937	-0.021	0.022	0.3307	A	C	10451	-0.0243952	0.0340002	0.4731	A	C	3247	-0.0556672	0.0171064	0.00114875	A	C	1843	0.00351238	0.0216115	0.870911	A	C	35845	-0.0278813	0.0126733	0.02788	a	c	55323	-3.099	0.001939	--+--	45.1	7.288	4	0.1214
10	rs2493014	6	517983	T	G	120585	-0.06	0.026	4.599e-08	T	G	3937	-0.014	0.023	0.5483	T	G	10451	-0.00461061	0.0347708	0.8945	T	G	3292	-0.0184778	0.0177023	0.296652	T	G	1848	-0.000413593	0.0207426	0.984094	T	G	35845	-0.0705124	0.0119224	3.23e-09	t	g	55373	-5.238	1.62e-07	-----	55.9	9.066	4	0.05946
10	rs9392056	6	518078	G	A	120259	-0.086	0.028	5.309e-22	G	A	3937	-0.022	0.018	0.2234	G	A	10451	-0.0250102	0.0292893	0.3932	G	A	3279	-0.044883	0.0146948	0.00227364	G	A	1848	-0.00349051	0.0174337	0.841333	A	G	35845	0.0914749	0.0142326	1.39e-10	a	g	55360	6.639	3.168e-11	+++++	53.9	8.673	4	0.0698
10	rs2493015	6	518378	C	T	120442	-0.061	0.026	2.946e-08	C	T	3937	-0.01	0.023	0.6484	C	T	10451	-0.0108587	0.034549	0.7533	C	T	3292	-0.0184778	0.0177023	0.296652	C	T	1848	-0.000413593	0.0207426	0.984094	T	C	35845	0.0706759	0.0119177	3.26e-09	t	c	55373	5.278	1.309e-07	+++++	53.3	8.565	4	0.07295
10	rs12200425	6	518480	A	T	120232	-0.086	0.028	5.551e-22	A	T	3937	-0.022	0.018	0.2227	A	T	10451	-0.0262413	0.0292708	0.37	A	T	3279	-0.044883	0.0146948	0.00227364	A	T	1848	-0.00349051	0.0174337	0.841333	A	T	35845	-0.0911977	0.014234	1.51e-10	a	t	55360	-6.647	2.983e-11	-----	52.8	8.473	4	0.07571
10	rs2493022	6	520784	T	C	120192	-0.06	0.026	4.204e-08	NA	NA	NA	NA	NA	NA	NA	NA	NA	NA	NA	NA	T	C	3292	-0.0184778	0.0177023	0.296652	T	C	1848	-0.00133118	0.0206949	0.948719	T	C	35845	-0.0699316	0.0118825	4.08e-09	t	c	40985	-5.809	6.276e-09	??---	0	1.931	2	0.3807
10	rs9378896	6	521147	T	C	117370	-0.083	0.027	6.425e-20	T	C	3937	-0.02	0.019	0.2917	T	C	10451	-0.0243952	0.0293988	0.4066	T	C	3271	-0.0467636	0.0147575	0.00154475	T	C	1845	-0.00458701	0.0174724	0.792943	T	C	35845	-0.0915642	0.0142512	1.19e-10	t	c	55349	-6.642	3.084e-11	-----	56.8	9.252	4	0.05509
10	rs2493029	6	521163	C	T	120126	-0.06	0.026	4.371e-08	C	T	3937	-0.014	0.023	0.5416	C	T	10451	-0.0114655	0.0343175	0.7383	C	T	3292	-0.017742	0.0177207	0.316801	C	T	1848	-0.00133118	0.0206949	0.948719	T	C	35845	0.0700031	0.0118781	3.67e-09	t	c	55373	5.309	1.1e-07	+++++	50.6	8.092	4	0.08828
10	rs72835928	6	523094	G	C	120882	-0.078	0.033	4.065e-08	G	C	3937	-0.007	0.029	0.8061	G	C	10451	0.00598207	0.0425467	0.8882	G	C	3278	-0.0561375	0.0225374	0.0127924	G	C	1845	0.00818774	0.0279496	0.769596	C	G	35845	0.0159868	0.00945909	0.09069	c	g	55356	1.918	0.0551	+--++	27.9	5.546	4	0.2357
10	rs2473475	6	526744	A	G	120435	-0.06	0.026	3.279e-08	A	G	3937	-0.015	0.023	0.5218	A	G	10451	-0.0120726	0.0345326	0.7266	A	G	3288	-0.0167105	0.0177309	0.346029	A	G	1848	-0.000413593	0.0207426	0.984094	A	G	35845	-0.0694756	0.011807	3.74e-09	a	g	55369	-5.299	1.162e-07	-----	50.6	8.092	4	0.08826
10	rs2050134	6	527875	C	T	120798	-0.078	0.033	4.826e-08	C	T	3937	-0.01	0.029	0.7331	C	T	10451	0.00598207	0.047628	0.9001	C	T	3278	-0.0561375	0.0225374	0.0127924	C	T	1845	0.010339	0.0279722	0.711711	T	C	35845	0.0151657	0.00937678	0.1055	t	c	55356	1.877	0.06047	+--++	28.1	5.562	4	0.2343
10	rs6903640	6	528568	T	C	120533	-0.087	0.028	2.445e-22	T	C	3937	-0.021	0.018	0.2442	T	C	10451	-0.0249076	0.0293653	0.3963	T	C	3279	-0.0447148	0.0146896	0.00235319	T	C	1848	-0.00349051	0.0174337	0.841333	T	C	35845	-0.0886518	0.0140728	2.73e-10	t	c	55360	-6.536	6.314e-11	-----	53	8.505	4	0.07473
10	rs2982490	6	528932	T	C	118187	-0.081	0.03	1.13e-12	NA	NA	NA	NA	NA	NA	NA	NA	NA	NA	NA	NA	NA	NA	NA	NA	NA	NA	NA	NA	NA	NA	NA	NA	T	C	35845	-0.023609	0.0115099	0.04003	t	c	35845	-2.053	0.04003	????-	0	0	0	1
10	rs6909013	6	529135	T	C	118975	-0.086	0.028	1.252e-21	T	C	3937	-0.021	0.018	0.2521	T	C	10451	-0.0267547	0.0293718	0.3623	NA	NA	NA	NA	NA	NA	NA	NA	NA	NA	NA	NA	T	C	35845	-0.0899018	0.0141386	2.13e-10	t	c	50233	-6.102	1.05e-09	--??-	61.9	5.255	2	0.07224
10	6:529404	6	529404	CAAAGA	C	119603	-0.086	0.028	1.009e-21	NA	NA	NA	NA	NA	NA	NA	NA	NA	NA	NA	NA	NA	NA	NA	NA	NA	NA	NA	NA	NA	NA	NA	NA	CAAAGA	C	35845	-0.0882144	0.014	3.08e-10	caaaga	c	35845	-6.295	3.08e-10	????-	0	0	0	1
10	rs6938671	6	530476	G	T	120376	-0.066	0.025	1.162e-11	G	T	3937	-0.023	0.02	0.2489	G	T	10451	-0.0287082	0.0315752	0.3632	G	T	3295	-0.024326	0.0159884	0.128237	G	T	1845	-0.00556475	0.0187947	0.767202	T	G	35845	0.0724712	0.0127716	1.34e-08	t	g	55373	5.698	1.21e-08	+++++	8.3	4.36	4	0.3595
10	rs4960043	6	534527	T	C	120435	-0.085	0.028	1.416e-21	T	C	3937	-0.023	0.018	0.213	T	C	10451	-0.0240878	0.0292861	0.4108	T	C	3286	-0.0417009	0.0146875	0.00455037	T	C	1848	-0.00299605	0.0174382	0.863607	T	C	35845	-0.0869176	0.0139383	4.93e-10	t	c	55367	-6.418	1.383e-10	-----	48.9	7.824	4	0.09825
10	rs2493040	6	535839	A	G	120539	-0.077	0.027	2.188e-16	A	G	3937	-0.015	0.02	0.458	A	G	10451	-0.0119714	0.0303226	0.693	A	G	3291	-0.035393	0.015307	0.0208273	A	G	1848	0.00723877	0.0182059	0.690967	A	G	35845	-0.081	0.0134781	2e-09	a	g	55372	-5.686	1.301e-08	--+--	59.4	9.85	4	0.04303
10	rs4409224	6	538063	T	A	118461	-0.071	0.026	6.224e-14	T	A	3937	-0.028	0.02	0.1509	T	A	10451	-0.0211215	0.0301606	0.4837	T	A	3244	-0.0302785	0.0155208	0.0511624	T	A	1845	0.000455798	0.0181465	0.979964	A	T	35845	0.0771912	0.01388	2.7e-08	a	t	55322	5.631	1.796e-08	++-++	28.1	5.566	4	0.234
10	rs6923301	6	540016	G	A	119350	-0.094	0.029	1.864e-26	G	A	3937	-0.025	0.018	0.1631	G	A	10451	-0.0277824	0.0290246	0.3385	G	A	3256	-0.0426832	0.0144595	0.00318055	G	A	1847	0.0032265	0.0171264	0.850589	A	G	35845	0.0940052	0.0145193	1.03e-10	a	g	55336	6.67	2.552e-11	++-++	54.9	8.868	4	0.06449
10	rs6904638	6	541668	T	C	120306	-0.065	0.027	9.826e-09	T	C	3937	0.001	0.023	0.9665	T	C	10451	-0.0161294	0.0362214	0.6561	T	C	3290	-0.0375842	0.0179571	0.0364254	T	C	1846	0.0109003	0.022165	0.622935	T	C	35845	-0.0415994	0.0113665	0.0002553	t	c	55369	-3.545	0.0003929	+-+--	28.9	5.626	4	0.2289
10	rs6918152	6	542159	A	G	121295	-0.086	0.028	5.253e-22	A	G	3937	-0.024	0.018	0.2006	A	G	10451	-0.0229616	0.0293627	0.4342	A	G	3299	-0.0388734	0.0146603	0.00804935	A	G	1848	-0.00377313	0.0174401	0.828741	A	G	35845	-0.0862341	0.0138489	4.76e-10	a	g	55380	-6.377	1.807e-10	-----	46.1	7.428	4	0.1149
10	rs3799296	6	542416	T	A	120339	-0.094	0.029	1.08e-26	T	A	3937	-0.026	0.018	0.1509	T	A	10451	-0.03015	0.0290183	0.2988	T	A	3265	-0.0431996	0.0144525	0.00281893	T	A	1847	0.0032265	0.0171264	0.850589	A	T	35845	0.0947365	0.0145065	6.3e-11	a	t	55345	6.786	1.153e-11	++-++	54.4	8.774	4	0.06699
10	rs17754342	6	542868	C	G	120969	-0.065	0.027	1.021e-08	C	G	3937	-0.001	0.023	0.9719	C	G	10451	-0.0174514	0.0362739	0.6304	C	G	3286	-0.0374286	0.0179591	0.0372278	C	G	1846	0.0124672	0.0221434	0.573489	C	G	35845	-0.0423476	0.0114227	0.0002045	c	g	55365	-3.611	0.0003049	--+--	29.1	5.639	4	0.2278
10	rs2473488	6	544239	G	C	120836	-0.073	0.027	3.586e-13	G	C	3937	-0.01	0.021	0.6419	G	C	10451	-0.0327298	0.0324058	0.3123	G	C	3288	-0.0421172	0.0161665	0.00922321	G	C	1843	0.000779798	0.0199635	0.968846	C	G	35845	0.0495408	0.0126438	9.03e-05	c	g	55364	4.341	1.42e-05	++-++	11.2	4.505	4	0.342
10	rs2476846	6	551352	T	C	119067	0.051	0.021	1.03e-08	T	C	3937	0.03	0.019	0.116	T	C	10451	0.0639133	0.02995	0.03281	T	C	3269	0.02678	0.0143287	0.0617156	C	T	1848	-0.0543932	0.017292	0.00168424	T	C	35845	0.0408834	0.0138673	0.003174	t	c	55350	4.749	2.045e-06	+++++	38.8	6.535	4	0.1626
10	rs71550013	6	553489	C	T	118401	0.199	0.052	5.133e-48	C	T	3937	0.068	0.031	0.02847	C	T	10451	0.102557	0.055526	0.06468	C	T	3274	0.0751582	0.0218966	0.000605604	C	T	1846	0.0399581	0.0255304	0.117728	T	C	35845	-0.0582525	0.00814041	8.14e-13	t	c	55353	-8.267	1.368e-16	-----	24.8	5.316	4	0.2564
10	rs78529815	6	557932	T	C	118578	0.196	0.052	1.056e-46	T	C	3937	0.068	0.031	0.02926	T	C	10451	0.10436	0.0550422	0.05793	T	C	3274	0.0792072	0.0219528	0.00031308	T	C	1846	0.0353304	0.0255519	0.166928	T	C	35845	0.0583603	0.00817343	8.84e-13	t	c	55353	8.286	1.171e-16	+++++	29.5	5.677	4	0.2246
10	rs2476842	6	566741	A	G	121295	-0.073	0.025	8.809e-18	A	G	3937	-0.035	0.017	0.04104	A	G	10451	-0.0703152	0.0293592	0.01662	A	G	3185	-0.025772	0.0140209	0.0661361	A	G	1836	-0.0354994	0.0169986	0.0369015	A	G	35845	-0.0436597	0.0150316	0.003748	a	g	55254	-4.743	2.103e-06	-----	0	3.546	4	0.471
10	rs7755808	6	570289	A	G	120775	-0.05	0.021	1.009e-08	A	G	3937	-0.015	0.018	0.4177	A	G	10451	0.00598207	0.0298507	0.8412	A	G	3301	-0.0207793	0.0144587	0.150772	A	G	1847	0.0276188	0.0174431	0.11351	A	G	35845	-0.0287434	0.0139384	0.03906	a	g	55381	-1.851	0.06417	-++--	34.4	6.098	4	0.1919
10	rs80001260	6	582137	T	A	116640	-0.069	0.029	4.31e-08	T	A	3937	-0.025	0.026	0.3351	T	A	10451	-0.00783058	0.0387844	0.84	T	A	3295	-0.0390137	0.0199587	0.0507008	T	A	1841	-0.00314728	0.0242645	0.896812	A	T	35845	0.0240125	0.0105545	0.02306	a	t	55369	2.673	0.007507	+++++	0	2.821	4	0.5882
10	rs7753782	6	582232	G	A	116629	-0.07	0.03	3.179e-08	NA	NA	NA	NA	NA	NA	NA	NA	NA	NA	NA	NA	NA	NA	NA	NA	NA	NA	NA	NA	NA	NA	NA	NA	A	G	35845	0.0239469	0.0105994	0.02352	a	g	35845	2.265	0.02352	????+	0	0	0	1
10	rs3757115	6	584401	A	G	119127	0.057	0.023	2.775e-09	A	G	3937	0.012	0.02	0.5598	A	G	10451	0.0227395	0.0329749	0.4905	A	G	3035	0.0283347	0.0161207	0.0788983	A	G	1821	0.00235736	0.0185283	0.898772	A	G	35845	0.029102	0.0132756	0.02872	a	g	55089	2.656	0.007904	+++++	0	1.648	4	0.8001
10	rs74998508	6	585333	A	G	119926	-0.073	0.03	3.936e-09	A	G	3937	-0.027	0.025	0.2985	A	G	10451	-0.00451016	0.0387138	0.9073	A	G	3301	-0.0489297	0.0202687	0.0158304	A	G	1848	-0.0035273	0.0243103	0.884652	A	G	35845	-0.0194844	0.0103017	0.05819	a	g	55382	-2.467	0.01361	-----	9.9	4.438	4	0.35
10	rs3799309	6	585700	A	G	120294	-0.073	0.03	3.828e-09	A	G	3937	-0.027	0.025	0.2952	A	G	10451	-0.00451016	0.0387138	0.9073	A	G	3301	-0.0503378	0.0202593	0.0130163	A	G	1848	-0.0035273	0.0243103	0.884652	A	G	35845	-0.0193966	0.010296	0.05896	a	g	55382	-2.482	0.01307	-----	15	4.705	4	0.319
10	rs3757120	6	586348	A	G	119878	-0.072	0.03	8.178e-09	A	G	3937	-0.027	0.025	0.2845	A	G	10451	-0.00451016	0.0387138	0.9073	A	G	3301	-0.0471126	0.0204082	0.0210327	A	G	1848	-0.00047005	0.0243481	0.9846	A	G	35845	-0.0196401	0.0102236	0.05488	a	g	55382	-2.447	0.01439	-----	4.3	4.18	4	0.3822
10	rs1150829	6	587532	C	T	116483	-0.071	0.026	5.276e-13	C	T	3937	-0.043	0.021	0.0421	C	T	10451	-0.027474	0.032006	0.3907	C	T	3240	-0.0293443	0.0159752	0.0663197	C	T	1838	-0.006311	0.0193065	0.743793	T	C	35845	0.0369091	0.0134943	0.006227	t	c	55311	3.622	0.0002928	+++++	0	2.714	4	0.6068
10	rs60957139	6	587539	T	C	120252	-0.071	0.03	7.504e-09	T	C	3937	-0.02	0.026	0.4462	T	C	10451	-0.00581688	0.0392238	0.8821	T	C	3292	-0.0479483	0.0202429	0.017911	T	C	1848	-0.00210548	0.0242987	0.930959	T	C	35845	-0.0197611	0.0103862	0.05711	t	c	55373	-2.391	0.01679	-----	2.8	4.116	4	0.3906
10	rs9504379	6	587736	C	T	121295	-0.076	0.03	6.69e-11	C	T	3937	-0.012	0.025	0.6252	C	T	10451	-0.00040008	0.0359138	0.9911	C	T	3292	-0.0500582	0.0193768	0.00982574	C	T	1843	0.00709221	0.0235906	0.763725	T	C	35845	0.0230653	0.0106769	0.03087	t	c	55368	2.447	0.01441	++-++	29.4	5.669	4	0.2253
10	rs11965257	6	588426	C	T	119577	-0.077	0.029	4.167e-12	C	T	3937	-0.012	0.024	0.6225	C	T	10451	-0.0198966	0.0355869	0.5761	C	T	3289	-0.0261157	0.0179804	0.146472	C	T	1847	-0.0136747	0.0219427	0.53323	T	C	35845	0.0300901	0.0117577	0.0104	t	c	55369	2.903	0.00369	+++++	0	1.187	4	0.8803
10	rs75327155	6	597900	C	T	119771	-0.071	0.029	4.933e-09	C	T	3937	-0.024	0.025	0.35	C	T	10451	-0.0224501	0.0383632	0.5584	C	T	3300	-0.0473193	0.0197419	0.0165902	C	T	1848	-0.0204385	0.0240588	0.395701	T	C	35845	0.0202774	0.0105603	0.0547	t	c	55381	2.789	0.005287	+++++	0	3.589	4	0.4645
10	rs17755910	6	604461	T	C	120156	-0.072	0.03	3.009e-09	T	C	3937	-0.026	0.025	0.2911	T	C	10451	-0.0214279	0.0383052	0.5759	T	C	3301	-0.0467902	0.0197485	0.0178789	T	C	1848	-0.016832	0.0242435	0.487589	T	C	35845	-0.0200703	0.0104302	0.05417	t	c	55382	-2.778	0.005461	-----	0	3.505	4	0.4772
10	rs12528668	6	605210	G	C	119912	-0.074	0.029	4.729e-11	G	C	3937	-0.022	0.023	0.3408	G	C	10451	-0.0257281	0.0355263	0.469	G	C	3301	-0.0264017	0.0180729	0.144153	G	C	1848	-0.0125153	0.0225065	0.578228	C	G	35845	0.0238043	0.0112102	0.03408	c	g	55382	2.732	0.006304	+++++	0	0.903	4	0.9241
10	rs74445037	6	615736	G	A	115658	0.183	0.052	1.77e-34	G	A	3937	0.167	0.036	3.284e-06	G	A	10451	0.117783	0.0621875	0.05824	G	A	3075	0.0837698	0.0245563	0.000654262	G	A	1824	0.0212985	0.0275284	0.439213	A	G	35845	-0.0672354	0.00843419	1.46e-15	a	g	55132	-9.448	3.451e-21	-----	66.3	11.862	4	0.01841
10	rs76632889	6	617474	C	A	121295	0.144	0.05	1.885e-16	C	A	3937	0.089	0.062	0.152	C	A	10451	0.10436	0.0771323	0.1761	C	A	3212	0.111601	0.0316301	0.000423938	C	A	1839	-0.0291635	0.0336505	0.386243	A	C	35845	-0.0427859	0.00704708	1.23e-09	a	c	55284	-6.555	5.572e-11	--+--	63.7	11.012	4	0.02642
10	rs74594650	6	618261	G	A	120243	-0.072	0.029	2.186e-09	G	A	3937	-0.023	0.025	0.3539	G	A	10451	-0.020713	0.0382795	0.5884	G	A	3301	-0.0468513	0.0197959	0.0180042	G	A	1848	-0.018716	0.0242557	0.440443	A	G	35845	0.0208624	0.0104113	0.04521	a	g	55382	2.812	0.004925	+++++	0	3.447	4	0.4859
10	rs2294668	6	625549	C	T	118710	-0.049	0.021	1.327e-08	C	T	3937	-0.024	0.017	0.1633	T	C	10451	-0.0127813	0.0293419	0.6632	C	T	3283	-0.014571	0.0139827	0.297456	C	T	1848	0.00796968	0.0170015	0.639295	T	C	35845	0.0252443	0.014285	0.07622	t	c	55364	1.777	0.07552	+--++	0	3.423	4	0.4896
10	rs6902262	6	626889	A	G	121295	-0.071	0.029	1.784e-09	A	G	3937	-0.028	0.025	0.2581	A	G	10451	-0.0132879	0.0376962	0.7244	A	G	3301	-0.0407108	0.0196822	0.0386804	A	G	1848	-0.00982875	0.023972	0.681847	A	G	35845	-0.0248551	0.0104889	0.01779	a	g	55382	-2.941	0.003272	-----	0	2.813	4	0.5895
10	rs7772761	6	627382	C	T	121198	-0.07	0.029	3.949e-09	C	T	3937	-0.029	0.025	0.2373	C	T	10451	-0.0132879	0.0376962	0.7244	C	T	3301	-0.0407108	0.0196822	0.0386804	C	T	1848	-0.00982875	0.023972	0.681847	T	C	35845	0.0249901	0.0104942	0.01717	t	c	55382	2.965	0.003026	+++++	0	2.851	4	0.5831
10	rs73716863	6	628502	T	A	120821	-0.07	0.029	5.036e-09	T	A	3937	-0.029	0.025	0.2348	T	A	10451	-0.00994933	0.0377871	0.7923	T	A	3301	-0.0407108	0.0196822	0.0386804	T	A	1848	-0.00982875	0.023972	0.681847	A	T	35845	0.0259125	0.0105615	0.01407	a	t	55382	2.986	0.002824	+++++	0	3.035	4	0.5519
10	rs6901664	6	628539	C	T	120720	-0.061	0.026	4.936e-08	C	T	3937	-0.02	0.024	0.3965	C	T	10451	-0.026344	0.0360926	0.4655	C	T	3301	-0.0312078	0.0184536	0.0909034	C	T	1848	-0.0184813	0.02261	0.413809	T	C	35845	0.0267993	0.0111141	0.01567	t	c	55382	3.049	0.002294	+++++	0	1.319	4	0.8581
10	rs17756826	6	628936	C	G	120338	-0.076	0.03	2.333e-10	C	G	3937	-0.029	0.025	0.2392	C	G	10451	-0.0132879	0.0376962	0.7244	C	G	3301	-0.0407108	0.0196822	0.0386804	C	G	1848	-0.00982875	0.023972	0.681847	C	G	35845	-0.0249776	0.0105298	0.01743	c	g	55382	-2.959	0.003083	-----	0	2.847	4	0.5837
10	rs17756850	6	629527	A	G	120862	-0.069	0.029	6.721e-09	A	G	3937	-0.028	0.025	0.2546	A	G	10451	-0.0132879	0.0376962	0.7244	A	G	3301	-0.0414315	0.0196747	0.035295	A	G	1848	-0.0134649	0.023799	0.571617	A	G	35845	-0.0248077	0.0105731	0.01899	a	g	55382	-2.961	0.003063	-----	0	2.906	4	0.5737
10	rs79848019	6	629612	C	T	120784	-0.068	0.028	9.763e-09	C	T	3937	-0.028	0.025	0.2546	C	T	10451	-0.0118702	0.0376711	0.7527	C	T	3300	-0.0412423	0.0196772	0.0361634	C	T	1848	-0.0134649	0.023799	0.571617	T	C	35845	0.0244467	0.0105826	0.02077	t	c	55381	2.916	0.003551	+++++	0	2.952	4	0.5659
10	rs17756886	6	630033	C	T	120863	-0.069	0.029	5.952e-09	C	T	3937	-0.028	0.025	0.2531	C	T	10451	-0.0132879	0.0376962	0.7244	C	T	3300	-0.0412423	0.0196772	0.0361634	C	T	1848	-0.0134649	0.023799	0.571617	T	C	35845	0.0248489	0.0105731	0.01887	t	c	55381	2.962	0.003059	+++++	0	2.882	4	0.5778
10	rs59003858	6	630263	T	TA	120847	-0.07	0.029	4.024e-09	T	TA	3937	-0.028	0.025	0.2531	NA	NA	NA	NA	NA	NA	NA	NA	NA	NA	NA	NA	NA	NA	NA	NA	NA	NA	T	TA	35845	-0.02489	0.0105731	0.01883	t	ta	39782	-2.589	0.009621	-???-	0	0.12	1	0.7294
10	rs17757367	6	647406	T	G	116714	-0.071	0.03	6.961e-09	T	G	3937	-0.033	0.025	0.1916	T	G	10451	-0.00722605	0.0378327	0.8485	T	G	3279	-0.0487611	0.0195758	0.0127914	T	G	1840	0.00466936	0.0245168	0.848973	T	G	35845	-0.0223884	0.0107706	0.03759	t	g	55352	-2.676	0.007456	--+--	22.2	5.14	4	0.2733
10	rs2064303	6	649701	G	A	120274	-0.075	0.026	3.022e-16	G	A	3937	-0.026	0.019	0.1679	G	A	10451	-0.0546674	0.0304724	0.07276	G	A	3299	-0.020496	0.014906	0.169219	G	A	1847	-0.00409364	0.0184279	0.824227	A	G	35845	0.054318	0.0137505	8.09e-05	a	g	55379	4.694	2.673e-06	+++++	0	0.559	4	0.9675
10	rs9405889	6	654985	T	C	120182	-0.075	0.026	4e-16	T	C	3937	-0.022	0.019	0.2477	T	C	10451	-0.0556184	0.0304425	0.06777	T	C	3291	-0.0224268	0.0149247	0.133022	T	C	1848	-0.00375199	0.0184359	0.838755	T	C	35845	-0.0535162	0.0137204	9.54e-05	t	c	55372	-4.645	3.407e-06	-----	0	0.624	4	0.9604
10	rs1193739	6	659913	C	T	121295	-0.056	0.022	4.658e-11	C	T	3937	-0.019	0.024	0.4125	C	T	10451	-0.020713	0.0310494	0.5047	C	T	3077	-0.0475635	0.0145713	0.00110902	C	T	1816	-0.0258885	0.0171747	0.131891	T	C	35845	0.0605004	0.0176491	0.0005917	t	c	55126	4.324	1.535e-05	+++++	43.9	7.131	4	0.1291
10	rs7454457	6	668627	A	C	121295	-0.07	0.025	4.062e-15	A	C	3937	-0.033	0.018	0.06981	A	C	10451	-0.05509	0.0299891	0.06628	A	C	3301	-0.0218267	0.0146409	0.136109	A	C	1848	-0.000297282	0.0180459	0.986858	A	C	35845	-0.0495838	0.0135673	0.0002636	a	c	55382	-4.583	4.573e-06	-----	0	1.186	4	0.8803
10	rs9405291	6	668699	C	G	121101	-0.071	0.025	3.407e-15	C	G	3937	-0.033	0.018	0.07674	C	G	10451	-0.054773	0.0299962	0.06783	C	G	3301	-0.0218267	0.0146409	0.136109	C	G	1848	-0.000297282	0.0180459	0.986858	C	G	35845	-0.0495779	0.0135657	0.000264	c	g	55382	-4.567	4.944e-06	-----	0	1.14	4	0.8878
10	rs4521640	6	668902	T	C	121192	-0.07	0.025	4.311e-15	T	C	3937	-0.033	0.018	0.07674	T	C	10451	-0.05509	0.0299891	0.06628	T	C	3301	-0.0218267	0.0146409	0.136109	T	C	1848	-0.000297282	0.0180459	0.986858	T	C	35845	-0.0496478	0.0135657	0.0002571	t	c	55382	-4.577	4.714e-06	-----	0	1.137	4	0.8884
10	rs1970338	6	669506	A	C	121179	-0.07	0.025	3.551e-15	A	C	3937	-0.033	0.018	0.07725	A	C	10451	-0.054773	0.0299962	0.06783	A	C	3301	-0.0218267	0.0146409	0.136109	A	C	1848	-0.000297282	0.0180459	0.986858	A	C	35845	-0.0497295	0.0136389	0.00026	a	c	55382	-4.569	4.889e-06	-----	0	1.137	4	0.8884
10	rs6901557	6	669951	A	C	121187	-0.07	0.025	5.05e-15	A	C	3937	-0.033	0.018	0.07674	A	C	10451	-0.05509	0.0299891	0.06628	A	C	3301	-0.0218267	0.0146409	0.136109	A	C	1848	-0.000297282	0.0180459	0.986858	A	C	35845	-0.0498054	0.0136405	0.0002554	a	c	55382	-4.578	4.683e-06	-----	0	1.137	4	0.8884
10	rs4960175	6	670871	C	T	121295	-0.066	0.027	5.657e-10	C	T	3937	-0.035	0.022	0.1073	C	T	10451	-0.011769	0.034113	0.7301	C	T	3294	-0.037559	0.0171288	0.0283956	C	T	1848	-0.00498369	0.0213991	0.815871	T	C	35845	0.0290958	0.0119262	0.01457	t	c	55375	3.122	0.001797	+++++	0	3.793	4	0.4348
10	rs4960179	6	673524	G	C	120292	-0.066	0.027	7.019e-10	G	C	3937	-0.036	0.022	0.1061	G	C	10451	-0.0105555	0.034631	0.7605	G	C	3291	-0.0381861	0.0172889	0.0272635	G	C	1848	-0.00460458	0.0216116	0.831304	C	G	35845	0.0272555	0.0119116	0.02183	c	g	55372	2.986	0.00283	+++++	0	3.969	4	0.4102
10	rs1890361	6	680678	T	C	119980	-0.076	0.026	1.76e-17	T	C	3937	-0.031	0.018	0.09196	T	C	10451	-0.0513986	0.0298309	0.08485	T	C	3301	-0.0209023	0.014455	0.148264	T	C	1848	-0.00821492	0.0178044	0.644567	T	C	35845	-0.0540158	0.0140973	0.0001226	t	c	55382	-4.725	2.3e-06	-----	0	0.538	4	0.9697
10	rs946214	6	683511	A	G	119947	-0.075	0.026	2.791e-17	A	G	3937	-0.03	0.018	0.1053	A	G	10451	-0.0522411	0.029801	0.07965	A	G	3301	-0.0209023	0.014455	0.148264	A	G	1848	-0.00821492	0.0178044	0.644567	A	G	35845	-0.0538418	0.0140176	0.0001249	a	g	55382	-4.717	2.396e-06	-----	0	0.467	4	0.9766
10	rs80253564	6	683600	C	T	119895	-0.061	0.026	3.675e-08	C	T	3937	-0.035	0.023	0.1239	C	T	10451	-0.0211215	0.0355222	0.5521	C	T	3291	-0.0373878	0.0179823	0.0376813	C	T	1847	-0.018006	0.0222714	0.418919	T	C	35845	0.0254715	0.011599	0.028	t	c	55371	3.091	0.001996	+++++	0	2.969	4	0.5631
10	rs4959380	6	684269	A	G	118920	-0.07	0.026	2.224e-12	A	G	3937	-0.034	0.02	0.09453	A	G	10451	-0.0100503	0.032079	0.754	A	G	3301	-0.0308848	0.015942	0.0527915	A	G	1848	-0.00272021	0.019844	0.890983	A	G	35845	-0.0402984	0.0128007	0.001615	a	g	55382	-3.617	0.0002986	-----	0	3.526	4	0.4739
10	rs4143034	6	684476	C	T	119384	-0.074	0.026	9.204e-17	C	T	3937	-0.029	0.018	0.1107	C	T	10451	-0.0528735	0.0298383	0.07638	C	T	3296	-0.0206236	0.0144581	0.153836	C	T	1848	-0.00813897	0.0178393	0.648273	T	C	35845	0.0524169	0.0140018	0.0001811	t	c	55377	4.639	3.507e-06	+++++	0	0.427	4	0.9802
10	rs7765892	6	686110	C	T	119752	-0.076	0.026	1.078e-17	C	T	3937	-0.029	0.018	0.1133	C	T	10451	-0.0519251	0.0297565	0.08094	C	T	3301	-0.0209023	0.014455	0.148264	C	T	1846	-0.00787104	0.0178062	0.658513	T	C	35845	0.0528427	0.0140004	0.0001591	t	c	55380	4.652	3.284e-06	+++++	0	0.457	4	0.9776
10	rs9405293	6	687464	C	T	119884	-0.067	0.027	4.19e-10	C	T	3937	-0.035	0.022	0.1127	C	T	10451	-0.0151136	0.0339556	0.6563	C	T	3297	-0.0338117	0.01711	0.0482223	C	T	1848	-0.00802081	0.0213864	0.707672	T	C	35845	0.0304329	0.012009	0.01126	t	c	55378	3.206	0.001347	+++++	0	2.903	4	0.5742
10	rs2039713	6	687753	G	T	119440	-0.072	0.027	4.119e-13	G	T	3937	-0.03	0.02	0.1348	G	T	10451	-0.011769	0.0321733	0.7145	G	T	3301	-0.0315071	0.0159314	0.0480482	G	T	1848	-0.00371663	0.0198518	0.85151	T	G	35845	0.0399374	0.0126587	0.001598	t	g	55382	3.614	0.0003018	+++++	0	3.217	4	0.5223
10	rs2317079	6	689565	C	T	118057	-0.065	0.027	1.905e-09	C	T	3937	-0.035	0.022	0.1149	C	T	10451	-0.0151136	0.0339556	0.6563	C	T	3293	-0.0349764	0.0171332	0.0412874	C	T	1848	-0.00589736	0.0214025	0.782928	T	C	35845	0.0301974	0.0120482	0.01209	t	c	55374	3.181	0.001469	+++++	0	3.104	4	0.5405
10	rs6931178	6	690141	A	G	117203	-0.062	0.026	1.025e-08	A	G	3937	-0.034	0.022	0.1217	A	G	10451	-0.0151136	0.0341012	0.6576	A	G	3293	-0.0343163	0.0171473	0.0454463	A	G	1848	-0.00589736	0.0214025	0.782928	A	G	35845	-0.031276	0.0122116	0.01034	a	g	55374	-3.207	0.001344	-----	0	2.963	4	0.564
10	rs13205146	6	693473	C	G	121295	-0.06	0.025	2.829e-09	C	G	3937	-0.036	0.022	0.1043	C	G	10451	-0.0482453	0.0337144	0.1524	C	G	3225	-0.0183655	0.0168408	0.275556	C	G	1839	-0.000135766	0.0199876	0.994581	C	G	35845	-0.0389907	0.0132172	0.00316	c	g	55297	-3.697	0.0002185	-----	0	0.923	4	0.9212
10	rs9502452	6	694849	A	C	117934	-0.063	0.026	1.373e-09	A	C	3937	-0.027	0.022	0.216	A	C	10451	-0.0709591	0.0335822	0.03458	A	C	3256	-0.0177739	0.0164036	0.278649	A	C	1842	-0.00705258	0.0201694	0.726628	A	C	35845	-0.0429743	0.0129702	0.000926	a	c	55331	-4.241	2.226e-05	-----	0	0.277	4	0.9912
10	rs9502456	6	695411	G	A	117079	-0.068	0.029	1.652e-08	G	A	3937	-0.022	0.025	0.3698	G	A	10451	-0.0318003	0.0365941	0.3849	G	A	3253	-0.0151356	0.018336	0.40917	G	A	1835	-0.0162077	0.0224429	0.470278	A	G	35845	0.050989	0.0118729	1.76e-05	a	g	55321	4.404	1.06e-05	+++++	0	1.795	4	0.7734
10	rs9379034	6	696997	A	G	120361	-0.075	0.032	1.456e-08	A	G	3937	-0.047	0.027	0.08109	A	G	10451	-0.0421771	0.0405939	0.2989	A	G	3273	-0.0369657	0.0202757	0.0683716	A	G	1846	-0.0783179	0.0251548	0.00187774	A	G	35845	-0.0319452	0.0103849	0.002109	a	g	55352	-4.402	1.074e-05	-----	44.3	7.187	4	0.1263
10	rs55766565	6	697079	CA	C	120212	-0.075	0.031	1.155e-08	CA	C	3937	-0.048	0.027	0.07729	NA	NA	NA	NA	NA	NA	NA	NA	NA	NA	NA	NA	NA	NA	NA	NA	NA	NA	CA	C	35845	-0.0320202	0.0103976	0.002094	ca	c	39782	-3.476	0.0005087	-???-	0	0.503	1	0.4783
10	rs11243090	6	697137	A	G	120162	-0.08	0.032	1.564e-10	A	G	3937	-0.041	0.026	0.1082	A	G	10451	-0.0277824	0.0385652	0.4713	A	G	3276	-0.0310855	0.0190016	0.101948	A	G	1848	-0.0444955	0.0235329	0.058812	A	G	35845	-0.0387015	0.0109418	0.0004081	a	g	55357	-4.329	1.499e-05	-----	0	3.1	4	0.5412
10	rs2788211	6	697500	T	C	120344	-0.074	0.029	3.323e-11	T	C	3937	-0.044	0.023	0.05227	T	C	10451	-0.0240878	0.0361245	0.5049	T	C	3301	-0.0371595	0.0173793	0.0325789	T	C	1848	-0.0360354	0.0211709	0.0889017	T	C	35845	-0.0493731	0.0116885	2.32e-05	t	c	55382	-5.044	4.557e-07	-----	3.3	4.138	4	0.3877
10	rs1890367	6	697592	A	G	121295	-0.075	0.029	1.185e-11	A	G	3937	-0.043	0.023	0.05492	A	G	10451	-0.0240878	0.0360704	0.5043	A	G	3301	-0.0371595	0.0173793	0.0325789	A	G	1848	-0.0360354	0.0211709	0.0889017	A	G	35845	-0.0493731	0.01164	2.28e-05	a	g	55382	-5.042	4.609e-07	-----	2.7	4.111	4	0.3912
10	rs1890366	6	697754	G	A	121088	-0.076	0.029	9.792e-12	G	A	3937	-0.043	0.023	0.05507	G	A	10451	-0.0240878	0.0361245	0.5049	G	A	3301	-0.0376437	0.0173703	0.0302966	G	A	1848	-0.0360354	0.0211709	0.0889017	A	G	35845	0.0493061	0.0116357	2.3e-05	a	g	55382	5.047	4.495e-07	+++++	4	4.165	4	0.3841
10	rs2804767	6	698178	G	A	121069	-0.076	0.029	7.332e-12	G	A	3937	-0.044	0.023	0.05253	G	A	10451	-0.0240878	0.0361245	0.5049	G	A	3301	-0.0371595	0.0173793	0.0325789	G	A	1848	-0.0360354	0.0211709	0.0889017	A	G	35845	0.0492092	0.0116357	2.4e-05	a	g	55382	5.037	4.72e-07	+++++	3.2	4.132	4	0.3884
10	rs2804768	6	698275	C	T	121081	-0.075	0.029	1.379e-11	C	T	3937	-0.043	0.023	0.05475	C	T	10451	-0.0240878	0.0361245	0.5049	C	T	3301	-0.0371595	0.0173793	0.0325789	C	T	1848	-0.0360354	0.0211709	0.0889017	T	C	35845	0.0511117	0.0116799	1.18e-05	t	c	55382	5.159	2.481e-07	+++++	4.2	4.175	4	0.3828
10	rs2804769	6	698332	C	T	121081	-0.075	0.029	1.379e-11	C	T	3937	-0.044	0.023	0.05253	C	T	10451	-0.0231663	0.0361634	0.5218	C	T	3301	-0.0371595	0.0173793	0.0325789	C	T	1848	-0.0360354	0.0211709	0.0889017	T	C	35845	0.0510634	0.0116799	1.2e-05	t	c	55382	5.15	2.611e-07	+++++	6.5	4.277	4	0.3699
10	rs2788212	6	698538	G	C	121078	-0.07	0.028	1.276e-09	G	C	3937	-0.045	0.023	0.05533	G	C	10451	-0.0330399	0.0375069	0.3784	G	C	3297	-0.0404932	0.0181435	0.0256935	G	C	1848	-0.064599	0.0221794	0.00362796	C	G	35845	0.0426136	0.0112893	0.0001571	c	g	55378	5.01	5.44e-07	+++++	43.4	7.07	4	0.1322
10	rs2804725	6	699024	C	T	121072	-0.076	0.029	1.087e-11	C	T	3937	-0.044	0.023	0.05253	C	T	10451	-0.0231663	0.0361634	0.5218	C	T	3301	-0.0371595	0.0173793	0.0325789	C	T	1848	-0.0360354	0.0211709	0.0889017	T	C	35845	0.0485667	0.0116444	3.11e-05	t	c	55382	4.979	6.401e-07	+++++	4.6	4.193	4	0.3805
10	rs2804726	6	699403	C	A	120943	-0.08	0.031	8.014e-11	C	A	3937	-0.044	0.025	0.08124	C	A	10451	-0.0277824	0.0387157	0.473	C	A	3278	-0.0318099	0.0190286	0.0946806	C	A	1848	-0.0426296	0.0235493	0.0704232	A	C	35845	0.0379721	0.0109013	0.0005024	a	c	55359	4.314	1.605e-05	+++++	0	3.119	4	0.5382
10	rs2804727	6	699652	A	G	121014	-0.076	0.029	1.02e-11	A	G	3937	-0.044	0.023	0.05253	A	G	10451	-0.0231663	0.0361634	0.5218	A	G	3301	-0.0371595	0.0173793	0.0325789	A	G	1848	-0.0360354	0.0211709	0.0889017	A	G	35845	-0.0485182	0.0116444	3.17e-05	a	g	55382	-4.975	6.518e-07	-----	4.6	4.191	4	0.3807
10	rs2804728	6	699697	C	T	119786	-0.076	0.029	1.392e-11	C	T	3937	-0.044	0.023	0.05253	C	T	10451	-0.0231663	0.0361634	0.5218	C	T	3301	-0.0371595	0.0173793	0.0325789	C	T	1848	-0.0360354	0.0211709	0.0889017	T	C	35845	0.0490034	0.0116444	2.69e-05	t	c	55382	5.005	5.579e-07	+++++	4.8	4.204	4	0.3791
10	rs2804729	6	699706	C	T	119786	-0.076	0.029	1.392e-11	C	T	3937	-0.044	0.023	0.05253	C	T	10451	-0.0231663	0.0361634	0.5218	C	T	3301	-0.0371595	0.0173793	0.0325789	C	T	1848	-0.0360354	0.0211709	0.0889017	T	C	35845	0.0485182	0.0116444	3.16e-05	t	c	55382	4.976	6.498e-07	+++++	4.6	4.192	4	0.3807
10	rs111696066	6	699804	A	AGATTTTCCTG	120611	-0.076	0.029	1.067e-11	A	AGATTTTCCTG	3937	-0.043	0.023	0.05827	NA	NA	NA	NA	NA	NA	NA	NA	NA	NA	NA	NA	NA	NA	NA	NA	NA	NA	A	AGATTTTCCTG	35845	-0.0485363	0.0116487	3.19e-05	a	agattttcctg	39782	-4.544	5.52e-06	-???-	0	0.239	1	0.6248
10	rs2804730	6	700636	T	C	120536	-0.075	0.029	1.922e-11	T	C	3937	-0.044	0.023	0.05253	T	C	10451	-0.0231663	0.0361634	0.5218	T	C	3301	-0.0374788	0.0173814	0.031136	T	C	1848	-0.0360354	0.0211709	0.0889017	T	C	35845	-0.0484877	0.0116487	3.23e-05	t	c	55382	-4.976	6.485e-07	-----	5.3	4.224	4	0.3766
10	rs1890365	6	701824	A	G	120483	-0.076	0.029	9.588e-12	A	G	3937	-0.043	0.023	0.05656	A	G	10451	-0.0244976	0.0361749	0.4983	A	G	3301	-0.0374788	0.0173814	0.031136	A	G	1848	-0.0360354	0.0211709	0.0889017	A	G	35845	-0.0483421	0.0116487	3.47e-05	a	g	55382	-4.97	6.684e-07	-----	1.7	4.071	4	0.3965
10	rs2804731	6	702398	T	C	120123	-0.072	0.026	4.549e-14	T	C	3937	-0.039	0.019	0.04338	T	C	10451	-0.0401972	0.0316016	0.2032	T	C	3301	-0.0245504	0.015178	0.105865	T	C	1848	-0.0181997	0.0183819	0.322263	T	C	35845	-0.0441152	0.01305	0.000732	t	c	55382	-4.384	1.165e-05	-----	0	1.481	4	0.83
10	rs55662523	6	702819	T	TC	119494	-0.074	0.03	2.385e-09	NA	NA	NA	NA	NA	NA	NA	NA	NA	NA	NA	NA	NA	NA	NA	NA	NA	NA	NA	NA	NA	NA	NA	NA	T	TC	35845	-0.0416342	0.0111079	0.0001736	t	tc	35845	-3.755	0.0001736	????-	0	0	0	1
10	rs2804732	6	703142	T	C	119630	-0.068	0.026	1.231e-11	T	C	3937	-0.037	0.021	0.07225	T	C	10451	-0.0443699	0.032601	0.1734	T	C	3283	-0.0190512	0.0158761	0.23023	T	C	1846	-0.0159635	0.0194873	0.412792	T	C	35845	-0.0343923	0.0127077	0.006858	t	c	55362	-3.688	0.000226	-----	0	0.903	4	0.9242
10	rs2788213	6	703249	G	A	118783	-0.071	0.026	8.52e-14	G	A	3937	-0.044	0.019	0.02433	G	A	10451	-0.0474061	0.0314991	0.1324	G	A	3292	-0.0242614	0.0151468	0.109306	G	A	1847	-0.0215785	0.0183298	0.239254	A	G	35845	0.0469853	0.0132407	0.0003911	a	g	55372	4.713	2.446e-06	+++++	0	1.65	4	0.7998
10	rs2788214	6	703938	T	A	118059	-0.07	0.027	5.246e-12	T	A	3937	-0.035	0.021	0.09158	T	A	10451	-0.0455205	0.0326312	0.1631	T	A	3283	-0.0190512	0.0158761	0.23023	T	A	1846	-0.0159635	0.0194873	0.412792	A	T	35845	0.0351996	0.0127628	0.005704	a	t	55362	3.722	0.0001977	+++++	0	0.691	4	0.9525
10	rs2788215	6	704720	C	T	118070	-0.07	0.027	4.624e-12	C	T	3937	-0.034	0.021	0.09388	C	T	10451	-0.0467772	0.0326428	0.1519	C	T	3289	-0.0190511	0.015882	0.230405	C	T	1846	-0.0205393	0.0195101	0.292593	T	C	35845	0.0355493	0.0127628	0.005363	t	c	55368	3.794	0.0001482	+++++	0	0.764	4	0.9433
10	rs2788217	6	705522	T	C	117442	-0.072	0.026	6.646e-14	T	C	3937	-0.041	0.019	0.03583	T	C	10451	-0.0447882	0.0315855	0.1562	T	C	3301	-0.0245443	0.0151613	0.10557	T	C	1848	-0.023854	0.0183758	0.194409	T	C	35845	-0.0482755	0.013271	0.0002782	t	c	55382	-4.732	2.224e-06	-----	0	1.539	4	0.8197
10	rs2804734	6	705822	A	G	117505	-0.07	0.027	6.061e-12	A	G	3937	-0.034	0.021	0.09287	A	G	10451	-0.0457299	0.0325943	0.1607	A	G	3289	-0.0190511	0.015882	0.230405	A	G	1846	-0.0205393	0.0195101	0.292593	A	G	35845	-0.0359572	0.0128211	0.004921	a	g	55368	-3.805	0.000142	-----	0	0.77	4	0.9424
10	rs2247562	6	706630	T	C	118507	-0.079	0.032	3.966e-10	T	C	3937	-0.037	0.025	0.1351	T	C	10451	-0.0312843	0.038771	0.4197	T	C	3279	-0.0303704	0.0190847	0.111628	T	C	1848	-0.048348	0.0237	0.0414936	T	C	35845	-0.0396325	0.0110564	0.0003465	t	c	55360	-4.388	1.146e-05	-----	0	3.12	4	0.538
10	rs67534780	6	706926	T	TA	117481	-0.07	0.026	6.535e-13	NA	NA	NA	NA	NA	NA	NA	NA	NA	NA	NA	NA	NA	NA	NA	NA	NA	NA	NA	NA	NA	NA	NA	NA	T	TA	35845	-0.0488063	0.01334	0.0002512	t	ta	35845	-3.661	0.0002512	????-	0	0	0	1
10	rs2788218	6	708230	T	G	117684	-0.072	0.026	8.093e-14	T	G	3937	-0.042	0.019	0.03144	T	G	10451	-0.0409262	0.0317503	0.1972	T	G	3292	-0.0215799	0.0152488	0.157107	T	G	1846	-0.0238419	0.0184222	0.195762	T	G	35845	-0.0486811	0.0133347	0.0002666	t	g	55371	-4.648	3.344e-06	-----	0	1.651	4	0.7997
10	rs1890364	6	708461	T	G	118047	-0.071	0.027	3.391e-12	T	G	3937	-0.036	0.02	0.07929	T	G	10451	-0.0419685	0.0328135	0.201	T	G	3280	-0.014334	0.0160203	0.370989	T	G	1844	-0.0214817	0.0196189	0.273682	T	G	35845	-0.0362356	0.0128503	0.004761	t	g	55357	-3.713	0.0002051	-----	0	0.898	4	0.9249
10	rs2788219	6	710558	C	T	118488	-0.063	0.026	5.862e-09	C	T	3937	-0.034	0.022	0.1297	C	T	10451	-0.0327298	0.0343584	0.3408	C	T	3268	-0.0217003	0.0172285	0.207918	C	T	1844	-0.0355944	0.0212772	0.0945191	T	C	35845	0.0192636	0.0122915	0.1166	t	c	55345	2.692	0.007099	+++++	0	2.8	4	0.5919
10	rs2804737	6	715196	G	A	118838	-0.062	0.024	4.903e-11	G	A	3937	-0.033	0.019	0.08227	G	A	10451	-0.0290169	0.0313595	0.3548	G	A	3301	-0.00166942	0.0149795	0.911269	G	A	1848	0.00240925	0.0180209	0.893661	A	G	35845	0.0330431	0.0134669	0.01429	a	g	55382	2.839	0.004525	++-++	0	1.848	4	0.7637
10	rs2788222	6	715282	G	T	118817	-0.061	0.024	9.507e-11	G	T	3937	-0.032	0.019	0.09488	G	T	10451	-0.0293258	0.0314149	0.3505	G	T	3301	-0.00118625	0.0149822	0.936897	G	T	1848	0.00144732	0.0180449	0.936082	T	G	35845	0.0328501	0.0134149	0.01451	t	g	55382	2.822	0.004771	++-++	0	1.685	4	0.7935
10	rs2788223	6	720465	G	A	120276	-0.064	0.027	1.356e-08	G	A	3937	-0.018	0.023	0.4392	G	A	10451	-0.0188771	0.0372622	0.6124	G	A	3265	-0.0114091	0.0181861	0.530474	G	A	1843	-0.00864949	0.0217128	0.690413	A	G	35845	0.0230772	0.0115849	0.04654	a	g	55341	2.253	0.02423	+++++	0	0.291	4	0.9904
10	rs2788224	6	723505	G	A	121295	-0.06	0.024	1.03e-10	G	A	3937	-0.027	0.019	0.1646	G	A	10451	-0.026344	0.0313171	0.4002	G	A	3283	-6.97389e-05	0.0150154	0.996294	G	A	1846	0.00148886	0.0180814	0.934384	A	G	35845	0.0318577	0.0136066	0.01891	a	g	55362	2.611	0.009028	++-++	0	1.339	4	0.8548
10	rs2804738	6	725596	G	A	116711	-0.061	0.024	1.389e-10	G	A	3937	-0.024	0.02	0.235	G	A	10451	-0.0270629	0.031421	0.3891	G	A	3290	-0.0006892	0.0149874	0.963325	G	A	1840	0.00225037	0.0181473	0.901324	A	G	35845	0.02949	0.0137057	0.03115	a	g	55363	2.414	0.01579	++-++	0	0.989	4	0.9115
10	rs2804739	6	725598	G	A	116641	-0.061	0.024	1.66e-10	G	A	3937	-0.024	0.02	0.235	G	A	10451	-0.0270629	0.031421	0.3891	G	A	3290	-0.0006892	0.0149874	0.963325	G	A	1840	0.00225037	0.0181473	0.901324	A	G	35845	0.02949	0.0137057	0.03129	a	g	55363	2.412	0.01586	++-++	0	0.988	4	0.9116
10	rs2804740	6	726042	A	G	116375	-0.06	0.024	2.59e-10	A	G	3937	-0.025	0.02	0.2071	A	G	10451	-0.0261387	0.0313789	0.4049	A	G	3290	0.000483646	0.0149822	0.974249	A	G	1841	0.00334012	0.0181483	0.853998	A	G	35845	-0.0310568	0.0137228	0.0238	a	g	55364	-2.476	0.0133	--++-	0	1.301	4	0.8613
11	rs76130342	7	16924528	A	G	119488	0.052	0.022	1.138e-08	A	G	3937	-0.005	0.019	0.777	A	G	10451	0.0582689	0.0315137	0.06441	A	G	3245	-0.00442962	0.0149933	0.767677	A	G	1842	0.0259275	0.0180884	0.151921	A	G	35845	0.0132478	0.0135089	0.3261	a	g	55320	1.709	0.08752	-++-+	0	3.685	4	0.4503
11	rs975603	7	16931241	C	G	120271	0.054	0.022	1.244e-09	C	G	3937	-0.011	0.018	0.5609	C	G	10451	0.0639133	0.0299922	0.03311	C	G	3258	0.0087622	0.0144584	0.544536	C	G	1842	0.0325461	0.0174428	0.0622185	C	G	35845	0.019723	0.0139054	0.1557	c	g	55333	2.401	0.01636	-++++	19.6	4.974	4	0.29
11	rs560131513	7	16937218	CT	C	118234	0.049	0.021	1.822e-08	NA	NA	NA	NA	NA	NA	NA	NA	NA	NA	NA	NA	NA	NA	NA	NA	NA	NA	NA	NA	NA	NA	NA	NA	CT	C	35845	0.025952	0.0142773	0.06996	ct	c	35845	1.812	0.06996	????+	0	0	0	1
11	rs1989483	7	16942661	G	A	118440	0.058	0.022	2.312e-11	G	A	3937	-0.006	0.018	0.7226	G	A	10451	0.0525924	0.029663	0.07631	G	A	3293	0.00611694	0.0142551	0.667875	G	A	1845	0.0345983	0.017261	0.0451713	A	G	35845	-0.0216288	0.0140372	0.1239	a	g	55371	-2.384	0.01714	+----	3.6	4.15	4	0.3861
11	rs847377	7	16945035	T	C	118204	0.061	0.023	6.087e-12	T	C	3937	0.003	0.018	0.8549	T	C	10451	0.0685928	0.0298619	0.02162	T	C	3280	0.0120514	0.0143068	0.39965	T	C	1845	0.0361076	0.0172978	0.0369888	T	C	35845	0.021899	0.0140324	0.1181	t	c	55358	2.89	0.00385	+++++	10.3	4.459	4	0.3474
11	rs1099970	7	16952613	T	G	119062	0.059	0.023	1.962e-11	T	G	3937	-0.001	0.018	0.9379	T	G	10451	0.0554347	0.0297078	0.06208	T	G	3293	0.006545	0.0142467	0.645975	T	G	1845	0.0354839	0.017249	0.0398121	T	G	35845	0.0214897	0.0140399	0.1257	t	g	55371	2.509	0.0121	-++++	0	3.973	4	0.4097
11	rs847409	7	16965090	G	A	120251	0.048	0.02	2.363e-08	G	A	3937	0.006	0.018	0.724	G	A	10451	0.0468836	0.0290481	0.1065	G	A	3286	-0.000268319	0.0139435	0.984648	A	G	1848	-0.0520994	0.0168071	0.00196563	A	G	35845	-0.0290347	0.0142165	0.04093	a	g	55367	-3.001	0.00269	---+-	46.6	7.484	4	0.1124
11	rs847404	7	16966324	A	G	120432	0.06	0.023	4.522e-12	A	G	3937	0.004	0.018	0.8297	A	G	10451	0.0563803	0.0298467	0.05893	A	G	3290	0.00643748	0.0142761	0.652071	A	G	1848	0.0350307	0.0172139	0.0419923	A	G	35845	0.0195328	0.013952	0.1616	a	g	55371	2.486	0.01294	+++++	0	3.734	4	0.4432
11	rs12535242	7	16966980	A	C	120036	0.059	0.023	4.566e-11	A	C	3937	0.011	0.019	0.5575	A	C	10451	0.0525924	0.0306304	0.08598	A	C	3272	0.0317099	0.014582	0.0297323	A	C	1848	0.0516158	0.0176594	0.00351077	A	C	35845	0.0211331	0.013952	0.1295	a	c	55353	3.184	0.001451	+++++	54	8.696	4	0.06916
11	rs847394	7	16969731	A	G	121295	0.06	0.023	4.621e-12	A	G	3937	0	0.018	0.995	A	G	10451	0.0535408	0.0297449	0.07184	A	G	3296	0.00536797	0.0142562	0.706543	A	G	1848	0.0349428	0.0172607	0.0430729	A	G	35845	0.0215925	0.0139167	0.1197	a	g	55377	2.497	0.01252	+++++	0	3.661	4	0.4538
11	rs847373	7	16976411	A	G	119245	0.054	0.022	1.43e-09	A	G	3937	0.004	0.019	0.8481	A	G	10451	0.0573251	0.0309865	0.06428	A	G	3296	0.0124045	0.0148116	0.40238	A	G	1844	0.0291798	0.0178047	0.10141	A	G	35845	0.0203374	0.0134227	0.1301	a	g	55373	2.576	0.009995	+++++	0	2.5	4	0.6446
11	rs1636744	7	16984280	T	C	117730	0.056	0.022	8.354e-11	T	C	3937	0.006	0.018	0.761	T	C	10451	0.0544882	0.0298075	0.0675	T	C	3285	0.0161399	0.0141283	0.253379	T	C	1848	0.0330288	0.0171476	0.0542405	T	C	35845	0.0162991	0.0141064	0.2474	t	c	55366	2.436	0.01485	+++++	0	3.849	4	0.4269
11	rs847385	7	16987600	C	A	117561	0.051	0.021	1.244e-08	C	A	3937	0.002	0.019	0.9301	C	A	10451	0.07139	0.0302757	0.01837	C	A	3297	0.00686693	0.0144331	0.634264	C	A	1847	0.0379374	0.0175164	0.0304534	A	C	35845	-0.019365	0.0137723	0.1602	a	c	55377	-2.689	0.007166	-----	23.4	5.22	4	0.2655
11	rs1721040	7	16990804	A	T	117958	0.06	0.023	6.519e-12	A	T	3937	0.002	0.018	0.8945	A	T	10451	0.0554347	0.0295652	0.06075	A	T	3291	0.0134146	0.0140454	0.339602	A	T	1847	0.0438911	0.0171528	0.0105822	A	T	35845	0.0193016	0.0140909	0.1711	a	t	55371	2.651	0.008026	+++++	31.3	5.826	4	0.2125
11	rs35785866	7	16991283	C	CAT	117368	0.059	0.023	9.947e-12	C	CAT	3937	0.003	0.018	0.8516	NA	NA	NA	NA	NA	NA	NA	NA	NA	NA	NA	NA	NA	NA	NA	NA	NA	NA	CAT	C	35845	-0.019375	0.0141643	0.1708	cat	c	39782	-1.359	0.1742	-???-	0	0.064	1	0.8
11	rs1721028	7	16993426	C	T	117538	0.06	0.023	4.023e-12	C	T	3937	0.002	0.018	0.9332	C	T	10451	0.0554347	0.0293927	0.05934	C	T	3291	0.0131608	0.0140313	0.348336	C	T	1848	0.0417952	0.0171264	0.0147651	T	C	35845	-0.019402	0.0141841	0.1699	t	c	55372	-2.62	0.008795	-----	26	5.406	4	0.2481
11	rs73069846	7	16996528	T	C	117356	0.061	0.023	5.247e-12	T	C	3937	0.001	0.018	0.9597	T	C	10451	0.0497421	0.0297857	0.09489	T	C	3279	0.0146242	0.0141818	0.302523	T	C	1848	0.0340741	0.0172883	0.048881	T	C	35845	0.0198935	0.0141063	0.1585	t	c	55360	2.485	0.01297	+++++	0	3.55	4	0.4704
11	rs2428948	7	16997541	T	C	117024	0.054	0.022	4.934e-09	T	C	3937	-0.006	0.019	0.771	T	C	10451	0.0620354	0.0307106	0.04341	T	C	3286	0.0160796	0.0147937	0.277151	T	C	1844	0.0272105	0.0179135	0.128935	T	C	35845	0.0215421	0.013684	0.1151	t	c	55363	2.61	0.009064	-++++	0	3.323	4	0.5053
11	rs6966502	7	16997853	A	G	117312	0.061	0.023	5.179e-12	A	G	3937	-0.001	0.018	0.9637	A	G	10451	0.0478373	0.029584	0.1058	A	G	3275	0.0160972	0.0142005	0.257058	A	G	1848	0.0354778	0.0173655	0.0411946	A	G	35845	0.0192458	0.0141088	0.1722	a	g	55356	2.438	0.01477	-++++	0	3.991	4	0.4072
11	rs2528403	7	16999298	G	C	117312	0.054	0.022	1.905e-09	G	C	3937	-0.005	0.019	0.788	G	C	10451	0.0582689	0.0308464	0.05888	G	C	3296	0.016548	0.014778	0.262894	G	C	1844	0.0275889	0.0178989	0.123397	C	G	35845	-0.0204227	0.0137056	0.1357	c	g	55373	-2.504	0.01229	+----	0	3.226	4	0.5208
11	rs10267292	7	17001008	T	G	116362	0.052	0.021	3.169e-09	T	G	3937	-0.003	0.018	0.8884	T	G	10451	0.0188218	0.0288368	0.514	T	G	3277	0.0141921	0.0141562	0.31616	T	G	1845	0.0302233	0.017171	0.0785518	T	G	35845	0.016382	0.0142516	0.2505	t	g	55355	1.736	0.08258	-++++	0	2.852	4	0.5829
11	rs117132860	7	17134708	A	G	121295	0.259	0.083	7.629e-23	A	G	3937	0.098	0.079	0.2147	A	G	10451	0.0870947	0.133868	0.5153	A	G	3297	0.0902917	0.0453689	0.0466553	A	G	1847	0.0614599	0.0587054	0.295274	A	G	35845	0.0136547	0.00471323	0.003755	a	g	55377	3.622	0.0002927	+++++	0	2.298	4	0.6811
11	rs143988438	7	17211445	A	AG	117511	0.116	0.048	7.712e-09	NA	NA	NA	NA	NA	NA	NA	NA	NA	NA	NA	NA	NA	NA	NA	NA	NA	NA	NA	NA	NA	NA	NA	NA	A	AG	35845	0.0199793	0.00719692	0.005476	a	ag	35845	2.778	0.005476	????+	0	0	0	1
11	rs62444531	7	17238316	G	A	117487	0.142	0.057	6.567e-10	G	A	3937	0.014	0.059	0.8093	G	A	10451	0.0487902	0.0796444	0.5401	G	A	3280	0.0826555	0.0359504	0.0215586	G	A	1844	0.0243392	0.0456991	0.594376	A	G	35845	-0.0185896	0.00697426	0.007686	a	g	55357	-3.132	0.001736	-----	0	3.293	4	0.51
12	rs34414127	8	116446547	T	A	119923	-0.054	0.022	3.64e-09	T	A	3937	-0.053	0.019	0.004281	T	A	10451	0.001998	0.0368635	0.9568	T	A	3301	0.00557344	0.0149349	0.709038	T	A	1848	-0.0154482	0.0177317	0.383748	A	T	35845	0.0255057	0.0135985	0.06117	a	t	55382	2.312	0.02076	+-+-+	44.6	7.22	4	0.1247
12	rs12334912	8	116447225	C	A	120982	-0.052	0.022	9.854e-09	C	A	3937	-0.056	0.019	0.00246	C	A	10451	-0.00320513	0.0305542	0.9165	C	A	3301	0.00585915	0.014918	0.694525	C	A	1848	-0.0126713	0.0177734	0.475977	A	C	35845	0.0226191	0.0135988	0.09664	a	c	55382	2.224	0.02616	+++-+	47.8	7.658	4	0.1049
12	rs35181584	8	116449166	A	AG	120903	-0.051	0.021	1.081e-08	A	AG	3937	-0.056	0.019	0.002597	NA	NA	NA	NA	NA	NA	NA	NA	NA	NA	NA	NA	NA	NA	NA	NA	NA	NA	A	AG	35845	-0.0234784	0.0135137	0.08299	a	ag	39782	-2.593	0.009513	-???-	81.3	5.352	1	0.02069
12	rs3808406	8	116449528	T	C	121056	-0.051	0.021	1.381e-08	T	C	3937	-0.056	0.019	0.002597	T	C	10451	-0.00150113	0.0301249	0.9603	T	C	3301	0.00635182	0.0149281	0.670505	T	C	1848	-0.0126713	0.0177734	0.475977	T	C	35845	-0.0248353	0.0134723	0.06542	t	c	55382	-2.333	0.01964	---+-	48.1	7.713	4	0.1027
12	rs3808407	8	116449599	C	T	121295	-0.051	0.021	1.133e-08	C	T	3937	-0.055	0.018	0.002942	C	T	10451	-0.00390762	0.0311117	0.9	C	T	3301	0.00437491	0.0149074	0.769179	C	T	1848	-0.0146889	0.0177797	0.40882	T	C	35845	0.0231754	0.0134677	0.08584	t	c	55382	2.309	0.02096	+++-+	44.8	7.248	4	0.1233
12	rs3779877	8	116450538	A	G	120775	-0.051	0.021	1.276e-08	A	G	3937	-0.054	0.019	0.003863	A	G	10451	-0.00150113	0.0301249	0.9603	A	G	3301	0.00635182	0.0149281	0.670505	A	G	1848	-0.0126713	0.0177734	0.475977	A	G	35845	-0.0250436	0.0135059	0.06333	a	g	55382	-2.312	0.02077	---+-	44	7.141	4	0.1286
12	rs1012478	8	116451357	T	C	120551	-0.054	0.023	8.767e-09	T	C	3937	-0.05	0.019	0.009929	T	C	10451	-0.0216323	0.0324079	0.5045	T	C	3279	0.00469729	0.0153195	0.759151	T	C	1844	-0.00569326	0.0185121	0.758465	T	C	35845	-0.0168595	0.0131555	0.2006	t	c	55356	-1.989	0.0467	---+-	19.4	4.964	4	0.2911
12	rs1012479	8	116451359	C	T	120323	-0.054	0.023	1.066e-08	C	T	3937	-0.048	0.019	0.01381	C	T	10451	-0.0208151	0.0324021	0.5206	C	T	3279	0.00158875	0.0152638	0.917107	C	T	1844	-0.00665101	0.0184955	0.719187	T	C	35845	0.0185579	0.0134317	0.1679	t	c	55356	2.086	0.037	+++-+	4	4.166	4	0.3839
12	rs3808409	8	116452340	C	T	121295	-0.054	0.022	5.389e-09	C	T	3937	-0.049	0.019	0.01136	C	T	10451	-0.0240878	0.0324415	0.4578	C	T	3279	0.00574846	0.0153158	0.70744	C	T	1844	-0.00537424	0.0185127	0.77162	T	C	35845	0.0179516	0.0131136	0.1708	t	c	55356	2.061	0.03926	+++-+	16.9	4.811	4	0.3073
12	rs3824196	8	116453211	T	C	119133	-0.055	0.023	4.245e-09	T	C	3937	-0.05	0.019	0.00967	T	C	10451	-0.0258308	0.0323734	0.425	T	C	3279	0.00418098	0.0153002	0.784668	T	C	1844	-0.00705459	0.0184953	0.702931	T	C	35845	-0.0190237	0.0131506	0.1486	t	c	55356	-2.202	0.02765	---+-	16.5	4.788	4	0.3097
12	rs3824197	8	116453633	T	C	119112	-0.056	0.023	2.753e-09	T	C	3937	-0.05	0.019	0.009656	T	C	10451	-0.0258308	0.0323775	0.425	T	C	3279	0.00653125	0.0153291	0.670086	T	C	1844	-0.00537424	0.0185127	0.77162	T	C	35845	-0.0187332	0.0131897	0.1552	t	c	55356	-2.13	0.03318	---+-	21.3	5.083	4	0.2788
12	rs34940485	8	116454681	A	AG	119036	-0.055	0.023	4.493e-09	A	AG	3937	-0.051	0.019	0.008164	NA	NA	NA	NA	NA	NA	NA	NA	NA	NA	NA	NA	NA	NA	NA	NA	NA	NA	A	AG	35845	-0.0194499	0.0131573	0.14	a	ag	39782	-2.233	0.02555	-???-	76.1	4.189	1	0.04069
12	rs6469589	8	116456003	A	C	119032	-0.055	0.023	4.715e-09	A	C	3937	-0.054	0.02	0.005384	A	C	10451	-0.0244976	0.0323017	0.4482	A	C	3279	0.00118739	0.0152742	0.938041	A	C	1844	-0.00633279	0.0184966	0.732108	A	C	35845	-0.0212575	0.013504	0.1148	a	c	55356	-2.384	0.01711	---+-	23.8	5.246	4	0.263
12	rs1384811	8	116458575	A	C	117742	-0.055	0.023	6.058e-09	NA	NA	NA	NA	NA	NA	NA	NA	NA	NA	NA	NA	NA	NA	NA	NA	NA	NA	NA	NA	NA	NA	NA	NA	A	C	35845	-0.0206796	0.0133396	0.1205	a	c	35845	-1.553	0.1205	????-	0	0	0	1
12	rs10505254	8	116459007	C	T	119175	-0.055	0.023	5.26e-09	C	T	3937	-0.055	0.02	0.005333	C	T	10451	-0.0243952	0.0324663	0.4524	C	T	3279	0.0045568	0.0153292	0.766285	C	T	1844	-0.00460672	0.018512	0.803504	T	C	35845	0.0196481	0.0132895	0.1388	t	c	55356	2.234	0.0255	+++-+	29.6	5.679	4	0.2244
12	rs34420245	8	116459263	G	C	119174	-0.055	0.023	5e-09	G	C	3937	-0.054	0.02	0.006381	G	C	10451	-0.0243952	0.0324663	0.4524	G	C	3279	0.0045568	0.0153292	0.766285	G	C	1844	-0.00541334	0.0185204	0.770097	C	G	35845	0.0197079	0.013287	0.1375	c	g	55356	2.23	0.02575	+++-+	26.1	5.411	4	0.2477
12	rs3069058	8	116459903	T	TTA	118918	-0.055	0.023	6.1e-09	T	TTA	3937	-0.054	0.02	0.006439	NA	NA	NA	NA	NA	NA	NA	NA	NA	NA	NA	NA	NA	NA	NA	NA	NA	NA	T	TTA	35845	-0.0195956	0.013297	0.141	t	tta	39782	-2.254	0.02417	-???-	77.8	4.508	1	0.03374
12	rs35723491	8	116460264	C	T	121295	-0.08	0.033	9.331e-09	C	T	3937	-0.021	0.036	0.5486	C	T	10451	-0.0638987	0.0576703	0.2678	C	T	3200	-0.0107988	0.0231761	0.641284	C	T	1820	-0.0126663	0.0276185	0.646564	T	C	35845	0.0168208	0.00998648	0.09202	t	c	55253	2.194	0.0282	+++++	0	0.038	4	0.9998
12	rs1022447	8	116461276	A	T	117476	-0.055	0.023	5.723e-09	A	T	3937	-0.057	0.02	0.003818	A	T	10451	-0.0273712	0.0323422	0.3974	A	T	3269	0.0015758	0.0153239	0.918102	A	T	1844	-0.0076751	0.0185048	0.678364	A	T	35845	-0.0192474	0.013409	0.1516	a	t	55346	-2.344	0.01908	---+-	31.4	5.829	4	0.2123
12	rs71566085	8	116463170	G	GACATATTAC	117344	-0.056	0.023	3.769e-09	G	GACATATTAC	3937	-0.056	0.02	0.004459	NA	NA	NA	NA	NA	NA	NA	NA	NA	NA	NA	NA	NA	NA	NA	NA	NA	NA	G	GACATATTAC	35845	-0.0212102	0.0134395	0.1142	g	gacatattac	39782	-2.394	0.01667	-???-	79.4	4.851	1	0.02764
12	rs800888	8	116464988	C	T	115781	0.072	0.025	1.133e-16	C	T	3937	0.04	0.018	0.02399	C	T	10451	0.0610951	0.0296003	0.03899	C	T	3244	-0.00942178	0.0140907	0.503764	T	C	1841	-0.0460821	0.0167506	0.00599851	T	C	35845	-0.0474663	0.0148285	0.001387	t	c	55318	-4.413	1.021e-05	---+-	50.7	8.106	4	0.08776
12	rs800887	8	116468082	G	A	116894	0.077	0.026	7.758e-19	G	A	3937	0.041	0.018	0.02255	G	A	10451	0.064851	0.0293311	0.02701	G	A	3275	-0.00262538	0.0140168	0.851435	A	G	1844	-0.0434587	0.0167487	0.00954159	A	G	35845	-0.0510126	0.0146922	0.000518	a	g	55352	-4.79	1.666e-06	---+-	32.8	5.951	4	0.2029
12	rs800886	8	116468203	G	A	116938	0.077	0.026	8.233e-19	G	A	3937	0.041	0.018	0.02119	G	A	10451	0.0667236	0.0293807	0.02316	NA	NA	NA	NA	NA	NA	NA	NA	NA	NA	NA	NA	A	G	35845	-0.0506204	0.0146866	0.0005713	a	g	50233	-4.591	4.412e-06	--??-	0	1.258	2	0.5331
12	rs17728284	8	116468518	A	G	121295	-0.055	0.022	1.59e-09	A	G	3937	-0.06	0.019	0.001535	A	G	10451	-0.0179603	0.0311109	0.5637	A	G	3242	-0.00681687	0.0150657	0.650956	A	G	1835	-0.0308829	0.0177306	0.0817137	A	G	35845	-0.0435384	0.0140208	0.001866	a	g	55310	-4.027	5.648e-05	-----	43.4	7.064	4	0.1325
12	rs1180648	8	116471025	T	G	119367	0.077	0.026	2.873e-19	T	G	3937	0.042	0.018	0.02015	T	G	10451	0.0704585	0.0295052	0.01696	T	G	3270	-0.00350269	0.0140614	0.803299	G	T	1843	-0.044322	0.0167676	0.00827973	T	G	35845	0.0522746	0.0147022	0.0003621	t	g	55346	4.949	7.477e-07	+++-+	37.1	6.364	4	0.1736
12	rs1180647	8	116472478	T	C	119473	0.077	0.026	2.851e-19	T	C	3937	0.04	0.018	0.02417	T	C	10451	0.0685928	0.0295023	0.02006	T	C	3271	-0.00400679	0.0140426	0.775408	C	T	1844	-0.043336	0.0167516	0.00975836	T	C	35845	0.0509153	0.0145898	0.0004788	t	c	55348	4.824	1.404e-06	+++-+	35.2	6.17	4	0.1868
12	rs17801310	8	116473119	C	T	120718	-0.059	0.023	1.222e-10	C	T	3937	-0.059	0.019	0.001719	C	T	10451	-0.0152152	0.031217	0.626	C	T	3267	-0.00370328	0.0151016	0.806298	C	T	1840	-0.0330217	0.0177384	0.0628209	T	C	35845	0.0499096	0.0139298	0.0003347	t	c	55340	4.334	1.467e-05	+++++	47.9	7.673	4	0.1043
12	rs200083640	8	116473478	GGATAGATAGATAGATAGATAGATA	G	119484	0.078	0.026	2.004e-19	NA	NA	NA	NA	NA	NA	NA	NA	NA	NA	NA	NA	NA	NA	NA	NA	NA	NA	NA	NA	NA	NA	NA	NA	G	GGATAGATAGATAGATAGATAGATA	35845	-0.0524327	0.0146514	0.0003464	g	ggatagatagatagatagatagata	35845	-3.578	0.0003464	????-	0	0	0	1
12	rs71566087	8	116474552	C	CTG	120293	-0.058	0.023	2.149e-10	C	CTG	3937	-0.06	0.019	0.001576	NA	NA	NA	NA	NA	NA	NA	NA	NA	NA	NA	NA	NA	NA	NA	NA	NA	NA	CTG	C	35845	0.0497021	0.0139457	0.0003563	ctg	c	39782	4.383	1.168e-05	+???+	71.6	3.522	1	0.06057
12	rs35061743	8	116476308	T	TA	119948	0.078	0.026	9.13e-20	T	TA	3937	0.04	0.018	0.02659	NA	NA	NA	NA	NA	NA	NA	NA	NA	NA	NA	NA	NA	NA	NA	NA	NA	NA	T	TA	35845	0.0497655	0.014571	0.0006194	t	ta	39782	3.947	7.921e-05	+???+	5.4	1.057	1	0.3039
12	rs1180624	8	116476811	C	T	119944	0.078	0.026	1.074e-19	C	T	3937	0.04	0.018	0.02639	C	T	10451	0.0676586	0.0292895	0.0209	C	T	3284	-0.000785813	0.0140142	0.955287	T	C	1844	-0.044242	0.0167518	0.00833546	T	C	35845	-0.0501011	0.0145599	0.0005705	t	c	55361	-4.836	1.326e-06	---+-	30	5.713	4	0.2216
12	rs800879	8	116479248	C	T	120002	0.079	0.026	8.258e-20	C	T	3937	0.039	0.018	0.02849	C	T	10451	0.0657877	0.0295542	0.026	C	T	3279	-0.0014058	0.014027	0.920175	T	C	1843	-0.0449465	0.0167602	0.00738972	T	C	35845	-0.0507612	0.0145883	0.0004917	t	c	55355	-4.82	1.432e-06	---+-	31.6	5.85	4	0.2106
12	rs1483582	8	116480753	G	A	119996	0.079	0.026	7.819e-20	G	A	3937	0.039	0.018	0.02729	G	A	10451	0.0657877	0.0295542	0.026	G	A	3279	-0.00154199	0.0140024	0.912318	A	G	1844	-0.0438699	0.0167703	0.0089715	A	G	35845	-0.0501911	0.0145212	0.0005665	a	g	55356	-4.78	1.753e-06	---+-	29.9	5.703	4	0.2224
12	rs10955751	8	116481223	T	G	119834	0.078	0.026	1.138e-19	T	G	3937	0.039	0.018	0.02923	T	G	10451	0.0657877	0.0295542	0.026	T	G	3279	-0.00100407	0.0140234	0.942925	G	T	1844	-0.0445826	0.0167623	0.00788927	T	G	35845	0.0507561	0.0145868	0.0004837	t	g	55356	4.824	1.405e-06	+++-+	29.5	5.677	4	0.2246
12	rs11786044	8	116481346	A	T	120002	0.079	0.026	8.258e-20	A	T	3937	0.039	0.018	0.02923	A	T	10451	0.0657877	0.0293041	0.02474	A	T	3279	-0.00100407	0.0140234	0.942925	T	A	1846	-0.0453568	0.0167527	0.00684331	A	T	35845	0.0506894	0.0145146	0.0004915	a	t	55358	4.838	1.311e-06	+++-+	31.7	5.855	4	0.2102
12	rs800878	8	116481498	C	G	119965	0.079	0.026	8.229e-20	C	G	3937	0.039	0.018	0.02729	C	G	10451	0.0657877	0.0293041	0.02474	C	G	3279	-0.00154199	0.0140024	0.912318	G	C	1846	-0.0446457	0.0167607	0.0077958	C	G	35845	0.0501936	0.0145219	0.0005668	c	g	55358	4.797	1.609e-06	+++-+	31.9	5.876	4	0.2086
12	rs12114740	8	116481700	C	T	119996	0.079	0.026	7.819e-20	C	T	3937	0.04	0.018	0.02714	C	T	10451	0.0657877	0.0295542	0.02604	C	T	3279	-0.00154199	0.0140024	0.912318	T	C	1846	-0.0446457	0.0167607	0.0077958	T	C	35845	-0.0501191	0.0145219	0.0005675	t	c	55358	-4.789	1.678e-06	---+-	31.9	5.874	4	0.2088
12	rs3808415	8	116482423	G	A	119955	0.079	0.026	6.938e-20	G	A	3937	0.039	0.018	0.02729	G	A	10451	0.0657877	0.0293041	0.02474	G	A	3281	-0.0018329	0.0139951	0.895809	A	G	1846	-0.0446457	0.0167607	0.0077958	A	G	35845	-0.0501216	0.0145226	0.0005698	a	g	55360	-4.791	1.661e-06	---+-	32.6	5.931	4	0.2043
12	rs3808416	8	116483217	C	T	120007	0.078	0.026	8.547e-20	C	T	3937	0.038	0.018	0.03509	C	T	10451	0.0657877	0.0293041	0.02474	C	T	3286	-0.00121342	0.014003	0.930952	T	C	1846	-0.0457828	0.016762	0.00636788	T	C	35845	-0.0507612	0.0145138	0.000484	t	c	55365	-4.822	1.419e-06	---+-	31.7	5.855	4	0.2102
12	rs4422804	8	116485194	C	A	120684	-0.059	0.023	1.211e-10	C	A	3937	-0.059	0.019	0.001663	C	A	10451	-0.0138961	0.0312553	0.6566	C	A	3271	-0.00137178	0.0150671	0.927463	C	A	1844	-0.0355177	0.0177089	0.0450405	A	C	35845	0.049552	0.0138269	0.0003513	a	c	55348	4.296	1.737e-05	+++++	52.5	8.429	4	0.07706
12	rs2200218	8	116485315	A	G	119839	0.079	0.026	5.605e-20	A	G	3937	0.038	0.018	0.03488	A	G	10451	0.0657877	0.0293302	0.02492	A	G	3286	-0.00138148	0.0140114	0.921464	G	A	1848	-0.0456714	0.016762	0.00649698	A	G	35845	0.0506971	0.0145168	0.0004839	a	g	55367	4.818	1.451e-06	+++-+	31.8	5.862	4	0.2097
12	rs2170741	8	116485513	C	G	119952	0.079	0.026	7.443e-20	C	G	3937	0.037	0.018	0.03663	C	G	10451	0.0685928	0.029439	0.01983	C	G	3286	-0.00101212	0.0140013	0.942378	G	C	1848	-0.0463595	0.0167723	0.00576607	C	G	35845	0.049963	0.0144885	0.0005597	c	g	55367	4.832	1.349e-06	+++-+	33.1	5.975	4	0.2011
12	rs800871	8	116485696	A	T	119670	0.079	0.026	7.683e-20	A	T	3937	0.037	0.018	0.03663	A	T	10451	0.0685928	0.029439	0.01983	A	T	3282	-0.000599912	0.0140089	0.965845	T	A	1848	-0.0463595	0.0167723	0.00576607	A	T	35845	0.049963	0.0144885	0.0005577	a	t	55363	4.841	1.295e-06	+++-+	32.2	5.899	4	0.2068
12	rs1384810	8	116486106	C	T	121295	0.079	0.026	2.491e-20	C	T	3937	0.038	0.018	0.03488	C	T	10451	0.0657877	0.0293302	0.02492	C	T	3282	1.22326e-05	0.0140169	0.999304	T	C	1848	-0.0456714	0.016762	0.00649698	T	C	35845	-0.0507664	0.0145153	0.0004693	t	c	55363	-4.849	1.242e-06	-----	28.7	5.61	4	0.2302
12	rs800870	8	116486442	T	C	120759	0.079	0.026	2.769e-20	T	C	3937	0.037	0.018	0.03663	T	C	10451	0.0685928	0.029439	0.01983	T	C	3282	0.000891162	0.0140041	0.949264	C	T	1848	-0.0463595	0.0167723	0.00576607	T	C	35845	0.0499653	0.0144892	0.0005511	t	c	55363	4.869	1.121e-06	+++++	29.2	5.647	4	0.2271
12	rs800869	8	116486905	C	T	120333	0.078	0.026	8.479e-20	C	T	3937	0.038	0.018	0.03488	C	T	10451	0.0657877	0.0293302	0.02492	C	T	3282	0.000523472	0.0140143	0.970206	T	C	1848	-0.0456714	0.016762	0.00649698	T	C	35845	-0.0513106	0.0145219	0.0004165	t	c	55363	-4.883	1.044e-06	-----	27.3	5.5	4	0.2398
12	rs800868	8	116487299	C	T	120310	0.079	0.026	4.398e-20	C	T	3937	0.037	0.018	0.03812	C	T	10451	0.0667236	0.0294846	0.02365	NA	NA	NA	NA	NA	NA	NA	NA	NA	NA	NA	NA	T	C	35845	-0.0514724	0.0145255	0.0004017	t	c	50233	-4.602	4.183e-06	--??-	0	0.765	2	0.6822
12	rs2625675	8	116491133	C	T	120734	0.079	0.026	2.777e-20	C	T	3937	0.041	0.018	0.02053	C	T	10451	0.0685928	0.0293257	0.01933	C	T	3296	-0.0016709	0.013963	0.904755	T	C	1848	-0.043605	0.016783	0.00944742	T	C	35845	-0.0523868	0.0145312	0.0003031	t	c	55377	-4.985	6.187e-07	---+-	30.9	5.786	4	0.2157
12	rs3808418	8	116491594	T	G	120773	0.079	0.026	3.645e-20	T	G	3937	0.041	0.018	0.02053	T	G	10451	0.0685928	0.0293257	0.01933	T	G	3296	-0.0016709	0.013963	0.904755	G	T	1848	-0.043605	0.016783	0.00944742	T	G	35845	0.0523868	0.0145312	0.0002993	t	g	55377	4.988	6.103e-07	+++-+	30.8	5.784	4	0.2159
12	rs2625674	8	116492221	A	G	120691	0.079	0.026	3.224e-20	A	G	3937	0.041	0.018	0.02306	A	G	10451	0.0704585	0.0295547	0.01713	A	G	3291	0.000273529	0.0139657	0.984375	G	A	1848	-0.0443077	0.0167964	0.00841198	A	G	35845	0.0520365	0.0144297	0.0003166	a	g	55372	5.025	5.026e-07	+++++	27.4	5.507	4	0.2392
12	rs800910	8	116496984	A	T	120775	0.079	0.026	3.728e-20	A	T	3937	0.041	0.018	0.02296	A	T	10451	0.0676586	0.0292515	0.02075	A	T	3296	-0.00147576	0.0139521	0.915768	T	A	1848	-0.0440525	0.016782	0.0087372	A	T	35845	0.0530363	0.0144712	0.0002437	a	t	55377	5.016	5.279e-07	+++-+	29.9	5.707	4	0.2221
12	rs800909	8	116497173	T	C	120775	0.079	0.026	3.728e-20	T	C	3937	0.041	0.018	0.02296	T	C	10451	0.0676586	0.0292515	0.02075	T	C	3296	-0.00147576	0.0139521	0.915768	C	T	1848	-0.0440525	0.016782	0.0087372	T	C	35845	0.0531109	0.0144712	0.0002424	t	c	55377	5.017	5.249e-07	+++-+	29.9	5.706	4	0.2222
12	rs800908	8	116497393	T	C	120760	0.079	0.026	3.023e-20	T	C	3937	0.04	0.018	0.0242	T	C	10451	0.0695261	0.0294977	0.01841	T	C	3296	-0.00110182	0.0139383	0.936998	C	T	1848	-0.0452982	0.0167848	0.00702352	T	C	35845	0.0514601	0.0144358	0.0003564	t	c	55377	4.971	6.669e-07	+++-+	32.8	5.95	4	0.2029
12	rs7832568	8	116498798	C	A	120709	0.079	0.026	2.314e-20	C	A	3937	0.041	0.018	0.02156	C	A	10451	0.0676586	0.0292641	0.0208	C	A	3296	-0.00147576	0.0139521	0.915768	A	C	1848	-0.0445957	0.0167715	0.00790517	A	C	35845	-0.0522706	0.0144657	0.0002942	a	c	55377	-4.989	6.066e-07	---+-	32.3	5.906	4	0.2062
12	rs809623	8	116499185	G	A	120677	0.08	0.026	2.076e-20	G	A	3937	0.041	0.018	0.02156	G	A	10451	0.0676586	0.0293785	0.02129	G	A	3296	-0.0010532	0.0139456	0.939804	A	G	1847	-0.0441692	0.016783	0.0085648	A	G	35845	-0.0522755	0.0144671	0.0002926	a	g	55376	-4.989	6.077e-07	---+-	30.2	5.731	4	0.2202
12	rs35864552	8	116499483	GA	G	117590	0.077	0.026	5.754e-19	NA	NA	NA	NA	NA	NA	NA	NA	NA	NA	NA	NA	NA	NA	NA	NA	NA	NA	NA	NA	NA	NA	NA	NA	G	GA	35845	-0.0512946	0.0147509	0.0005111	g	ga	35845	-3.475	0.0005111	????-	0	0	0	1
12	rs28835029	8	116499545	C	G	120378	-0.06	0.023	7.093e-11	C	G	3937	-0.061	0.019	0.001341	C	G	10451	-0.0193867	0.0313397	0.5362	C	G	3298	-0.00427494	0.0150782	0.776798	C	G	1848	-0.0328806	0.0178836	0.0661373	C	G	35845	-0.0498353	0.0137228	0.0002856	c	g	55379	-4.448	8.687e-06	-----	46.7	7.507	4	0.1114
12	rs35098703	8	116499624	A	AC	120697	0.079	0.026	4.027e-20	A	AC	3937	0.04	0.018	0.0242	NA	NA	NA	NA	NA	NA	NA	NA	NA	NA	NA	NA	NA	NA	NA	NA	NA	NA	A	AC	35845	0.0522037	0.0143598	0.0002846	a	ac	39782	4.154	3.271e-05	+???+	0	0.996	1	0.3183
12	rs2625673	8	116499686	T	A	120737	0.079	0.026	2.564e-20	T	A	3937	0.04	0.018	0.0242	T	A	10451	0.0685928	0.0292133	0.0189	T	A	3296	-0.000800839	0.0139286	0.954153	A	T	1848	-0.0452982	0.0167848	0.00702352	A	T	35845	-0.0522059	0.0143604	0.0002854	a	t	55377	-5.018	5.214e-07	---+-	31.5	5.842	4	0.2113
12	rs2625672	8	116500397	A	T	120559	0.079	0.026	3.536e-20	A	T	3937	0.041	0.018	0.02088	A	T	10451	0.0676586	0.0292515	0.02075	A	T	3296	-0.00147576	0.0139521	0.915768	T	A	1848	-0.0445957	0.0167715	0.00790517	A	T	35845	0.0527129	0.0144644	0.0002597	a	t	55377	5.019	5.206e-07	+++-+	32.3	5.905	4	0.2063
12	rs800884	8	116502628	C	A	120761	0.079	0.026	2.934e-20	C	A	3937	0.041	0.018	0.02234	C	A	10451	0.0676586	0.029353	0.02115	C	A	3296	-0.00117364	0.0139422	0.93292	A	C	1848	-0.0445957	0.0167715	0.00790517	A	C	35845	-0.0526459	0.0143919	0.0002588	a	c	55377	-5.015	5.314e-07	---+-	31	5.796	4	0.2149
12	rs800883	8	116504323	T	A	120756	0.078	0.026	6.412e-20	T	A	3937	0.042	0.018	0.019	T	A	10451	0.0676586	0.0292515	0.0207	T	A	3300	-0.00111777	0.0139339	0.936068	A	T	1848	-0.0445957	0.0167715	0.00790517	A	T	35845	-0.0525092	0.0143953	0.0002629	a	t	55381	-5.032	4.856e-07	---+-	32.3	5.912	4	0.2058
12	rs800882	8	116505084	G	T	120549	0.079	0.026	3.884e-20	G	T	3937	0.042	0.018	0.01989	G	T	10451	0.0704585	0.0294682	0.01679	G	T	3301	-0.00160384	0.0138971	0.908129	T	G	1848	-0.0445843	0.0167927	0.00799984	T	G	35845	-0.0508975	0.0142962	0.0003715	t	g	55382	-4.98	6.373e-07	---+-	34	6.061	4	0.1946
12	rs800881	8	116506134	T	G	120332	0.077	0.026	2.254e-19	T	G	3937	0.042	0.018	0.01952	T	G	10451	0.0676586	0.0295195	0.02189	T	G	3301	0.000444502	0.013947	0.974577	G	T	1848	-0.0452881	0.016779	0.00701647	T	G	35845	0.0524867	0.0143891	0.0002635	t	g	55382	5.054	4.322e-07	+++++	30.4	5.747	4	0.2188
12	rs3839860	8	116507915	T	TA	119712	0.077	0.026	2.691e-19	NA	NA	NA	NA	NA	NA	NA	NA	NA	NA	NA	NA	NA	NA	NA	NA	NA	NA	NA	NA	NA	NA	NA	NA	T	TA	35845	0.0530129	0.0144309	0.0002367	t	ta	35845	3.676	0.0002367	????+	0	0	0	1
12	rs800880	8	116508132	C	T	120681	0.079	0.026	3.675e-20	C	T	3937	0.04	0.018	0.02522	C	T	10451	0.0760347	0.0291768	0.009151	C	T	3301	-0.000733913	0.0139063	0.957914	T	C	1848	-0.0447157	0.0167957	0.00782796	T	C	35845	-0.0526118	0.0143487	0.0002427	t	c	55382	-5.154	2.547e-07	---+-	30.8	5.779	4	0.2163
12	rs6990008	8	116508624	G	A	120703	0.079	0.026	3.372e-20	G	A	3937	0.042	0.018	0.01801	G	A	10451	0.0695261	0.0293731	0.01792	G	A	3301	-0.000778022	0.0139308	0.955466	A	G	1848	-0.0445957	0.0167715	0.00790517	A	G	35845	-0.0525142	0.014322	0.0002507	a	g	55382	-5.076	3.848e-07	---+-	32.1	5.895	4	0.2071
12	rs3849850	8	116508778	G	A	120863	0.079	0.026	4.195e-20	G	A	3937	0.043	0.018	0.01584	G	A	10451	0.07139	0.0293665	0.01505	G	A	3301	-0.000733913	0.0139063	0.957914	A	G	1848	-0.0447157	0.0167957	0.00782796	A	G	35845	-0.0526026	0.0143462	0.0002422	a	g	55382	-5.125	2.974e-07	---+-	33.5	6.011	4	0.1983
12	rs3839861	8	116510160	TA	T	120863	0.079	0.026	4.913e-20	TA	T	3937	0.042	0.018	0.01903	NA	NA	NA	NA	NA	NA	NA	NA	NA	NA	NA	NA	NA	NA	NA	NA	NA	NA	T	TA	35845	-0.0524532	0.0143462	0.0002498	t	ta	39782	-4.214	2.507e-05	-???-	13.3	1.153	1	0.2829
12	rs7813434	8	116511856	C	A	120845	0.079	0.026	5.126e-20	C	A	3937	0.042	0.018	0.01675	C	A	10451	0.0741794	0.0295065	0.01192	C	A	3301	-0.00208604	0.0139024	0.880735	A	C	1848	-0.0447157	0.0167957	0.00782796	A	C	35845	-0.0506543	0.0142161	0.0003774	a	c	55382	-5.04	4.664e-07	---+-	37.3	6.383	4	0.1723
12	rs12548221	8	116512403	C	T	120564	0.078	0.026	8.427e-20	C	T	3937	0.043	0.018	0.01584	C	T	10451	0.0732505	0.02923	0.0122	C	T	3301	-0.000733913	0.0139063	0.957914	T	C	1848	-0.0447157	0.0167957	0.00782796	T	C	35845	-0.0520117	0.0142733	0.0002713	t	c	55382	-5.134	2.831e-07	---+-	34.2	6.075	4	0.1936
12	rs2003643	8	116512856	C	G	120793	0.078	0.026	6.06e-20	C	G	3937	0.043	0.018	0.01597	C	G	10451	0.0704585	0.0293577	0.01639	C	G	3301	-0.00084923	0.0139295	0.95139	G	C	1848	-0.0445957	0.0167715	0.00790517	C	G	35845	0.0520138	0.0143281	0.0002791	c	g	55382	5.079	3.796e-07	+++-+	33.7	6.035	4	0.1965
12	rs10102792	8	116512977	T	G	120183	-0.06	0.024	8.252e-11	T	G	3937	-0.061	0.019	0.001227	T	G	10451	-0.0299439	0.0311818	0.3369	T	G	3301	-0.00361052	0.0149607	0.809311	T	G	1848	-0.0312528	0.0178595	0.080298	T	G	35845	-0.043579	0.0136143	0.001362	t	g	55382	-4.234	2.296e-05	-----	41.3	6.819	4	0.1458
12	rs3808422	8	116516853	T	C	121295	0.078	0.026	6.187e-20	T	C	3937	0.043	0.018	0.01595	T	C	10451	0.0751075	0.029477	0.01083	T	C	3301	0.000709311	0.0139034	0.959315	C	T	1848	-0.0455511	0.0168079	0.00678886	T	C	35845	0.0516403	0.014274	0.0002921	t	c	55382	5.171	2.334e-07	+++++	33.5	6.018	4	0.1978
12	rs3808423	8	116517613	C	T	120851	0.078	0.026	7.986e-20	C	T	3937	0.043	0.018	0.01562	C	T	10451	0.0741794	0.0294246	0.01169	C	T	3301	-0.000599955	0.0138924	0.965556	T	C	1848	-0.044848	0.0168166	0.007723	NA	NA	NA	NA	NA	NA	t	c	19537	-3.731	0.0001907	---+?	44.2	5.381	3	0.1459
12	rs3808425	8	116518583	G	A	121220	0.079	0.026	3.276e-20	G	A	3937	0.043	0.018	0.01595	G	A	10451	0.0741794	0.0294129	0.01166	G	A	3301	0.000709311	0.0139034	0.959315	A	G	1848	-0.0455511	0.0168079	0.00678886	A	G	35845	-0.0512756	0.0142017	0.0003121	a	g	55382	-5.145	2.668e-07	-----	33.6	6.021	4	0.1976
12	rs3808426	8	116518834	A	T	121197	0.078	0.026	8.228e-20	A	T	3937	0.043	0.018	0.01595	A	T	10451	0.0741794	0.0294129	0.01166	A	T	3301	0.000709311	0.0139034	0.959315	T	A	1848	-0.0455511	0.0168079	0.00678886	A	T	35845	0.0514953	0.0142005	0.0002929	a	t	55382	5.159	2.486e-07	+++++	33.4	6.004	4	0.1989
12	rs1384812	8	116519075	T	G	121138	0.078	0.026	6.011e-20	T	G	3937	0.043	0.018	0.01597	T	G	10451	0.0723207	0.0294465	0.01404	T	G	3301	0.00103483	0.0139258	0.940768	G	T	1848	-0.0454294	0.0167838	0.00685768	T	G	35845	0.0517177	0.0142541	0.0002837	t	g	55382	5.142	2.724e-07	+++++	32.1	5.893	4	0.2073
12	rs1351745	8	116519215	T	G	121241	0.079	0.026	3.903e-20	T	G	3937	0.043	0.018	0.01595	T	G	10451	0.0741794	0.0294129	0.01166	T	G	3301	0.000709311	0.0139034	0.959315	G	T	1848	-0.0455511	0.0168079	0.00678886	NA	NA	NA	NA	NA	NA	t	g	19537	3.78	0.0001567	++++?	42.4	5.211	3	0.157
12	rs3808428	8	116519769	C	G	121123	0.079	0.026	3.56e-20	C	G	3937	0.043	0.018	0.01595	C	G	10451	0.0741794	0.0294129	0.01166	C	G	3301	0.000709311	0.0139034	0.959315	G	C	1848	-0.0455511	0.0168079	0.00678886	C	G	35845	0.0512778	0.0142023	0.0003122	c	g	55382	5.145	2.669e-07	+++++	33.6	6.021	4	0.1976
12	rs3808430	8	116521042	G	T	121254	0.079	0.026	4.222e-20	G	T	3937	0.042	0.018	0.01702	G	T	10451	0.0741794	0.0292968	0.01133	G	T	3301	0.000709311	0.0139034	0.959315	T	G	1848	-0.0455511	0.0168079	0.00678886	T	G	35845	-0.0512074	0.0142035	0.000313	t	g	55382	-5.143	2.705e-07	-----	33.1	5.979	4	0.2007
12	rs10093833	8	116521565	T	G	119004	0.079	0.026	4.306e-20	T	G	3937	0.046	0.019	0.01637	T	G	10451	0.0573251	0.0292326	0.0499	T	G	3297	0.000226134	0.0139274	0.987047	G	T	1848	-0.0448791	0.0167783	0.00754307	T	G	35845	0.051578	0.0142567	0.0002872	t	g	55378	4.902	9.503e-07	+++++	31.9	5.873	4	0.2089
12	rs10093834	8	116521566	T	A	119009	0.08	0.026	3.079e-20	T	A	3937	0.046	0.019	0.01637	T	A	10451	0.0516432	0.0296289	0.08142	T	A	3301	0.00120287	0.0139281	0.931184	A	T	1848	-0.0454294	0.0167838	0.00685768	A	T	35845	-0.051578	0.0142567	0.000287	a	t	55382	-4.83	1.367e-06	-----	32.7	5.944	4	0.2034
12	rs1079822	8	116525324	C	T	121086	0.079	0.026	4.435e-20	C	T	3937	0.043	0.018	0.01618	C	T	10451	0.0732505	0.0292768	0.01235	C	T	3301	-0.000599955	0.0138924	0.965556	T	C	1848	-0.0454186	0.0168048	0.00694096	T	C	35845	-0.0494144	0.0141505	0.00047	t	c	55382	-5.024	5.054e-07	---+-	36.7	6.321	4	0.1764
12	rs2170740	8	116528095	T	C	120686	0.078	0.026	8.765e-20	T	C	3937	0.043	0.018	0.01634	T	C	10451	0.0732505	0.0292768	0.01235	T	C	3301	-0.000599955	0.0138924	0.965556	C	T	1848	-0.0454186	0.0168048	0.00694096	T	C	35845	0.0491937	0.0141516	0.0004935	t	c	55382	5.013	5.364e-07	+++-+	36.8	6.328	4	0.176
12	rs10955752	8	116530831	A	G	119862	0.08	0.026	1.531e-20	A	G	3937	0.044	0.018	0.01361	A	G	10451	0.07139	0.0295244	0.01562	A	G	3301	6.49405e-05	0.013924	0.996279	G	A	1848	-0.0448121	0.0167462	0.00751782	A	G	35845	0.0512326	0.0141898	0.0002998	a	g	55382	5.106	3.287e-07	+++++	34.2	6.076	4	0.1935
12	rs3824200	8	116531797	G	A	119869	0.08	0.026	1.964e-20	G	A	3937	0.044	0.018	0.01263	G	A	10451	0.0704585	0.0293699	0.01646	G	A	3301	-0.00107955	0.013904	0.938117	A	G	1848	-0.0453324	0.0167561	0.00688462	A	G	35845	-0.0507391	0.014198	0.0003386	a	g	55382	-5.065	4.088e-07	---+-	38.2	6.474	4	0.1665
12	rs13269619	8	116532541	T	C	118320	-0.061	0.024	2.525e-11	T	C	3937	-0.064	0.019	0.0006687	T	C	10451	-0.0247026	0.0311705	0.428	T	C	3301	-0.00394001	0.0149565	0.792234	T	C	1848	-0.0294411	0.0179178	0.10053	T	C	35845	-0.04382	0.0134882	0.001134	t	c	55382	-4.234	2.292e-05	-----	47.6	7.634	4	0.1059
12	rs1905376	8	116533758	A	G	119707	0.08	0.026	2.538e-20	A	G	3937	0.044	0.018	0.01418	A	G	10451	0.0704585	0.0293822	0.01647	A	G	3297	-0.000176471	0.0139097	0.989878	G	A	1848	-0.0446621	0.0167638	0.00778468	A	G	35845	0.0499952	0.0140705	0.0003941	a	g	55378	5.03	4.9e-07	+++-+	34.5	6.107	4	0.1913
12	rs13266941	8	116535753	T	C	119908	0.079	0.026	3.331e-20	T	C	3937	0.045	0.018	0.01161	T	C	10451	0.07139	0.0295244	0.01563	T	C	3301	0.000655327	0.0139238	0.962464	C	T	1848	-0.0451689	0.0167532	0.00707907	T	C	35845	0.0516014	0.0141885	0.0002677	t	c	55382	5.159	2.487e-07	+++++	34.9	6.14	4	0.1889
12	rs2178946	8	116537058	G	A	119960	0.08	0.026	1.564e-20	G	A	3937	0.048	0.018	0.007318	G	A	10451	0.07139	0.0295122	0.01555	G	A	3301	0.000495846	0.0138992	0.971544	A	G	1848	-0.0453324	0.0167561	0.00688462	A	G	35845	-0.0509876	0.01413	0.000307	a	g	55382	-5.172	2.314e-07	-----	39.6	6.627	4	0.157
12	rs3840691	8	116537259	CT	C	119881	0.08	0.026	1.503e-20	CT	C	3937	0.046	0.018	0.009984	NA	NA	NA	NA	NA	NA	NA	NA	NA	NA	NA	NA	NA	NA	NA	NA	NA	NA	NA	NA	NA	NA	NA	NA	ct	c	3937	2.576	0.009984	+????	0	0	0	1
12	rs2142327	8	116537354	G	A	118315	-0.061	0.024	2.595e-11	G	A	3937	-0.064	0.019	0.0006131	G	A	10451	-0.0264466	0.0312129	0.3968	G	A	3301	-0.00394001	0.0149565	0.792234	G	A	1848	-0.0294411	0.0179178	0.10053	A	G	35845	0.0436187	0.0134211	0.001154	a	g	55382	4.26	2.04e-05	+++++	47.6	7.631	4	0.106
12	rs2178947	8	116537530	A	C	119957	0.08	0.026	2.099e-20	A	C	3937	0.046	0.018	0.01007	A	C	10451	0.07139	0.0292702	0.01473	A	C	3301	0.00161838	0.0139205	0.907454	C	A	1848	-0.0451689	0.0167532	0.00707907	A	C	35845	0.0515314	0.0141151	0.0002672	a	c	55382	5.199	2.009e-07	+++++	34.4	6.1	4	0.1918
12	rs2884365	8	116537833	C	T	118297	-0.061	0.024	2.711e-11	C	T	3937	-0.063	0.019	0.0007022	C	T	10451	-0.0273712	0.0311994	0.3803	C	T	3301	-0.00394001	0.0149565	0.792234	C	T	1848	-0.0294411	0.0179178	0.10053	T	C	35845	0.0436187	0.0134211	0.001159	t	c	55382	4.263	2.021e-05	+++++	46	7.404	4	0.116
12	rs12549788	8	116539067	G	A	119960	0.08	0.026	1.564e-20	G	A	3937	0.046	0.018	0.009984	G	A	10451	0.07139	0.0295122	0.01555	G	A	3301	0.000495846	0.0138992	0.971544	A	G	1848	-0.0453324	0.0167561	0.00688462	A	G	35845	-0.0510623	0.01413	0.0002998	a	g	55382	-5.149	2.62e-07	-----	37.1	6.355	4	0.1741
12	rs9643105	8	116542967	T	C	119995	0.08	0.026	1.806e-20	T	C	3937	0.046	0.018	0.009225	T	C	10451	0.0676586	0.0293785	0.02129	NA	NA	NA	NA	NA	NA	NA	NA	NA	NA	NA	NA	T	C	35845	0.0517531	0.0141892	0.0002561	t	c	50233	4.868	1.129e-06	++??+	0	1.754	2	0.416
12	rs201187814	8	116547463	CATATATAGCATATATAGCAT	C	118980	0.079	0.026	6.907e-20	NA	NA	NA	NA	NA	NA	NA	NA	NA	NA	NA	NA	NA	NA	NA	NA	NA	NA	NA	NA	NA	NA	NA	NA	NA	NA	NA	NA	NA	NA	NA	NA	NA	NA	NA	NA	NA	NA	NA	NA
12	rs12677858	8	116547959	T	A	119928	0.08	0.026	1.728e-20	T	A	3937	0.046	0.018	0.00996	T	A	10451	0.0704585	0.0294313	0.01665	T	A	3301	0.00263089	0.0139051	0.849945	A	T	1847	-0.0461822	0.016768	0.00594173	A	T	35845	-0.0512052	0.0141282	0.0002977	a	t	55381	-5.186	2.148e-07	-----	35.2	6.169	4	0.1869
12	rs1483583	8	116549176	A	G	119958	0.08	0.026	1.393e-20	A	G	3937	0.044	0.018	0.01331	A	G	10451	0.0760347	0.029357	0.009587	A	G	3301	0.00376087	0.0139262	0.787134	G	A	1847	-0.0460206	0.0167653	0.00611024	A	G	35845	0.0519001	0.0141885	0.0002471	a	g	55381	5.301	1.154e-07	+++++	30.6	5.765	4	0.2174
12	rs11778934	8	116551405	C	G	119914	0.079	0.026	3.268e-20	C	G	3937	0.046	0.018	0.009307	C	G	10451	0.0639133	0.0293719	0.02959	C	G	3297	-0.0017901	0.0139418	0.897841	G	C	1844	-0.0468511	0.0168129	0.005381	C	G	35845	0.0489417	0.0142403	0.0005767	c	g	55374	4.885	1.036e-06	+++-+	44.8	7.248	4	0.1233
12	rs7823575	8	116551546	A	G	120521	0.081	0.026	3.336e-21	A	G	3937	0.045	0.018	0.01188	A	G	10451	0.0723207	0.0293271	0.01366	A	G	3301	0.00394687	0.0139341	0.777001	G	A	1847	-0.0460206	0.0167653	0.00611024	A	G	35845	0.0514636	0.014117	0.0002758	a	g	55381	5.238	1.624e-07	+++++	31	5.8	4	0.2146
12	rs10092901	8	116552910	C	A	118412	-0.061	0.024	2.599e-11	C	A	3937	-0.065	0.019	0.0005924	C	A	10451	-0.0278852	0.031108	0.37	C	A	3301	-0.00351886	0.0149555	0.813999	C	A	1848	-0.0294411	0.0179178	0.10053	A	C	35845	0.044914	0.0135615	0.0008946	a	c	55382	4.335	1.457e-05	+++++	47.3	7.597	4	0.1075
12	rs12543799	8	116555360	C	A	120373	0.083	0.027	9.19e-22	C	A	3937	0.043	0.018	0.01567	C	A	10451	0.0657877	0.0295012	0.02576	C	A	3297	0.00761472	0.0139651	0.585606	A	C	1847	-0.046335	0.0167142	0.00562424	A	C	35845	-0.0530393	0.0141537	0.0001766	a	c	55377	-5.269	1.371e-07	-----	21.2	5.078	4	0.2794
12	rs1483585	8	116555841	C	T	120793	0.082	0.027	1.229e-21	NA	NA	NA	NA	NA	NA	NA	NA	NA	NA	NA	NA	NA	NA	NA	NA	NA	NA	NA	NA	NA	NA	NA	NA	T	C	35845	-0.0527439	0.0141544	0.0001914	t	c	35845	-3.73	0.0001914	????-	0	0	0	1
12	rs147733984	8	116555846	TTTC	T	120746	0.083	0.027	1.016e-21	TTTC	T	3937	0.043	0.018	0.01575	NA	NA	NA	NA	NA	NA	NA	NA	NA	NA	NA	NA	NA	NA	NA	NA	NA	NA	NA	NA	NA	NA	NA	NA	t	tttc	3937	-2.415	0.01575	-????	0	0	0	1
12	rs34684759	8	116556094	AT	A	120874	0.083	0.027	9.726e-22	AT	A	3937	0.044	0.018	0.01387	NA	NA	NA	NA	NA	NA	NA	NA	NA	NA	NA	NA	NA	NA	NA	NA	NA	NA	NA	NA	NA	NA	NA	NA	a	at	3937	-2.461	0.01387	-????	0	0	0	1
12	rs3779878	8	116556299	A	G	120879	0.083	0.027	9.009e-22	A	G	3937	0.044	0.018	0.01387	A	G	10451	0.0657877	0.029541	0.02597	A	G	3293	0.00500259	0.0139427	0.71977	G	A	1847	-0.0451699	0.0167261	0.00698594	A	G	35845	0.0527439	0.0141544	0.0001899	a	g	55373	5.206	1.926e-07	+++++	23.7	5.24	4	0.2635
12	rs5894274	8	116557112	G	GA	120797	0.082	0.027	1.736e-21	G	GA	3937	0.044	0.018	0.01377	NA	NA	NA	NA	NA	NA	NA	NA	NA	NA	NA	NA	NA	NA	NA	NA	NA	NA	NA	NA	NA	NA	NA	NA	g	ga	3937	2.463	0.01377	+????	0	0	0	1
12	rs12056626	8	116557955	C	G	120677	0.083	0.027	7.745e-22	C	G	3937	0.044	0.018	0.01377	C	G	10451	0.064851	0.0292121	0.02644	C	G	3293	0.00610096	0.0139387	0.661634	G	C	1847	-0.0443715	0.0167167	0.00801545	C	G	35845	0.0523426	0.0141668	0.0002223	c	g	55373	5.183	2.186e-07	+++++	19.8	4.988	4	0.2886
12	rs3808434	8	116559435	A	G	120881	0.082	0.027	1.281e-21	A	G	3937	0.045	0.018	0.01072	A	G	10451	0.064851	0.0292121	0.02644	A	G	3293	0.00610096	0.0139387	0.661634	G	A	1847	-0.0443715	0.0167167	0.00801545	A	G	35845	0.0531777	0.0141509	0.0001677	a	g	55373	5.264	1.413e-07	+++++	21.8	5.117	4	0.2755
12	rs3808435	8	116559894	G	A	120943	0.082	0.027	1.777e-21	G	A	3937	0.047	0.018	0.008759	G	A	10451	0.0657877	0.0295012	0.02576	G	A	3293	0.00618266	0.0139522	0.657699	A	G	1847	-0.0462768	0.0166694	0.00555651	A	G	35845	-0.0532442	0.0141488	0.0001623	a	g	55373	-5.317	1.057e-07	-----	29.7	5.686	4	0.2238
12	rs7825679	8	116560619	T	C	121017	0.081	0.026	3.531e-21	T	C	3937	0.047	0.018	0.008759	T	C	10451	0.0544882	0.0292319	0.06226	T	C	3293	0.00618266	0.0139522	0.657699	C	T	1847	-0.0462768	0.0166694	0.00555651	T	C	35845	0.053752	0.0141453	0.0001392	t	c	55373	5.189	2.12e-07	+++++	31.3	5.825	4	0.2126
12	rs3808436	8	116560967	A	G	121295	0.082	0.027	1.973e-21	A	G	3937	0.047	0.018	0.008759	A	G	10451	0.0657877	0.029239	0.02446	A	G	3291	0.00575652	0.0139545	0.679984	G	A	1847	-0.0462768	0.0166694	0.00555651	A	G	35845	0.053752	0.0141453	0.0001393	a	g	55371	5.348	8.873e-08	+++++	29.8	5.698	4	0.2229
12	rs3808437	8	116561743	T	C	120450	0.081	0.027	9.899e-21	T	C	3937	0.047	0.018	0.008759	T	C	10451	0.064851	0.0292649	0.02668	T	C	3291	0.00575652	0.0139545	0.679984	C	T	1847	-0.0462768	0.0166694	0.00555651	T	C	35845	0.053752	0.0141453	0.0001385	t	c	55371	5.335	9.558e-08	+++++	29.9	5.703	4	0.2225
12	rs3824201	8	116561793	A	G	119918	0.08	0.026	2.104e-20	A	G	3937	0.047	0.018	0.008759	A	G	10451	0.0676586	0.0293148	0.02102	A	G	3291	0.00575652	0.0139545	0.679984	G	A	1847	-0.0462768	0.0166694	0.00555651	NA	NA	NA	NA	NA	NA	a	g	19526	3.887	0.0001013	++++?	39.3	4.943	3	0.176
12	rs10097784	8	116561824	C	A	120664	0.081	0.026	5.585e-21	C	A	3937	0.047	0.018	0.008759	C	A	10451	0.0676586	0.0295582	0.02209	C	A	3291	0.00575652	0.0139545	0.679984	A	C	1847	-0.0462768	0.0166694	0.00555651	A	C	35845	-0.053752	0.0140708	0.0001374	a	c	55371	-5.368	7.958e-08	-----	29.7	5.69	4	0.2235
12	rs10955753	8	116562169	C	A	121140	0.082	0.027	2.785e-21	C	A	3937	0.047	0.018	0.00854	C	A	10451	0.0676586	0.029597	0.02224	C	A	3291	0.00328621	0.0139346	0.813579	A	C	1847	-0.0455726	0.0166772	0.00634348	A	C	35845	-0.0522059	0.0140956	0.0002084	a	c	55371	-5.234	1.655e-07	-----	33.4	6.004	4	0.1989
12	rs3808438	8	116563573	T	C	121141	0.081	0.026	3.721e-21	T	C	3937	0.046	0.018	0.008802	T	C	10451	0.0676586	0.0295582	0.02209	T	C	3291	0.00575652	0.0139545	0.679984	C	T	1847	-0.0462768	0.0166694	0.00555651	T	C	35845	0.0538265	0.0140708	0.000136	t	c	55371	5.37	7.888e-08	+++++	29.6	5.684	4	0.2241
12	rs3808439	8	116563675	A	G	120842	0.083	0.027	1.083e-21	A	G	3937	0.047	0.018	0.008034	A	G	10451	0.0676586	0.0295582	0.02209	A	G	3291	0.00575652	0.0139545	0.679984	G	A	1847	-0.0462768	0.0166694	0.00555651	A	G	35845	0.0543256	0.0141395	0.0001175	a	g	55371	5.407	6.414e-08	+++++	30.1	5.722	4	0.2209
12	rs3808440	8	116563696	G	A	120833	0.083	0.027	1.098e-21	G	A	3937	0.047	0.018	0.008365	G	A	10451	0.0676586	0.0295582	0.02209	G	A	3291	0.00575652	0.0139545	0.679984	A	G	1847	-0.0462768	0.0166694	0.00555651	A	G	35845	-0.0543256	0.0141395	0.0001176	a	g	55371	-5.403	6.552e-08	-----	29.7	5.689	4	0.2236
12	rs1351744	8	116563879	A	C	121084	0.081	0.026	4.464e-21	A	C	3937	0.047	0.018	0.007664	A	C	10451	0.0629748	0.0293452	0.03186	A	C	3293	-0.000328658	0.0139737	0.981237	C	A	1848	-0.0485984	0.0167027	0.00366225	A	C	35845	0.0550352	0.0140184	8.99e-05	a	c	55374	5.319	1.041e-07	+++-+	44.5	7.202	4	0.1256
12	rs1483589	8	116564796	A	G	121076	0.082	0.027	2.455e-21	A	G	3937	0.048	0.018	0.006437	A	G	10451	0.0639133	0.029345	0.0294	A	G	3293	2.18918e-05	0.0139668	0.998749	G	A	1847	-0.0489001	0.0167208	0.00349244	A	G	35845	0.054961	0.0140184	8.94e-05	a	g	55373	5.359	8.385e-08	+++++	45.4	7.332	4	0.1194
12	rs3802219	8	116565365	T	C	120893	0.082	0.027	1.97e-21	T	C	3937	0.048	0.018	0.006775	T	C	10451	0.064851	0.0296529	0.02873	T	C	3293	-0.000693996	0.0139664	0.960372	C	T	1847	-0.0489001	0.0167208	0.00349244	T	C	35845	0.0535515	0.0139635	0.0001302	t	c	55373	5.272	1.351e-07	+++-+	46.6	7.495	4	0.1119
12	rs3802220	8	116565452	G	A	120790	0.082	0.027	2.099e-21	G	A	3937	0.048	0.018	0.006775	G	A	10451	0.07139	0.0293665	0.01506	G	A	3293	-0.000693996	0.0139664	0.960372	A	G	1847	-0.0489001	0.0167208	0.00349244	A	G	35845	-0.0535515	0.0139635	0.0001304	a	g	55373	-5.377	7.555e-08	---+-	46.6	7.493	4	0.112
12	rs2884366	8	116565839	C	A	120820	0.082	0.027	1.482e-21	C	A	3937	0.048	0.018	0.006437	C	A	10451	0.0639133	0.0294667	0.03006	C	A	3293	2.18918e-05	0.0139668	0.998749	A	C	1847	-0.0489001	0.0167208	0.00349244	A	C	35845	-0.054961	0.0140184	9.03e-05	a	c	55373	-5.353	8.657e-08	-----	45.5	7.336	4	0.1192
12	rs2358019	8	116565968	C	G	120675	0.082	0.027	1.855e-21	C	G	3937	0.048	0.018	0.006775	C	G	10451	0.064851	0.0296529	0.02873	C	G	3293	-0.000378787	0.0139724	0.978374	G	C	1847	-0.0489001	0.0167208	0.00349244	C	G	35845	0.0534743	0.0139627	0.0001312	c	g	55373	5.276	1.321e-07	+++-+	46.2	7.437	4	0.1145
12	rs6998448	8	116566315	T	C	120855	0.082	0.027	2.085e-21	T	C	3937	0.048	0.018	0.006437	T	C	10451	0.0639133	0.0294667	0.03006	T	C	3289	0.000929939	0.0139785	0.946963	C	T	1847	-0.0489001	0.0167208	0.00349244	T	C	35845	0.0548869	0.0140184	9.09e-05	t	c	55369	5.368	7.979e-08	+++++	44.2	7.17	4	0.1272
12	rs5894275	8	116567602	TC	T	120824	0.082	0.027	2.918e-21	TC	T	3937	0.049	0.018	0.005952	NA	NA	NA	NA	NA	NA	NA	NA	NA	NA	NA	NA	NA	NA	NA	NA	NA	NA	NA	NA	NA	NA	NA	NA	t	tc	3937	-2.75	0.005952	-????	0	0	0	1
12	rs6469597	8	116570630	G	A	120676	0.082	0.027	2.548e-21	G	A	3937	0.049	0.018	0.005949	G	A	10451	0.064851	0.0296123	0.02856	G	A	3289	0.000539544	0.0139729	0.969201	A	G	1847	-0.0489001	0.0167208	0.00349244	A	G	35845	-0.0513808	0.0139589	0.0002337	a	g	55369	-5.188	2.125e-07	-----	46.8	7.514	4	0.1111
12	rs3808444	8	116570977	C	T	120873	0.082	0.027	2.292e-21	C	T	3937	0.049	0.018	0.006216	C	T	10451	0.064851	0.0296123	0.02856	C	T	3289	0.000539544	0.0139729	0.969201	T	C	1847	-0.0489001	0.0167208	0.00349244	T	C	35845	-0.0533083	0.0139582	0.0001379	t	c	55369	-5.291	1.218e-07	-----	45.6	7.351	4	0.1185
12	rs2178948	8	116571938	G	A	120912	0.083	0.027	1.152e-21	G	A	3937	0.046	0.018	0.01015	G	A	10451	0.0601539	0.0294872	0.04134	G	A	3289	0.00125618	0.013973	0.928372	A	G	1847	-0.0489001	0.0167208	0.00349244	A	G	35845	-0.0542132	0.0140168	0.000109	a	g	55369	-5.241	1.6e-07	-----	41.3	6.818	4	0.1458
12	rs3802221	8	116572926	T	C	120872	0.082	0.027	1.787e-21	T	C	3937	0.049	0.018	0.005503	T	C	10451	0.0629748	0.0294	0.0322	T	C	3289	-0.00049317	0.0139513	0.971803	C	T	1847	-0.0490584	0.0167226	0.00339141	T	C	35845	0.0545994	0.0140208	0.0001014	t	c	55369	5.325	1.01e-07	+++-+	47.6	7.634	4	0.1059
12	rs3779879	8	116573023	C	T	120848	0.082	0.027	1.354e-21	C	T	3937	0.049	0.018	0.005955	C	T	10451	0.0629748	0.0294	0.03221	C	T	3289	0.00125618	0.013973	0.928372	T	C	1847	-0.0489001	0.0167208	0.00349244	T	C	35845	-0.054791	0.0140129	9.43e-05	t	c	55369	-5.361	8.274e-08	-----	44.4	7.196	4	0.1259
12	rs3808446	8	116574409	G	A	120924	0.083	0.027	1.08e-21	G	A	3937	0.049	0.018	0.006012	G	A	10451	0.0629748	0.0294	0.03221	G	A	3289	0.00125618	0.013973	0.928372	A	G	1847	-0.0492764	0.0167115	0.00323193	A	G	35845	-0.0542996	0.01402	0.0001058	a	g	55369	-5.342	9.185e-08	-----	45.2	7.305	4	0.1206
12	rs6469600	8	116574861	C	T	120841	0.083	0.027	7.642e-22	C	T	3937	0.049	0.018	0.006119	C	T	10451	0.0629748	0.0295934	0.0333	C	T	3286	-0.000600777	0.0139504	0.965652	T	C	1847	-0.048711	0.0167433	0.0036662	T	C	35845	-0.0545854	0.0140362	0.0001033	t	c	55366	-5.3	1.158e-07	---+-	46.5	7.474	4	0.1129
12	rs3808448	8	116576827	C	T	120769	0.082	0.027	2.219e-21	C	T	3937	0.049	0.018	0.006224	C	T	10451	0.064851	0.0293443	0.0271	C	T	3285	0.00181728	0.0139811	0.896589	T	C	1847	-0.0492764	0.0167115	0.00323193	T	C	35845	-0.0544418	0.0140184	0.0001023	t	c	55365	-5.385	7.232e-08	-----	44.1	7.15	4	0.1282
12	rs3808449	8	116576978	G	A	120884	0.082	0.027	1.649e-21	G	A	3937	0.049	0.018	0.005753	G	A	10451	0.064851	0.0296123	0.02854	G	A	3291	0.000353672	0.0139407	0.979762	A	G	1847	-0.0494346	0.0167132	0.00313785	A	G	35845	-0.0543238	0.0140262	0.0001107	a	g	55371	-5.344	9.101e-08	-----	46.9	7.536	4	0.1101
12	rs200478193	8	116577719	TTTTTTG	T	116965	0.083	0.027	3.944e-21	TTTTTTG	T	3937	0.049	0.018	0.006224	NA	NA	NA	NA	NA	NA	NA	NA	NA	NA	NA	NA	NA	NA	NA	NA	NA	NA	NA	NA	NA	NA	NA	NA	t	ttttttg	3937	-2.736	0.006224	-????	0	0	0	1
12	rs3808450	8	116579048	G	A	120912	0.082	0.027	1.338e-21	G	A	3937	0.049	0.018	0.006078	G	A	10451	0.0657877	0.0295542	0.026	G	A	3293	0.00201231	0.0139619	0.885408	A	G	1847	-0.0492764	0.0167115	0.00323193	A	G	35845	-0.0545099	0.0140168	0.0001007	a	g	55373	-5.401	6.643e-08	-----	43.9	7.133	4	0.129
12	rs3808451	8	116579088	G	A	119577	-0.06	0.023	2.659e-11	G	A	3937	-0.063	0.019	0.0007587	G	A	10451	-0.0282966	0.0305249	0.3539	G	A	3297	0.000111628	0.0146558	0.993923	G	A	1847	-0.0347026	0.0175231	0.0478088	A	G	35845	0.049675	0.0137754	0.0003032	a	g	55377	4.567	4.956e-06	+++-+	51.9	8.312	4	0.08079
12	rs2223103	8	116579319	A	T	120917	0.082	0.027	1.399e-21	A	T	3937	0.049	0.018	0.006078	A	T	10451	0.0639133	0.0295212	0.03041	A	T	3293	0.00280334	0.0139645	0.840908	T	A	1847	-0.0492764	0.0167115	0.00323193	A	T	35845	0.054581	0.014016	9.9e-05	a	t	55373	5.391	7.007e-08	+++++	43	7.018	4	0.1349
12	rs3832573	8	116579374	AC	A	120912	0.082	0.027	1.314e-21	AC	A	3937	0.049	0.018	0.006078	NA	NA	NA	NA	NA	NA	NA	NA	NA	NA	NA	NA	NA	NA	NA	NA	NA	NA	NA	NA	NA	NA	NA	NA	a	ac	3937	-2.744	0.006078	-????	0	0	0	1
12	rs6986967	8	116580067	G	A	120918	0.082	0.027	1.403e-21	G	A	3937	0.043	0.019	0.02179	G	A	10451	0.0506931	0.0294899	0.0857	NA	NA	NA	NA	NA	NA	NA	NA	NA	NA	NA	NA	A	G	35845	-0.0546551	0.014016	9.69e-05	a	g	50233	-4.719	2.37e-06	--??-	0	1.143	2	0.5648
12	rs7006935	8	116580068	T	G	121295	0.07	0.029	1.078e-08	T	G	3937	0.114	0.03	0.0001258	T	G	10451	0.0459289	0.0419826	0.2738	T	G	3132	0.0159078	0.0204689	0.437115	T	G	1826	0.0283577	0.0245517	0.248232	T	G	35845	0.00604802	0.0105504	0.5667	t	g	55191	2.357	0.01841	+++++	68.3	12.61	4	0.01335
12	rs1160333	8	116580724	T	G	120928	0.082	0.027	1.86e-21	T	G	3937	0.048	0.018	0.006431	T	G	10451	0.0657877	0.0296074	0.02626	T	G	3292	0.0036728	0.0139698	0.792636	G	T	1847	-0.0492764	0.0167115	0.00323193	T	G	35845	0.0552296	0.0140113	8.26e-05	t	g	55372	5.461	4.723e-08	+++++	41	6.776	4	0.1482
12	rs1028274	8	116583551	T	G	120982	0.082	0.027	1.672e-21	T	G	3937	0.048	0.018	0.006452	T	G	10451	0.0657877	0.0295808	0.02616	T	G	3296	0.00380419	0.0139585	0.785226	G	T	1847	-0.0492764	0.0167115	0.00323193	T	G	35845	0.0548683	0.0140137	9.1e-05	t	g	55376	5.445	5.174e-08	+++++	41	6.775	4	0.1482
12	rs1963677	8	116583869	G	A	120946	0.082	0.027	1.31e-21	G	A	3937	0.045	0.018	0.01096	G	A	10451	0.0657877	0.0295808	0.02616	G	A	3296	0.00380419	0.0139585	0.785226	A	G	1847	-0.0492764	0.0167115	0.00323193	A	G	35845	-0.0548714	0.0140144	9.15e-05	a	g	55376	-5.396	6.807e-08	-----	37	6.349	4	0.1746
12	rs3808454	8	116584109	T	C	117943	0.081	0.027	1.923e-20	T	C	3937	0.047	0.018	0.007725	T	C	10451	0.064851	0.0292385	0.02658	T	C	3293	0.00191774	0.0139315	0.890522	C	T	1847	-0.0485821	0.0167405	0.00375128	T	C	35845	0.0535427	0.014055	0.0001385	t	c	55373	5.303	1.141e-07	+++++	41.5	6.837	4	0.1448
12	rs1963678	8	116584117	C	T	118295	0.081	0.027	1.332e-20	C	T	3937	0.047	0.018	0.007451	C	T	10451	0.0657877	0.0293302	0.02488	C	T	3296	0.00380419	0.0139585	0.785226	T	C	1847	-0.0492764	0.0167115	0.00323193	T	C	35845	-0.0549393	0.0140129	8.93e-05	t	c	55376	-5.445	5.194e-08	-----	39.8	6.646	4	0.1558
12	rs33922136	8	116584677	ATT	A	120722	0.081	0.026	5.262e-21	NA	NA	NA	NA	NA	NA	NA	NA	NA	NA	NA	NA	NA	NA	NA	NA	NA	NA	NA	NA	NA	NA	NA	NA	NA	NA	NA	NA	NA	NA	NA	NA	NA	NA	NA	NA	NA	NA	NA	NA
12	rs2103481	8	116585157	C	T	120908	0.082	0.027	2.762e-21	C	T	3937	0.047	0.018	0.007451	C	T	10451	0.0610951	0.0292882	0.037	C	T	3296	0.00326788	0.0139497	0.814797	T	C	1847	-0.0492764	0.0167115	0.00323193	T	C	35845	-0.0550166	0.0140137	8.86e-05	t	c	55376	-5.368	7.948e-08	-----	41	6.784	4	0.1477
12	rs3779881	8	116586460	C	T	121295	0.083	0.027	9.208e-22	C	T	3937	0.047	0.018	0.007451	C	T	10451	0.0592119	0.0293564	0.04374	C	T	3296	0.00292174	0.0139564	0.83419	T	C	1848	-0.049322	0.0167111	0.00320284	T	C	35845	-0.0550876	0.0140129	8.67e-05	t	c	55377	-5.337	9.45e-08	-----	41.9	6.882	4	0.1422
12	rs2358021	8	116587458	G	A	121241	0.082	0.027	1.522e-21	G	A	3937	0.047	0.018	0.007451	G	A	10451	0.0601539	0.0295162	0.04159	G	A	3296	0.00292174	0.0139564	0.83419	A	G	1848	-0.049322	0.0167111	0.00320284	A	G	35845	-0.0556616	0.0140081	7.36e-05	a	g	55377	-5.378	7.544e-08	-----	41.5	6.841	4	0.1445
12	rs2049864	8	116588326	C	A	121236	0.082	0.027	1.369e-21	C	A	3937	0.047	0.018	0.007451	C	A	10451	0.0601539	0.0296471	0.0425	C	A	3296	0.00292174	0.0139564	0.83419	A	C	1848	-0.049322	0.0167111	0.00320284	A	C	35845	-0.0556616	0.0140081	7.23e-05	a	c	55377	-5.377	7.565e-08	-----	41.5	6.843	4	0.1444
12	rs2049867	8	116588570	T	C	117218	0.083	0.027	3.682e-21	T	C	3937	0.047	0.018	0.007451	T	C	10451	0.0573251	0.0293523	0.05079	T	C	3296	0.00292174	0.0139564	0.83419	C	T	1848	-0.049322	0.0167111	0.00320284	T	C	35845	0.0557357	0.0140081	7.19e-05	t	c	55377	5.346	9.015e-08	+++++	42	6.893	4	0.1416
12	rs3808456	8	116589218	A	G	121126	0.082	0.027	1.919e-21	A	G	3937	0.047	0.018	0.007451	A	G	10451	0.0601539	0.0297056	0.04286	A	G	3296	0.00292174	0.0139564	0.83419	G	A	1848	-0.049322	0.0167111	0.00320284	A	G	35845	0.0555843	0.0140072	7.45e-05	a	g	55377	5.37	7.877e-08	+++++	41.6	6.851	4	0.144
12	rs3808457	8	116589497	T	A	121138	0.083	0.027	5.126e-22	T	A	3937	0.047	0.018	0.007725	T	A	10451	0.0592119	0.0294586	0.04443	T	A	3293	0.00103913	0.0139304	0.940542	A	T	1848	-0.0486262	0.0167401	0.00371917	A	T	35845	-0.0538203	0.0140498	0.0001265	a	t	55374	-5.216	1.831e-07	-----	43.2	7.047	4	0.1334
12	rs719422	8	116590260	A	T	120969	0.082	0.027	1.334e-21	A	T	3937	0.047	0.018	0.007451	A	T	10451	0.0601539	0.0297056	0.04286	A	T	3296	0.00292174	0.0139564	0.83419	T	A	1848	-0.049322	0.0167111	0.00320284	A	T	35845	0.0553037	0.0140113	8.05e-05	a	t	55377	5.355	8.555e-08	+++++	41.7	6.864	4	0.1432
12	rs11989423	8	116591033	G	A	121254	0.083	0.027	8.658e-22	G	A	3937	0.047	0.018	0.007451	G	A	10451	0.0601539	0.0297056	0.04286	G	A	3296	0.00292174	0.0139564	0.83419	A	G	1848	-0.049322	0.0167111	0.00320284	A	G	35845	-0.0554488	0.0140105	7.8e-05	a	g	55377	-5.361	8.272e-08	-----	41.7	6.859	4	0.1436
12	rs11785504	8	116591288	A	G	121171	0.083	0.027	7.514e-22	A	G	3937	0.047	0.018	0.007451	A	G	10451	0.0601539	0.0297056	0.04286	A	G	3296	0.00292174	0.0139564	0.83419	G	A	1848	-0.049322	0.0167111	0.00320284	A	G	35845	0.0553747	0.0140105	7.91e-05	a	g	55377	5.358	8.396e-08	+++++	41.7	6.861	4	0.1434
12	rs10505256	8	116591497	C	T	119823	-0.061	0.023	1.273e-11	C	T	3937	-0.062	0.019	0.000939	C	T	10451	-0.0298408	0.0304965	0.3278	C	T	3301	-0.000421647	0.0146356	0.977018	C	T	1847	-0.0353078	0.0175176	0.0439917	T	C	35845	0.0497055	0.0137143	0.0002875	t	c	55381	4.599	4.237e-06	+++++	49.7	7.955	4	0.09325
12	rs3808459	8	116591906	T	C	121232	0.083	0.027	1.024e-21	T	C	3937	0.047	0.018	0.007451	T	C	10451	0.0601539	0.0297056	0.04286	T	C	3296	0.00292174	0.0139564	0.83419	C	T	1848	-0.049322	0.0167111	0.00320284	T	C	35845	0.0553747	0.0140105	7.83e-05	t	c	55377	5.36	8.306e-08	+++++	41.7	6.859	4	0.1435
12	rs10710508	8	116592145	GA	G	121255	0.083	0.027	8.701e-22	NA	NA	NA	NA	NA	NA	NA	NA	NA	NA	NA	NA	NA	NA	NA	NA	NA	NA	NA	NA	NA	NA	NA	NA	G	GA	35845	-0.0554456	0.0140097	7.75e-05	g	ga	35845	-3.952	7.75e-05	????-	0	0	0	1
12	rs6469601	8	116592355	C	T	119760	-0.061	0.023	1.365e-11	C	T	3937	-0.056	0.019	0.002504	C	T	10451	-0.0290169	0.0304928	0.3413	C	T	3301	-0.000421647	0.0146356	0.977018	C	T	1847	-0.0353078	0.0175176	0.0439917	T	C	35845	0.0494966	0.0137143	0.0003008	t	c	55381	4.502	6.725e-06	+++++	42	6.896	4	0.1415
12	rs6993253	8	116593107	T	C	121225	0.082	0.027	1.29e-21	T	C	3937	0.046	0.018	0.008792	T	C	10451	0.0573251	0.0295338	0.05229	T	C	3301	0.0024782	0.0139428	0.858938	C	T	1848	-0.0507947	0.0167458	0.00245293	T	C	35845	0.0562089	0.0139967	6.07e-05	t	c	55382	5.364	8.118e-08	+++++	44	7.141	4	0.1286
12	rs7011494	8	116593319	C	T	121190	0.082	0.027	1.511e-21	C	T	3937	0.046	0.018	0.00937	C	T	10451	0.0592119	0.0292549	0.04295	C	T	3301	0.0024782	0.0139428	0.858938	T	C	1848	-0.0507947	0.0167458	0.00245293	T	C	35845	-0.0564819	0.0140649	5.65e-05	t	c	55382	-5.409	6.355e-08	-----	43	7.02	4	0.1349
12	rs4326410	8	116593582	C	T	120857	0.083	0.027	1.107e-21	C	T	3937	0.046	0.018	0.008792	C	T	10451	0.0592119	0.0292549	0.04295	C	T	3301	0.0024782	0.0139428	0.858938	T	C	1848	-0.0507947	0.0167458	0.00245293	T	C	35845	-0.0567847	0.0139926	5.1e-05	t	c	55382	-5.434	5.521e-08	-----	43.3	7.055	4	0.133
12	rs4599845	8	116593598	T	C	120753	0.083	0.027	8.131e-22	T	C	3937	0.046	0.018	0.009033	T	C	10451	0.0582689	0.0296082	0.04905	T	C	3296	0.000718252	0.0139209	0.958854	C	T	1848	-0.0500937	0.0167739	0.00286014	T	C	35845	0.0569346	0.0140854	5.24e-05	t	c	55377	5.363	8.201e-08	+++++	44.4	7.188	4	0.1263
12	rs2178949	8	116594138	T	G	121167	0.082	0.027	1.452e-21	T	G	3937	0.046	0.018	0.008792	T	G	10451	0.0592119	0.0295174	0.04487	T	G	3301	0.0024782	0.0139428	0.858938	G	T	1848	-0.0507947	0.0167458	0.00245293	T	G	35845	0.0569227	0.0139901	4.9e-05	t	g	55382	5.433	5.535e-08	+++++	43.4	7.062	4	0.1327
12	rs33977272	8	116595497	TA	T	120258	0.082	0.027	4.191e-21	NA	NA	NA	NA	NA	NA	NA	NA	NA	NA	NA	NA	NA	NA	NA	NA	NA	NA	NA	NA	NA	NA	NA	NA	T	TA	35845	-0.0570876	0.0140683	5.11e-05	t	ta	35845	-4.051	5.11e-05	????-	0	0	0	1
12	rs71566093	8	116595604	ATTTACT	A	120952	0.082	0.027	1.624e-21	ATTTACT	A	3937	0.046	0.018	0.008792	NA	NA	NA	NA	NA	NA	NA	NA	NA	NA	NA	NA	NA	NA	NA	NA	NA	NA	A	ATTTACT	35845	-0.0571481	0.0139909	4.61e-05	a	atttact	39782	-4.692	2.706e-06	-???-	31.2	1.453	1	0.2281
12	rs9297541	8	116595713	A	G	121130	0.082	0.027	1.784e-21	A	G	3937	0.046	0.018	0.008792	A	G	10451	0.0592119	0.0294147	0.04409	A	G	3301	0.0024782	0.0139428	0.858938	G	A	1848	-0.0507947	0.0167458	0.00245293	A	G	35845	0.0572187	0.0139901	4.51e-05	a	g	55382	5.452	4.982e-08	+++++	43.2	7.045	4	0.1336
12	rs6469603	8	116596188	C	T	121069	0.082	0.027	1.317e-21	C	T	3937	0.044	0.018	0.01245	C	T	10451	0.0592119	0.0292838	0.04322	C	T	3301	0.0024782	0.0139428	0.858938	T	C	1848	-0.0507947	0.0167458	0.00245293	T	C	35845	-0.056798	0.0139959	5.17e-05	t	c	55382	-5.398	6.75e-08	-----	41.1	6.789	4	0.1475
12	rs2272619	8	116597039	A	G	119687	-0.061	0.023	1.115e-11	A	G	3937	-0.061	0.019	0.0009834	A	G	10451	-0.0293258	0.0305191	0.3366	A	G	3297	-0.000288156	0.014638	0.984295	A	G	1846	-0.0343757	0.0175459	0.0502426	A	G	35845	-0.0503335	0.0136957	0.0002457	a	g	55376	-4.608	4.058e-06	-----	48.9	7.823	4	0.09828
12	rs1057517	8	116597117	G	A	121221	0.082	0.027	1.403e-21	G	A	3937	0.046	0.018	0.0094	G	A	10451	0.0582689	0.0292809	0.04655	G	A	3301	0.00215065	0.01394	0.877399	A	G	1848	-0.0507947	0.0167458	0.00245293	A	G	35845	-0.0567914	0.0139942	5.09e-05	a	g	55382	-5.407	6.391e-08	-----	43.5	7.079	4	0.1318
12	rs13271228	8	116597409	T	G	121182	0.083	0.027	1.069e-21	T	G	3937	0.046	0.018	0.0094	T	G	10451	0.0582689	0.0292809	0.04655	T	G	3301	0.00313913	0.0139565	0.822054	G	T	1848	-0.0518635	0.0167411	0.00197796	T	G	35845	0.0569395	0.0139942	4.92e-05	t	g	55382	5.443	5.242e-08	+++++	44.3	7.181	4	0.1266
12	rs3808460	8	116597635	T	C	121071	0.082	0.027	2.115e-21	T	C	3937	0.046	0.018	0.009942	T	C	10451	0.0525924	0.0294141	0.07378	T	C	3301	0.00369928	0.0139481	0.790859	C	T	1848	-0.0521635	0.0167357	0.00185593	T	C	35845	0.057286	0.0139884	4.36e-05	t	c	55382	5.386	7.215e-08	+++++	45.2	7.301	4	0.1208
12	rs3808461	8	116597716	C	T	120916	0.083	0.027	1.253e-21	C	T	3937	0.046	0.018	0.009942	C	T	10451	0.0525924	0.0294141	0.07378	C	T	3297	0.00376167	0.0139561	0.787535	T	C	1848	-0.0518635	0.0167411	0.00197796	T	C	35845	-0.0572154	0.0139893	4.46e-05	t	c	55378	-5.379	7.479e-08	-----	44.5	7.213	4	0.1251
12	rs2293889	8	116599199	T	G	121295	0.082	0.027	1.494e-21	T	G	3937	0.051	0.018	0.004737	T	G	10451	0.0516432	0.0294767	0.07982	T	G	3293	0.00347835	0.0139672	0.803348	G	T	1845	-0.0516444	0.016775	0.0021102	T	G	35845	0.0579069	0.0140515	3.69e-05	t	g	55371	5.456	4.874e-08	+++++	48.8	7.817	4	0.09851
12	rs3802222	8	116600483	T	A	117912	-0.06	0.023	3.985e-11	T	A	3937	-0.062	0.019	0.0009808	T	A	10451	-0.0221434	0.0306059	0.4694	T	A	3286	-0.00409668	0.0146316	0.779504	T	A	1847	-0.0363477	0.0175824	0.0388485	A	T	35845	0.0516166	0.0137923	0.0001754	a	t	55366	4.658	3.197e-06	+++++	50.7	8.116	4	0.08742
12	rs7012216	8	116600785	G	A	119420	0.083	0.027	4.585e-22	G	A	3937	0.049	0.018	0.006049	G	A	10451	0.0525924	0.0296295	0.07585	G	A	3289	0.00664702	0.0139576	0.633942	A	G	1845	-0.0543298	0.0168215	0.00126072	A	G	35845	-0.0574203	0.0140591	4.23e-05	a	g	55367	-5.503	3.743e-08	-----	48.7	7.8	4	0.09918
12	rs6998144	8	116601022	T	C	119340	0.083	0.027	5.58e-22	T	C	3937	0.049	0.018	0.006049	T	C	10451	0.0525924	0.0294306	0.07393	T	C	3289	0.00664702	0.0139576	0.633942	C	T	1845	-0.0543298	0.0168215	0.00126072	T	C	35845	0.0574169	0.0139843	4.26e-05	t	c	55367	5.506	3.663e-08	+++++	48.6	7.787	4	0.0997
12	rs10808475	8	116601071	C	T	118683	0.085	0.027	9.375e-23	C	T	3937	0.049	0.018	0.006049	C	T	10451	0.0525924	0.0294306	0.07393	C	T	3289	0.00664702	0.0139576	0.633942	T	C	1845	-0.0543298	0.0168215	0.00126072	T	C	35845	-0.0581217	0.0140498	3.5e-05	t	c	55367	-5.543	2.976e-08	-----	48.4	7.757	4	0.1009
12	rs7357472	8	116601402	T	A	119270	0.083	0.027	5.968e-22	T	A	3937	0.048	0.018	0.006487	T	A	10451	0.0535408	0.0294504	0.06911	T	A	3289	0.00664702	0.0139576	0.633942	A	T	1844	-0.0535822	0.0168314	0.00147961	A	T	35845	-0.0580654	0.014054	3.48e-05	a	t	55366	-5.543	2.981e-08	-----	46.4	7.46	4	0.1135
12	rs6469605	8	116601894	C	T	118426	0.083	0.027	5.69e-22	C	T	3937	0.048	0.018	0.006487	C	T	10451	0.0544882	0.0298075	0.06754	C	T	3289	0.00664702	0.0139576	0.633942	T	C	1844	-0.0535582	0.0168147	0.00147088	T	C	35845	-0.0579914	0.014054	3.58e-05	t	c	55366	-5.542	2.988e-08	-----	46.4	7.46	4	0.1135
12	rs6469606	8	116601902	C	T	118334	0.084	0.027	2.99e-22	C	T	3937	0.048	0.018	0.006487	C	T	10451	0.0554347	0.0293927	0.05932	C	T	3289	0.00664702	0.0139576	0.633942	T	C	1844	-0.054259	0.0168066	0.00126664	T	C	35845	-0.0581393	0.014054	3.41e-05	t	c	55366	-5.584	2.35e-08	-----	47.2	7.576	4	0.1084
12	rs12679749	8	116602459	T	C	119409	0.083	0.027	3.661e-22	T	C	3937	0.048	0.018	0.006487	T	C	10451	0.0535408	0.0294342	0.06894	T	C	3289	0.00664702	0.0139576	0.633942	C	T	1844	-0.0558467	0.0168172	0.000915154	T	C	35845	0.0582098	0.0140532	3.31e-05	t	c	55366	5.577	2.444e-08	+++++	50.4	8.062	4	0.08933
12	rs13267535	8	116602676	G	A	119405	0.083	0.027	3.736e-22	G	A	3937	0.048	0.018	0.006487	G	A	10451	0.0535408	0.0294342	0.06894	G	A	3289	0.00664702	0.0139576	0.633942	A	G	1844	-0.0558467	0.0168172	0.000915154	A	G	35845	-0.0582802	0.0140523	3.24e-05	a	g	55366	-5.581	2.389e-08	-----	50.4	8.059	4	0.08945
12	rs13269499	8	116602795	T	C	119395	0.083	0.027	5.029e-22	T	C	3937	0.049	0.018	0.006246	T	C	10451	0.0535408	0.0294342	0.06894	T	C	3289	0.00664702	0.0139576	0.633942	C	T	1844	-0.0558467	0.0168172	0.000915154	T	C	35845	0.0582027	0.0140515	3.31e-05	t	c	55366	5.581	2.398e-08	+++++	50.6	8.093	4	0.08823
12	rs10505258	8	116602855	T	C	118531	0.083	0.027	1.079e-21	T	C	3937	0.049	0.018	0.006246	T	C	10451	0.0535408	0.0294342	0.06894	T	C	3289	0.00664702	0.0139576	0.633942	C	T	1844	-0.0558467	0.0168172	0.000915154	T	C	35845	0.0596148	0.0140921	2.33e-05	t	c	55366	5.645	1.655e-08	+++++	50.3	8.041	4	0.09008
12	rs13275142	8	116602874	G	A	118525	0.083	0.027	7.049e-22	G	A	3937	0.049	0.018	0.006246	G	A	10451	0.0535408	0.0294342	0.06894	G	A	3289	0.00664702	0.0139576	0.633942	A	G	1844	-0.0558467	0.0168172	0.000915154	A	G	35845	-0.0590434	0.0140966	2.74e-05	a	g	55366	-5.615	1.964e-08	-----	50.4	8.064	4	0.08924
12	rs2737203	8	116603003	T	C	119339	0.083	0.027	4.14e-22	T	C	3937	0.049	0.018	0.006246	T	C	10451	0.0535408	0.0294342	0.06894	T	C	3289	0.00664702	0.0139576	0.633942	C	T	1844	-0.0558467	0.0168172	0.000915154	T	C	35845	0.0583471	0.0140506	3.21e-05	t	c	55366	5.586	2.321e-08	+++++	50.5	8.088	4	0.0884
12	rs2721954	8	116603103	C	T	119253	0.083	0.027	4.607e-22	C	T	3937	0.049	0.018	0.006246	C	T	10451	0.0535408	0.0294342	0.06894	C	T	3289	0.00728143	0.0139555	0.601872	T	C	1844	-0.0558467	0.0168172	0.000915154	T	C	35845	-0.0583471	0.0140506	3.24e-05	t	c	55366	-5.596	2.199e-08	-----	50.1	8.011	4	0.09117
12	rs3808462	8	116606177	A	G	115831	-0.053	0.022	1.703e-09	A	G	3937	-0.062	0.018	0.000551	A	G	10451	-0.0146062	0.0295372	0.6209	A	G	3232	-0.00020955	0.0143777	0.988372	A	G	1843	-0.0520283	0.0170008	0.00224281	A	G	35845	-0.0530902	0.0143447	0.000221	a	g	55308	-4.672	2.987e-06	-----	70	13.338	4	0.009739
12	rs2721926	8	116608228	T	G	118586	0.088	0.028	2.234e-24	T	G	3937	0.048	0.018	0.006549	T	G	10451	0.0544882	0.02971	0.06666	T	G	3289	0.00582059	0.0139484	0.676489	G	T	1841	-0.0582707	0.0167601	0.000519345	T	G	35845	0.0628757	0.0141043	8.35e-06	t	g	55363	5.842	5.159e-09	+++++	54	8.703	4	0.06898
12	rs2737205	8	116610180	T	C	117611	0.086	0.027	2.708e-23	T	C	3937	0.048	0.018	0.006684	T	C	10451	0.0554347	0.0293305	0.05877	T	C	3279	0.00207359	0.0139911	0.882188	C	T	1840	-0.0551022	0.0167706	0.00103667	T	C	35845	0.0625074	0.0140716	9.39e-06	t	c	55352	5.744	9.233e-09	+++++	52.1	8.346	4	0.0797
12	rs7834300	8	116611632	G	C	118824	0.089	0.028	7.271e-25	G	C	3937	0.042	0.018	0.01818	G	C	10451	0.0544882	0.0293579	0.0634	G	C	3279	0.00629053	0.0139608	0.652319	C	G	1843	-0.056132	0.0167611	0.000827591	C	G	35845	-0.063081	0.0140593	7.44e-06	c	g	55355	-5.762	8.319e-09	-----	45.1	7.284	4	0.1216
12	rs2737206	8	116611902	T	C	118772	0.089	0.028	1.136e-24	T	C	3937	0.047	0.018	0.00793	T	C	10451	0.0516432	0.0297142	0.08212	T	C	3284	0.00629759	0.0139399	0.651466	C	T	1843	-0.056132	0.0167611	0.000827591	T	C	35845	0.0639302	0.0141241	5.69e-06	t	c	55360	5.835	5.388e-09	+++++	50	8	4	0.09158
12	rs34472877	8	116612106	TG	T	117268	-0.062	0.024	1.029e-11	TG	T	3937	-0.056	0.019	0.003009	NA	NA	NA	NA	NA	NA	NA	NA	NA	NA	NA	NA	NA	NA	NA	NA	NA	NA	NA	NA	NA	NA	NA	NA	t	tg	3937	2.967	0.003009	+????	0	0	0	1
12	rs2721929	8	116613258	G	A	118758	0.089	0.028	1.206e-24	G	A	3937	0.047	0.018	0.007469	G	A	10451	0.0544882	0.0294849	0.06454	G	A	3292	0.0069294	0.0139298	0.618905	A	G	1843	-0.0564281	0.0167465	0.000768519	A	G	35845	-0.063839	0.0141204	6.09e-06	a	g	55368	-5.891	3.842e-09	-----	49.3	7.894	4	0.09555
12	rs2737207	8	116614543	C	A	118725	0.089	0.028	9.432e-25	C	A	3937	0.047	0.018	0.007469	C	A	10451	0.0544882	0.0295489	0.06518	C	A	3292	0.00632317	0.0139358	0.65005	A	C	1843	-0.0564281	0.0167465	0.000768519	A	C	35845	-0.0632275	0.0141166	7.59e-06	a	c	55368	-5.841	5.2e-09	-----	50	8.004	4	0.09143
12	rs72238288	8	116619034	CAAAAA	C	117099	0.087	0.027	1.374e-23	NA	NA	NA	NA	NA	NA	NA	NA	NA	NA	NA	NA	NA	NA	NA	NA	NA	NA	NA	NA	NA	NA	NA	NA	CAAAAA	C	35845	0.0617936	0.0142487	1.36e-05	caaaaa	c	35845	4.35	1.36e-05	????+	0	0	0	1
12	rs997806	8	116619356	C	T	118700	0.088	0.028	1.946e-24	C	T	3937	0.046	0.018	0.00866	C	T	10451	0.0544882	0.0292319	0.06239	C	T	3292	0.00813807	0.0139388	0.559365	T	C	1843	-0.0576728	0.0167446	0.000585504	T	C	35845	-0.0627672	0.0141301	8.64e-06	t	c	55368	-5.859	4.664e-09	-----	50	7.993	4	0.09185
12	rs2721932	8	116620304	G	A	118770	0.089	0.028	1.472e-24	G	A	3937	0.046	0.018	0.008923	G	A	10451	0.0544882	0.0293263	0.06321	G	A	3292	0.00864832	0.0139389	0.535008	A	G	1843	-0.0576728	0.0167446	0.000585504	A	G	35845	-0.0634504	0.0141166	7.22e-06	a	g	55368	-5.893	3.785e-09	-----	49.4	7.898	4	0.09537
12	rs2737212	8	116621214	C	T	117530	0.09	0.028	4.325e-25	C	T	3937	0.046	0.018	0.008563	C	T	10451	0.0573251	0.0293223	0.05063	C	T	3292	0.00918361	0.0138927	0.508635	T	C	1845	-0.0531442	0.0167388	0.00152372	T	C	35845	-0.0626698	0.0141249	9.45e-06	t	c	55370	-5.854	4.801e-09	-----	39.1	6.57	4	0.1604
12	rs2245019	8	116622906	C	A	116913	0.087	0.028	1.469e-23	C	A	3937	0.047	0.018	0.007545	C	A	10451	0.0592119	0.0296207	0.04557	C	A	3292	0.00887931	0.013929	0.523864	A	C	1842	-0.0539949	0.0167704	0.0013059	A	C	35845	-0.0609243	0.014122	1.65e-05	a	c	55367	-5.789	7.086e-09	-----	42.2	6.921	4	0.1401
12	rs2245221	8	116624879	G	A	116473	0.087	0.028	3.149e-23	G	A	3937	0.043	0.018	0.01512	G	A	10451	0.0639133	0.0295758	0.03067	G	A	3294	0.00702519	0.013903	0.613381	A	G	1842	-0.0556547	0.0167086	0.000882816	A	G	35845	-0.0601733	0.0141715	2.21e-05	a	g	55369	-5.73	1.003e-08	-----	43.3	7.052	4	0.1332
12	rs2737214	8	116624987	C	G	116470	0.087	0.028	2.573e-23	C	G	3937	0.043	0.018	0.01483	C	G	10451	0.0676586	0.029404	0.02138	C	G	3299	0.006876	0.0138634	0.619941	G	C	1842	-0.0529488	0.0167259	0.00157259	C	G	35845	0.0577014	0.014184	4.76e-05	c	g	55374	5.619	1.918e-08	+++++	37.8	6.435	4	0.1689
12	rs2737215	8	116625707	C	T	116274	0.088	0.028	9.977e-24	C	T	3937	0.046	0.018	0.008864	C	T	10451	0.0639133	0.029399	0.02969	C	T	3299	0.0110875	0.0138781	0.424393	T	C	1840	-0.0503982	0.0167943	0.00272802	T	C	35845	-0.0581514	0.0141489	3.95e-05	t	c	55372	-5.691	1.264e-08	-----	29.9	5.706	4	0.2222
12	rs2721933	8	116627175	T	C	116691	0.087	0.027	1.346e-23	T	C	3937	0.047	0.018	0.00786	T	C	10451	0.0657877	0.0295542	0.02604	T	C	3301	0.00975509	0.0138453	0.481123	C	T	1840	-0.0520161	0.0167833	0.00196941	T	C	35845	0.0556996	0.0141659	8.17e-05	t	c	55374	5.581	2.388e-08	+++++	38.1	6.461	4	0.1673
12	rs2721934	8	116628403	C	T	115938	0.086	0.027	7.146e-23	C	T	3937	0.046	0.018	0.009027	C	T	10451	0.064851	0.0294242	0.02754	C	T	3301	0.0105953	0.0138468	0.444221	T	C	1841	-0.0513377	0.0167942	0.0022688	T	C	35845	-0.0563669	0.0141473	7.02e-05	t	c	55375	-5.596	2.199e-08	-----	34.1	6.072	4	0.1938
12	rs1569364	8	116629732	C	T	116609	0.088	0.028	1.016e-23	C	T	3937	0.048	0.018	0.005948	C	T	10451	0.0639133	0.0293584	0.02951	C	T	3301	0.00896406	0.0138342	0.517053	T	C	1838	-0.051577	0.0167957	0.00216582	T	C	35845	-0.0560862	0.0141699	7.23e-05	t	c	55372	-5.589	2.284e-08	-----	39.8	6.64	4	0.1562
12	rs2737216	8	116630079	A	T	116546	0.088	0.028	8.12e-24	A	T	3937	0.05	0.018	0.004791	A	T	10451	0.0676586	0.0294296	0.02153	A	T	3299	0.0102016	0.0138417	0.461163	T	A	1838	-0.0527419	0.0168021	0.00172215	A	T	35845	0.0551972	0.0141322	9.62e-05	a	t	55370	5.64	1.704e-08	+++++	43	7.012	4	0.1353
12	rs2737217	8	116630311	A	G	116577	0.088	0.028	6.755e-24	A	G	3937	0.049	0.018	0.004956	A	G	10451	0.0667236	0.0296945	0.02467	A	G	3301	0.0114432	0.0138567	0.408963	G	A	1838	-0.052069	0.0167898	0.00195653	A	G	35845	0.0558726	0.014116	7.67e-05	a	g	55372	5.673	1.405e-08	+++++	40	6.672	4	0.1543
12	rs2721936	8	116632819	A	T	116612	0.088	0.028	1.455e-23	A	T	3937	0.051	0.018	0.004694	A	T	10451	0.0629748	0.0297051	0.03403	A	T	3295	0.00475365	0.0138897	0.73219	T	A	1843	-0.0503565	0.0167338	0.00265439	A	T	35845	0.0578823	0.0141194	4.23e-05	a	t	55371	5.601	2.132e-08	+++++	43.1	7.029	4	0.1343
12	rs2009382	8	116633906	C	T	118788	0.083	0.027	3.623e-21	C	T	3937	0.032	0.018	0.08277	C	T	10451	0.0601539	0.0301675	0.0461	C	T	3288	0.00511179	0.0141489	0.71791	T	C	1847	-0.0462783	0.0169834	0.00649296	T	C	35845	-0.0510574	0.0139509	0.0002458	t	c	55368	-4.864	1.148e-06	-----	7.1	4.307	4	0.366
12	rs2721938	8	116635611	C	T	119668	0.076	0.026	4.622e-18	C	T	3937	0.034	0.018	0.06043	C	T	10451	0.0506931	0.0299782	0.09089	C	T	3296	-0.00397391	0.014074	0.777686	T	C	1848	-0.0494226	0.0169341	0.00355971	T	C	35845	-0.0447335	0.0138478	0.001197	t	c	55377	-4.305	1.669e-05	---+-	42.2	6.921	4	0.1401
12	rs2737219	8	116635688	G	A	119692	0.075	0.026	7.462e-18	G	A	3937	0.033	0.018	0.06624	G	A	10451	0.0506931	0.0299782	0.09089	G	A	3296	-0.00397391	0.014074	0.777686	A	G	1848	-0.0494226	0.0169341	0.00355971	A	G	35845	-0.0445696	0.0137695	0.001235	a	g	55377	-4.287	1.811e-05	---+-	41.7	6.866	4	0.1431
12	rs2721939	8	116635942	C	T	119790	0.075	0.026	6.937e-18	C	T	3937	0.033	0.018	0.06806	C	T	10451	0.0506931	0.0301028	0.09224	C	T	3293	-0.00347087	0.0141166	0.805798	T	C	1848	-0.049579	0.0169347	0.0034572	T	C	35845	-0.0453769	0.0137506	0.0009812	t	c	55374	-4.344	1.4e-05	---+-	40.9	6.767	4	0.1487
12	rs2721940	8	116636281	A	C	119679	0.075	0.026	6.988e-18	A	C	3937	0.034	0.018	0.05549	A	C	10451	0.0525924	0.0302255	0.08188	A	C	3301	-0.000830042	0.014105	0.953077	C	A	1848	-0.04973	0.0169729	0.00343181	A	C	35845	0.0455734	0.013773	0.000959	a	c	55382	4.443	8.86e-06	+++-+	37.7	6.423	4	0.1697
12	rs5894282	8	116636377	CA	C	119009	0.074	0.025	1.58e-17	CA	C	3937	0.033	0.018	0.06727	NA	NA	NA	NA	NA	NA	NA	NA	NA	NA	NA	NA	NA	NA	NA	NA	NA	NA	NA	NA	NA	NA	NA	NA	ca	c	3937	1.83	0.06727	+????	0	0	0	1
12	rs2142331	8	116636719	C	T	119695	0.075	0.026	8.087e-18	C	T	3937	0.032	0.018	0.07404	C	T	10451	0.0525924	0.0302255	0.08188	C	T	3301	-0.000830042	0.014105	0.953077	T	C	1848	-0.04973	0.0169729	0.00343181	T	C	35845	-0.0455013	0.013773	0.0009837	t	c	55382	-4.403	1.067e-05	---+-	36	6.254	4	0.181
12	rs2737220	8	116637685	T	C	119643	0.072	0.025	1.149e-16	T	C	3937	0.029	0.018	0.1128	T	C	10451	0.0497421	0.0300013	0.09729	T	C	3282	-0.00417764	0.0141703	0.768151	C	T	1848	-0.0461086	0.0169945	0.00672713	T	C	35845	0.0434789	0.0138211	0.001652	t	c	55363	4.099	4.158e-05	+++-+	31	5.798	4	0.2147
12	rs2721942	8	116637744	C	T	121295	0.071	0.025	1.485e-16	C	T	3937	0.029	0.018	0.1128	C	T	10451	0.0497421	0.0303305	0.1011	C	T	3282	-0.00417764	0.0141703	0.768151	T	C	1848	-0.0465226	0.0170016	0.00627196	T	C	35845	-0.043407	0.0138211	0.001676	t	c	55363	-4.091	4.29e-05	---+-	32.2	5.896	4	0.2071
12	rs2721943	8	116637999	C	T	121010	0.072	0.025	9.262e-17	C	T	3937	0.029	0.018	0.112	C	T	10451	0.0525924	0.0299843	0.07951	C	T	3290	-0.00152357	0.0141597	0.91432	T	C	1848	-0.0461281	0.017059	0.00691345	T	C	35845	-0.0437379	0.0138384	0.001588	t	c	55371	-4.194	2.743e-05	---+-	24.4	5.293	4	0.2585
12	rs28447075	8	116638318	A	T	119350	0.07	0.025	6.046e-16	A	T	3937	0.029	0.018	0.1061	A	T	10451	0.0535408	0.0302832	0.07714	A	T	3279	-0.00524198	0.0141503	0.711071	T	A	1848	-0.045026	0.0170265	0.00825178	A	T	35845	0.0429901	0.0142086	0.00254	a	t	55360	4.02	5.812e-05	+++-+	31	5.799	4	0.2146
12	rs2737225	8	116639462	G	T	120441	0.072	0.025	1.242e-16	G	T	3937	0.029	0.018	0.1117	G	T	10451	0.0506931	0.0303733	0.09519	G	T	3282	-0.00355271	0.0141797	0.802178	T	G	1847	-0.0452127	0.0170207	0.00796783	T	G	35845	-0.043219	0.013879	0.001822	t	g	55362	-4.082	4.473e-05	---+-	27	5.479	4	0.2416
12	rs2737226	8	116639474	T	C	120207	0.073	0.025	5.383e-17	T	C	3937	0.03	0.018	0.1023	T	C	10451	0.0506931	0.0300849	0.09205	T	C	3290	-0.00102664	0.0141569	0.942194	C	T	1847	-0.046572	0.0170593	0.0063937	T	C	35845	0.0432055	0.0139234	0.001886	t	c	55370	4.148	3.349e-05	+++-+	25.9	5.397	4	0.2489
12	rs2721946	8	116641960	G	T	120936	0.072	0.025	1.168e-16	G	T	3937	0.029	0.018	0.1106	G	T	10451	0.0516432	0.0300951	0.08612	G	T	3279	-0.00524198	0.0141503	0.711071	T	G	1845	-0.0454642	0.0170085	0.00758343	T	G	35845	-0.0410277	0.0139638	0.003234	t	g	55357	-3.938	8.217e-05	---+-	32.4	5.92	4	0.2052
12	rs2721948	8	116643338	C	T	120134	0.073	0.025	5.067e-17	C	T	3937	0.028	0.018	0.1213	C	T	10451	0.0497421	0.0301285	0.09864	C	T	3284	-0.00206876	0.0141833	0.884042	T	C	1845	-0.0457547	0.0170486	0.00734502	T	C	35845	-0.0433797	0.0139588	0.001848	t	c	55362	-4.09	4.314e-05	---+-	24.6	5.303	4	0.2576
12	rs2737227	8	116644121	G	A	120066	0.073	0.025	5.672e-17	G	A	3937	0.026	0.018	0.1449	G	A	10451	0.0506931	0.0302826	0.09408	G	A	3284	-0.00206876	0.0141833	0.884042	A	G	1845	-0.0457547	0.0170486	0.00734502	A	G	35845	-0.0435817	0.0139547	0.001788	a	g	55362	-4.083	4.441e-05	---+-	23.3	5.218	4	0.2656
13	rs10960710	9	12587153	G	T	117486	-0.052	0.022	9.039e-09	G	T	3937	-0.03	0.019	0.1119	G	T	10451	-0.0531898	0.0311598	0.08774	G	T	3283	-0.0154724	0.0148273	0.296789	G	T	1844	-0.0224853	0.0177393	0.205124	T	G	35845	0.0408192	0.0137686	0.002947	t	g	55360	4.044	5.264e-05	+++++	0	0.626	4	0.9601
13	rs4367651	9	12587983	A	G	118443	-0.061	0.026	3.144e-08	A	G	3937	0.003	0.022	0.8961	A	G	10451	-0.10303	0.0368886	0.005222	NA	NA	NA	NA	NA	NA	NA	NA	NA	NA	NA	NA	A	G	35845	-0.0244308	0.0114912	0.03361	a	g	50233	-3.032	0.002428	+-??-	36.3	3.138	2	0.2083
13	rs1022901	9	12588259	G	A	118474	-0.06	0.026	4.189e-08	G	A	3937	0.004	0.022	0.8683	G	A	10451	-0.121264	0.0374041	0.001188	G	A	3292	-0.000330364	0.0177385	0.985142	G	A	1843	-0.0173981	0.0221497	0.432275	A	G	35845	0.0246941	0.0114565	0.0313	a	g	55368	3.245	0.001176	-++++	24	5.263	4	0.2614
13	rs6474717	9	12589068	A	G	117777	-0.053	0.022	2.928e-09	A	G	3937	-0.033	0.018	0.07598	A	G	10451	-0.0441609	0.0307956	0.1516	A	G	3279	-0.0134879	0.0147806	0.361551	A	G	1840	-0.0292982	0.0175716	0.0956128	A	G	35845	-0.0430801	0.0138447	0.001832	a	g	55352	-4.13	3.629e-05	-----	0	1.469	4	0.8321
13	rs4289909	9	12593121	T	C	118050	-0.067	0.027	1.011e-09	T	C	3937	-0.015	0.023	0.5096	T	C	10451	-0.096621	0.038175	0.01136	NA	NA	NA	NA	NA	NA	NA	NA	NA	NA	NA	NA	T	C	35845	-0.0304884	0.0113913	0.00735	t	c	50233	-3.604	0.0003138	--??-	0	1.042	2	0.5938
13	rs4428755	9	12593124	C	A	118064	-0.067	0.027	1.179e-09	C	A	3937	-0.015	0.023	0.5076	C	A	10451	-0.0976128	0.0381897	0.01059	C	A	3292	-0.00873904	0.0181004	0.629264	C	A	1845	-0.0258064	0.0221571	0.244291	A	C	35845	0.0309674	0.0113738	0.006453	a	c	55370	3.809	0.0001396	+++++	0	1.472	4	0.8316
13	rs36005328	9	12597470	TA	T	120166	-0.07	0.03	4.476e-08	TA	T	3937	-0.048	0.026	0.06931	NA	NA	NA	NA	NA	NA	NA	NA	NA	NA	NA	NA	NA	NA	NA	NA	NA	NA	T	TA	35845	0.0194623	0.00985522	0.04831	t	ta	39782	2.446	0.01445	+???+	17.8	1.217	1	0.27
13	rs10960715	9	12597660	T	C	119591	-0.066	0.024	1.008e-13	T	C	3937	-0.04	0.019	0.03215	T	C	10451	-0.0722482	0.0307308	0.01875	T	C	3289	-0.00689505	0.0148265	0.641928	T	C	1841	-0.0330353	0.0175332	0.0597014	T	C	35845	-0.0507889	0.0139167	0.0002726	t	c	55363	-4.978	6.417e-07	-----	0	2.344	4	0.6727
13	rs13283146	9	12599561	C	T	119937	-0.063	0.024	5.938e-12	C	T	3937	-0.043	0.019	0.02714	C	T	10451	-0.0482453	0.0319717	0.1313	C	T	3301	-0.0115271	0.0152122	0.448653	C	T	1848	-0.0388171	0.0181376	0.0324747	T	C	35845	0.0466458	0.0135489	0.0005719	t	c	55382	4.591	4.402e-06	+++++	0	3.09	4	0.5428
13	rs10809803	9	12600284	G	C	120811	-0.065	0.024	9.253e-13	G	C	3937	-0.044	0.019	0.02427	G	C	10451	-0.0531898	0.0319843	0.09624	G	C	3301	-0.0151233	0.0152964	0.322891	G	C	1848	-0.0406131	0.018205	0.0258098	C	G	35845	0.0445574	0.0135288	0.000997	c	g	55382	4.62	3.843e-06	+++++	0	3.28	4	0.5122
13	rs10756385	9	12600354	A	G	120664	-0.065	0.027	3.128e-09	A	G	3937	-0.008	0.023	0.7352	A	G	10451	-0.107251	0.0389297	0.005869	A	G	3301	-0.000431292	0.0183019	0.981201	A	G	1848	-0.0307027	0.0225702	0.173896	A	G	35845	-0.0312035	0.011237	0.005544	a	g	55382	-3.772	0.0001616	-----	0	3.015	4	0.5553
13	rs13284327	9	12601513	A	G	119239	-0.066	0.024	1.582e-13	A	G	3937	-0.038	0.019	0.04669	A	G	10451	-0.0804511	0.0310502	0.00957	A	G	3301	-0.0083357	0.01489	0.57564	A	G	1848	-0.029398	0.0176776	0.0964828	A	G	35845	-0.0507513	0.0139317	0.0002593	a	g	55382	-5.035	4.78e-07	-----	0	1.739	4	0.7837
13	rs1408790	9	12602681	A	G	120794	-0.061	0.023	1.317e-11	A	G	3937	-0.037	0.019	0.05032	A	G	10451	-0.0756938	0.0313043	0.0156	A	G	3301	-0.00814827	0.0150442	0.588117	A	G	1848	-0.0368173	0.0178216	0.0389795	A	G	35845	-0.0525033	0.0137542	0.0001392	a	g	55382	-5.146	2.655e-07	-----	0	2.26	4	0.688
13	rs10960716	9	12604407	G	T	121295	-0.063	0.024	1.449e-12	G	T	3937	-0.041	0.019	0.03091	G	T	10451	-0.06145	0.0309884	0.04733	G	T	3281	-0.0046957	0.0150224	0.754619	G	T	1843	-0.0365653	0.0176851	0.0388197	T	G	35845	0.0569573	0.0139229	4.16e-05	t	g	55357	5.188	2.122e-07	+++++	0	2.836	4	0.5856
13	rs10960717	9	12604796	G	T	120397	-0.066	0.024	7.868e-14	G	T	3937	-0.044	0.019	0.01911	G	T	10451	-0.075586	0.030726	0.0139	G	T	3296	-0.00699975	0.0148506	0.637426	G	T	1844	-0.032194	0.0174773	0.0656291	T	G	35845	0.0510716	0.0140267	0.0002729	t	g	55373	5.073	3.918e-07	+++++	0	2.667	4	0.615
13	rs713596	9	12605687	A	G	120549	-0.064	0.024	7.615e-13	A	G	3937	-0.041	0.019	0.02703	A	G	10451	-0.0831642	0.0309621	0.007237	A	G	3296	-0.00494309	0.0149085	0.740242	A	G	1844	-0.0319987	0.0175975	0.0691709	A	G	35845	-0.0510489	0.0138836	0.0002406	a	g	55373	-5.123	3.002e-07	-----	0	2.75	4	0.6005
13	rs10960718	9	12606092	A	G	120625	-0.058	0.024	5.134e-09	A	G	3937	-0.065	0.021	0.001542	A	G	10451	-0.0280909	0.0346929	0.4181	A	G	3299	-0.0129648	0.0162948	0.426299	A	G	1848	-0.049885	0.0194272	0.0103133	A	G	35845	-0.0330763	0.0126989	0.009026	a	g	55380	-3.959	7.511e-05	-----	55.7	9.036	4	0.0602
13	rs990649	9	12610225	C	G	120003	-0.068	0.025	2.94e-14	C	G	3937	-0.043	0.019	0.02022	C	G	10451	-0.0747235	0.0307125	0.01496	C	G	3296	-0.00414703	0.0148642	0.780266	C	G	1844	-0.0316365	0.0174701	0.0703199	C	G	35845	-0.0519686	0.0139061	0.0001869	c	g	55373	-5.081	3.761e-07	-----	0	2.813	4	0.5896
13	rs13288558	9	12612529	A	G	120204	-0.064	0.024	5.851e-13	A	G	3937	-0.041	0.019	0.02975	A	G	10451	-0.0834903	0.0310142	0.007101	A	G	3296	-0.00630703	0.0149036	0.672186	A	G	1848	-0.0284875	0.0176652	0.106995	A	G	35845	-0.0514467	0.0138374	0.0002006	a	g	55377	-5.138	2.774e-07	-----	0	2.172	4	0.7041
13	rs7853779	9	12612893	A	G	120223	-0.064	0.024	4.946e-13	A	G	3937	-0.041	0.019	0.0299	A	G	10451	-0.083599	0.030997	0.006995	A	G	3296	-0.00308574	0.0149151	0.836111	A	G	1844	-0.0336466	0.0175888	0.0559088	A	G	35845	-0.0514514	0.0138578	0.0002019	a	g	55373	-5.14	2.742e-07	-----	0	3.077	4	0.545
13	rs1325117	9	12613472	G	A	120124	-0.065	0.024	2.408e-13	G	A	3937	-0.041	0.019	0.02999	G	A	10451	-0.0834903	0.0310142	0.007101	G	A	3296	-0.00661981	0.014908	0.657039	G	A	1848	-0.0277714	0.0176706	0.116211	A	G	35845	0.0511242	0.0138461	0.0002246	a	g	55377	5.112	3.189e-07	+++++	0	2.104	4	0.7167
13	rs1813695	9	12614265	A	T	119103	-0.067	0.024	5.988e-14	A	T	3937	-0.044	0.019	0.01725	A	T	10451	-0.084034	0.0310318	0.006762	A	T	3292	-0.00685182	0.0148564	0.644682	A	T	1848	-0.0255415	0.0175516	0.14578	A	T	35845	-0.0527858	0.0139286	0.0001509	a	t	55373	-5.239	1.617e-07	-----	0	2.251	4	0.6897
13	rs62542863	9	12615226	G	C	120142	-0.065	0.024	3.517e-13	G	C	3937	-0.04	0.019	0.03181	G	C	10451	-0.0922249	0.0313158	0.003228	G	C	3296	-0.00612224	0.0148953	0.681085	G	C	1848	-0.0265649	0.0176354	0.132151	C	G	35845	0.051277	0.0138491	0.0002165	c	g	55377	5.203	1.96e-07	+++++	0	2.328	4	0.6757
13	rs34584972	9	12617878	GA	G	120110	-0.068	0.025	2.189e-14	GA	G	3937	-0.044	0.019	0.01714	NA	NA	NA	NA	NA	NA	NA	NA	NA	NA	NA	NA	NA	NA	NA	NA	NA	NA	G	GA	35845	0.0519786	0.0139088	0.0001874	g	ga	39782	4.296	1.742e-05	+???+	15.5	1.183	1	0.2768
13	rs62542866	9	12617933	A	C	119946	-0.067	0.024	3.104e-14	A	C	3937	-0.044	0.019	0.01714	A	C	10451	-0.0717108	0.0307244	0.01961	A	C	3301	-0.00353262	0.0148585	0.812089	A	C	1844	-0.0334244	0.0175199	0.0565737	A	C	35845	-0.0519736	0.0139074	0.0001899	a	c	55378	-5.058	4.238e-07	-----	0	3.166	4	0.5305
13	rs13283649	9	12618337	T	A	119965	-0.067	0.024	4.761e-14	T	A	3937	-0.044	0.019	0.01714	T	A	10451	-0.0722482	0.0307047	0.0186	T	A	3301	-0.00496797	0.0148551	0.738077	T	A	1844	-0.0326521	0.0175382	0.0627957	A	T	35845	0.0521668	0.0139207	0.000179	a	t	55378	5.094	3.512e-07	+++++	0	2.889	4	0.5767
13	rs1325118	9	12619616	C	T	120246	-0.057	0.023	7.868e-10	C	T	3937	-0.049	0.02	0.014	C	T	10451	-0.0573114	0.0322881	0.07596	C	T	3301	-0.0213282	0.0155092	0.169165	C	T	1848	-0.0432044	0.0183442	0.0186175	T	C	35845	0.0363122	0.0132456	0.006078	t	c	55382	4.399	1.089e-05	+++++	16.5	4.793	4	0.3092
13	rs7466934	9	12619840	C	T	120132	-0.069	0.025	9.254e-15	C	T	3937	-0.045	0.019	0.01592	C	T	10451	-0.0735389	0.0307308	0.01673	C	T	3301	-0.00728824	0.0148642	0.62394	C	T	1848	-0.0288299	0.0175998	0.101576	T	C	35845	0.0505601	0.0138736	0.0002747	t	c	55382	5.028	4.963e-07	+++++	0	2.415	4	0.66
13	rs7036899	9	12620266	A	G	120167	-0.068	0.025	1.67e-14	A	G	3937	-0.045	0.019	0.01525	A	G	10451	-0.0735389	0.0307308	0.01673	A	G	3301	-0.00697689	0.01486	0.638737	A	G	1848	-0.0294074	0.0175766	0.0944789	A	G	35845	-0.0510707	0.0138764	0.0002387	a	g	55382	-5.062	4.145e-07	-----	0	2.502	4	0.6443
13	rs10756386	9	12621004	C	G	119812	-0.068	0.025	2.188e-14	C	G	3937	-0.045	0.019	0.01592	C	G	10451	-0.0735389	0.0307565	0.01682	C	G	3296	-0.00761623	0.0148746	0.608666	C	G	1848	-0.0295386	0.0175941	0.0933429	C	G	35845	-0.0511423	0.0138764	0.0002371	c	g	55377	-5.07	3.976e-07	-----	0	2.41	4	0.6608
13	rs201653524	9	12621697	A	ATTTC	119940	-0.067	0.024	3.764e-14	AT	A	3937	0.02	0.023	0.4039	NA	NA	NA	NA	NA	NA	NA	NA	NA	NA	NA	NA	NA	NA	NA	NA	NA	NA	A	ATTTC	35845	-0.0528126	0.0140306	0.0001681	a	at	3937	-0.835	0.4039	-????	0	0	0	1
13	rs35235536	9	12621700	T	TC	120301	-0.066	0.024	8.723e-14	T	TC	3937	-0.043	0.019	0.02077	NA	NA	NA	NA	NA	NA	NA	NA	NA	NA	NA	NA	NA	NA	NA	NA	NA	NA	NA	NA	NA	NA	NA	NA	t	tc	3937	-2.312	0.02077	-????	0	0	0	1
13	rs10960723	9	12622878	C	A	120336	-0.065	0.024	2.548e-13	C	A	3937	-0.043	0.019	0.02245	C	A	10451	-0.0775292	0.0310241	0.01245	C	A	3296	-0.00347705	0.0149157	0.815688	C	A	1844	-0.0321068	0.0175794	0.0679547	A	C	35845	0.0509304	0.0138707	0.0002431	a	c	55373	5.037	4.737e-07	+++++	0	2.939	4	0.5681
13	rs977888	9	12624357	G	T	120431	-0.066	0.024	1.149e-13	G	T	3937	-0.043	0.019	0.02143	G	T	10451	-0.0702079	0.030739	0.02238	G	T	3296	-0.0070471	0.0148539	0.635227	G	T	1848	-0.0272619	0.0176157	0.121893	T	G	35845	0.0523072	0.0138818	0.0001678	t	g	55377	5.031	4.868e-07	+++++	0	1.971	4	0.741
13	rs10809808	9	12624463	T	G	120394	-0.064	0.024	9.836e-13	T	G	3937	-0.043	0.019	0.02088	T	G	10451	-0.0779615	0.031011	0.01193	T	G	3296	-0.0081228	0.0149112	0.585965	T	G	1848	-0.0278102	0.0176846	0.115991	T	G	35845	-0.051391	0.0138606	0.0002126	t	g	55377	-5.108	3.258e-07	-----	0	2.051	4	0.7264
13	rs1886586	9	12626009	T	G	119531	-0.064	0.024	5.897e-13	T	G	3937	-0.043	0.019	0.0232	T	G	10451	-0.0786104	0.03101	0.01123	T	G	3291	-0.00806609	0.0149151	0.588681	T	G	1848	-0.0282431	0.0176766	0.110267	T	G	35845	-0.0504301	0.0138505	0.0002831	t	g	55372	-5.051	4.389e-07	-----	0	2.088	4	0.7195
13	rs10960726	9	12627999	G	A	119309	-0.065	0.024	5.018e-13	G	A	3937	-0.043	0.019	0.02016	G	A	10451	-0.0822952	0.031008	0.007965	G	A	3291	-0.00407032	0.0149561	0.785522	G	A	1848	-0.0299277	0.0175598	0.0884897	A	G	35845	0.0513534	0.0138505	0.0002175	a	g	55372	5.125	2.975e-07	+++++	0	2.823	4	0.5879
13	rs10960730	9	12631099	A	G	119505	-0.066	0.024	2.526e-13	A	G	3937	-0.045	0.019	0.01735	A	G	10451	-0.0813185	0.0310139	0.008739	A	G	3291	-0.00404012	0.0149625	0.787164	A	G	1848	-0.0295938	0.0176118	0.0930619	A	G	35845	-0.0514245	0.0139215	0.0002138	a	g	55372	-5.125	2.978e-07	-----	0	2.871	4	0.5796
13	rs10809809	9	12631398	A	G	119270	-0.065	0.024	3.338e-13	A	G	3937	-0.045	0.019	0.01576	A	G	10451	-0.081644	0.0310198	0.008481	A	G	3291	-0.00404012	0.0149625	0.787164	A	G	1848	-0.0295938	0.0176118	0.0930619	A	G	35845	-0.0517251	0.0139069	0.0002031	a	g	55372	-5.149	2.617e-07	-----	0	2.94	4	0.5678
13	rs12156438	9	12633003	C	G	118960	-0.06	0.024	3.251e-10	C	G	3937	-0.063	0.02	0.001229	C	G	10451	-0.0497156	0.0327723	0.1293	NA	NA	NA	NA	NA	NA	NA	NA	NA	NA	NA	NA	C	G	35845	-0.0396086	0.0133336	0.00302	c	g	50233	-4.102	4.097e-05	--??-	57.6	4.717	2	0.09458
13	rs10960732	9	12633495	G	A	119123	-0.065	0.024	2.825e-13	G	A	3937	-0.046	0.019	0.01537	G	A	10451	-0.0819696	0.0310726	0.008338	G	A	3296	-0.00377446	0.0149372	0.800524	G	A	1848	-0.0279802	0.0175189	0.110407	A	G	35845	0.0511937	0.0139361	0.0002378	a	g	55377	5.102	3.356e-07	+++++	0	2.918	4	0.5716
13	rs7026116	9	12633981	T	A	119422	-0.067	0.025	1.055e-13	T	A	3937	-0.046	0.019	0.01537	T	A	10451	-0.0811016	0.0310377	0.008965	T	A	3296	-0.00377446	0.0149372	0.800524	T	A	1848	-0.0279802	0.0175189	0.110407	A	T	35845	0.051112	0.0139332	0.0002394	a	t	55377	5.09	3.578e-07	+++++	0	2.899	4	0.5748
13	rs10756389	9	12635321	A	G	115975	-0.065	0.027	2.363e-09	A	G	3937	-0.05	0.024	0.03981	A	G	10451	-0.0438474	0.0384626	0.2542	NA	NA	NA	NA	NA	NA	NA	NA	NA	NA	NA	NA	A	G	35845	-0.0336582	0.0123642	0.006449	a	g	50233	-3.397	0.0006821	--??-	0	1.409	2	0.4943
13	rs12376903	9	12636264	C	T	119507	-0.07	0.025	3.176e-15	C	T	3937	-0.049	0.019	0.009393	C	T	10451	-0.0762333	0.030764	0.0132	C	T	3301	-0.00391956	0.0148578	0.791947	C	T	1848	-0.0287745	0.0174849	0.100001	T	C	35845	0.0530899	0.013971	0.0001428	t	c	55382	5.194	2.061e-07	+++++	0	3.154	4	0.5325
13	rs7047297	9	12638540	T	A	118670	-0.067	0.024	5.787e-14	T	A	3937	-0.044	0.019	0.01882	T	A	10451	-0.0831642	0.0309276	0.007165	T	A	3298	-0.0035189	0.0148997	0.813313	T	A	1848	-0.0291229	0.0175497	0.0971956	A	T	35845	0.0510454	0.0139733	0.0002564	a	t	55379	5.096	3.463e-07	+++++	0	2.948	4	0.5665
13	rs13301970	9	12639877	A	C	119416	-0.06	0.024	1.904e-10	A	C	3937	-0.064	0.02	0.001037	A	C	10451	-0.057841	0.0328642	0.07849	A	C	3291	-0.0054738	0.0156506	0.726549	A	C	1847	-0.0419432	0.0183569	0.0224336	A	C	35845	-0.0398989	0.0132996	0.002645	a	c	55371	-4.56	5.113e-06	-----	46.2	7.433	4	0.1147
13	rs10960735	9	12641821	T	C	119233	-0.07	0.025	3.839e-15	T	C	3937	-0.048	0.019	0.009415	T	C	10451	-0.0802344	0.0307176	0.008999	T	C	3295	-0.00652468	0.0149466	0.66248	T	C	1847	-0.0324652	0.0175475	0.0644552	T	C	35845	-0.0526219	0.013923	0.0001554	t	c	55375	-5.314	1.07e-07	-----	0	3.238	4	0.5188
13	rs1325122	9	12642878	C	T	119305	-0.068	0.025	2.265e-14	C	T	3937	-0.045	0.019	0.01562	C	T	10451	-0.0865388	0.0310064	0.005262	C	T	3295	-0.00572898	0.0150236	0.702981	C	T	1847	-0.0330103	0.0176345	0.0613775	T	C	35845	0.0510805	0.0138667	0.0002262	t	c	55375	5.259	1.451e-07	+++++	0	3.224	4	0.5211
13	rs10960738	9	12648831	A	C	119735	-0.062	0.024	4.712e-11	A	C	3937	-0.067	0.019	0.0005835	A	C	10451	-0.0502412	0.0324137	0.1211	A	C	3289	-0.00222297	0.0154833	0.885847	A	C	1847	-0.0416494	0.0181301	0.0217163	A	C	35845	-0.0419255	0.0132742	0.001617	a	c	55369	-4.582	4.616e-06	-----	52.8	8.47	4	0.07581
13	rs13283345	9	12650198	C	A	119723	-0.062	0.024	3.236e-11	C	A	3937	-0.067	0.019	0.0005476	C	A	10451	-0.0481404	0.0323742	0.1371	C	A	3289	-0.00239064	0.0155177	0.877572	C	A	1847	-0.0414571	0.0181261	0.0223008	A	C	35845	0.0414655	0.0132742	0.001798	a	c	55369	4.534	5.782e-06	+++++	53.4	8.588	4	0.07225
13	rs35950016	9	12650938	CT	C	119413	-0.062	0.024	4.517e-11	CT	C	3937	-0.066	0.019	0.0005679	NA	NA	NA	NA	NA	NA	NA	NA	NA	NA	NA	NA	NA	NA	NA	NA	NA	NA	CT	C	35845	-0.0414164	0.0133006	0.00185	ct	c	39782	-4.039	5.357e-05	-???-	81	5.254	1	0.0219
13	rs10809811	9	12650996	C	G	119132	-0.068	0.025	1.617e-14	C	G	3937	-0.048	0.019	0.01013	C	G	10451	-0.0807763	0.0307368	0.0086	C	G	3298	-0.00462247	0.0149201	0.756721	C	G	1847	-0.0335288	0.0175162	0.0557544	C	G	35845	-0.0529917	0.0138363	0.0001272	c	g	55378	-5.335	9.561e-08	-----	0	3.493	4	0.4789
13	rs10809812	9	12651061	G	A	118726	-0.063	0.024	1.837e-11	G	A	3937	-0.066	0.019	0.0005679	G	A	10451	-0.0502412	0.0324137	0.1211	G	A	3289	-0.00239064	0.0155177	0.877572	G	A	1847	-0.0414571	0.0181261	0.0223008	A	G	35845	0.0417353	0.0132764	0.00165	a	g	55369	4.579	4.662e-06	+++++	52.7	8.459	4	0.07614
13	rs7469594	9	12651066	G	T	118752	-0.063	0.024	2.486e-11	G	T	3937	-0.066	0.019	0.0005679	G	T	10451	-0.0502412	0.0324137	0.1211	G	T	3289	-0.00239064	0.0155177	0.877572	G	T	1847	-0.0414571	0.0181261	0.0223008	T	G	35845	0.041801	0.0132764	0.001646	t	g	55369	4.58	4.649e-06	+++++	52.7	8.458	4	0.07616
13	rs1408794	9	12651340	A	G	119202	-0.07	0.025	3.822e-15	A	G	3937	-0.048	0.019	0.01013	A	G	10451	-0.0803428	0.0307591	0.009007	A	G	3298	-0.00540582	0.0149189	0.717115	A	G	1847	-0.0327647	0.017517	0.0615793	A	G	35845	-0.053063	0.0138363	0.000125	a	g	55378	-5.336	9.485e-08	-----	0	3.298	4	0.5092
13	rs1408795	9	12651413	G	T	119518	-0.061	0.024	8.134e-11	G	T	3937	-0.068	0.019	0.0004132	G	T	10451	-0.0502412	0.0324137	0.1211	G	T	3289	-0.00324031	0.0155191	0.834621	G	T	1847	-0.0414571	0.0181261	0.0223008	T	G	35845	0.041801	0.0132764	0.001622	t	g	55369	4.619	3.847e-06	+++++	54.2	8.735	4	0.06806
13	rs10960739	9	12651874	G	T	119688	-0.061	0.024	6.592e-11	G	T	3937	-0.067	0.019	0.0005583	G	T	10451	-0.0502412	0.0324137	0.1211	G	T	3289	-0.00324031	0.0155191	0.834621	G	T	1847	-0.0422308	0.0181262	0.0199237	T	G	35845	0.0418667	0.0132764	0.001615	t	g	55369	4.607	4.089e-06	+++++	52.9	8.495	4	0.07504
13	rs13294940	9	12652364	C	T	119460	-0.061	0.024	5.38e-11	C	T	3937	-0.067	0.019	0.0005313	C	T	10451	-0.0498207	0.0323511	0.1236	C	T	3289	-0.00324031	0.0155191	0.834621	C	T	1847	-0.0422308	0.0181262	0.0199237	T	C	35845	0.0421954	0.0132764	0.001472	t	c	55369	4.628	3.699e-06	+++++	53.1	8.534	4	0.07385
13	rs996697	9	12652983	C	T	120048	-0.062	0.026	4.146e-08	C	T	3937	-0.04	0.023	0.07809	C	T	10451	-0.0950802	0.0395508	0.0162	C	T	3295	0.00676744	0.0183879	0.712869	C	T	1847	-0.0318471	0.0222322	0.152178	T	C	35845	0.0272342	0.0111474	0.01432	t	c	55375	3.657	0.0002556	+++-+	0	3.699	4	0.4483
13	rs12380814	9	12653233	T	C	119351	-0.061	0.024	7.878e-11	T	C	3937	-0.067	0.019	0.0005186	T	C	10451	-0.0505567	0.0324082	0.1188	T	C	3289	-0.00222405	0.0154893	0.885836	T	C	1847	-0.0408844	0.0181288	0.0242373	T	C	35845	-0.0423479	0.013283	0.00146	t	c	55369	-4.61	4.018e-06	-----	52.7	8.451	4	0.07638
13	rs995263	9	12654578	G	A	119601	-0.067	0.024	5.659e-14	G	A	3937	-0.049	0.019	0.008681	G	A	10451	-0.0873023	0.0310133	0.00488	G	A	3292	-0.00481115	0.0149766	0.748045	G	A	1847	-0.0316671	0.0176343	0.0726961	A	G	35845	0.0520002	0.013796	0.0001688	a	g	55372	5.355	8.54e-08	+++++	0	3.605	4	0.462
13	rs10809813	9	12656509	A	T	119427	-0.068	0.025	5.086e-14	A	T	3937	-0.05	0.019	0.008228	A	T	10451	-0.0879573	0.0310146	0.004571	A	T	3292	-0.00439137	0.0149707	0.769288	A	T	1847	-0.0323572	0.0176174	0.0664209	A	T	35845	-0.0521812	0.0138772	0.0001644	a	t	55372	-5.375	7.648e-08	-----	0	3.787	4	0.4356
13	rs7037210	9	12657864	A	C	119716	-0.061	0.024	6.824e-11	A	C	3937	-0.071	0.019	0.000257	A	C	10451	-0.0537173	0.0325165	0.0985	A	C	3284	-0.00615486	0.0155476	0.692225	A	C	1846	-0.0406618	0.0181447	0.0251465	A	C	35845	-0.0416307	0.0133087	0.001781	a	c	55363	-4.712	2.453e-06	-----	54.7	8.82	4	0.06575
13	rs34948924	9	12657894	T	TA	119269	-0.068	0.025	3.134e-14	T	TA	3937	-0.048	0.019	0.01127	NA	NA	NA	NA	NA	NA	NA	NA	NA	NA	NA	NA	NA	NA	NA	NA	NA	NA	T	TA	35845	-0.052334	0.0138802	0.0001584	t	ta	39782	-4.383	1.171e-05	-???-	32.5	1.482	1	0.2235
13	rs7037315	9	12657911	A	T	119732	-0.069	0.025	1.897e-14	A	T	3937	-0.05	0.019	0.00833	A	T	10451	-0.0908004	0.0310429	0.00345	A	T	3288	-0.00611947	0.0150044	0.683415	A	T	1846	-0.0324893	0.0175996	0.0650492	A	T	35845	-0.0515846	0.0138501	0.0001932	a	t	55367	-5.41	6.309e-08	-----	0	3.714	4	0.4461
13	rs71329867	9	12658338	TC	T	119228	-0.071	0.025	1.742e-15	TC	T	3937	-0.053	0.019	0.004133	NA	NA	NA	NA	NA	NA	NA	NA	NA	NA	NA	NA	NA	NA	NA	NA	NA	NA	T	TC	35845	0.0541483	0.01393	9.79e-05	t	tc	39782	4.6	4.222e-06	+???+	55.4	2.24	1	0.1345
13	rs1590481	9	12658963	A	G	119811	-0.069	0.025	1.12e-14	A	G	3937	-0.053	0.019	0.004542	A	G	10451	-0.0805595	0.0308067	0.008921	A	G	3292	-0.00594823	0.0149185	0.69013	A	G	1846	-0.0326453	0.0175421	0.0629086	A	G	35845	-0.0538249	0.0139202	0.000108	a	g	55371	-5.445	5.184e-08	-----	0	3.855	4	0.426
13	rs1575693	9	12660541	G	T	120058	-0.057	0.023	3.218e-09	G	T	3937	-0.032	0.02	0.1193	G	T	10451	-0.057947	0.033476	0.08345	G	T	3290	-0.00115146	0.0156467	0.94134	G	T	1847	-0.00929721	0.0189362	0.623502	T	G	35845	0.0465131	0.0130838	0.0003721	t	g	55370	4.139	3.494e-05	+++++	0	1.208	4	0.8768
13	rs71329868	9	12663621	C	CA	119559	-0.068	0.025	3.94e-14	C	CA	3937	-0.047	0.019	0.01359	NA	NA	NA	NA	NA	NA	NA	NA	NA	NA	NA	NA	NA	NA	NA	NA	NA	NA	CA	C	35845	0.0554856	0.0139778	7.37e-05	ca	c	39782	4.539	5.649e-06	+???+	16.7	1.2	1	0.2733
13	rs10960743	9	12664061	C	T	120071	-0.063	0.024	1.315e-11	C	T	3937	-0.068	0.019	0.0004384	C	T	10451	-0.0416557	0.0323665	0.1982	C	T	3292	-0.00236067	0.0155633	0.879447	C	T	1847	-0.0448487	0.0181851	0.0137451	T	C	35845	0.0451455	0.0133399	0.0007244	t	c	55372	4.703	2.563e-06	+++++	57.5	9.417	4	0.05148
13	rs10809816	9	12664457	C	T	120278	-0.057	0.023	3.594e-09	C	T	3937	-0.064	0.02	0.001405	C	T	10451	-0.0285024	0.0336113	0.3964	C	T	3290	-0.0135031	0.0159979	0.398698	C	T	1847	-0.0472233	0.0187943	0.0120684	T	C	35845	0.0372561	0.0130614	0.004284	t	c	55370	4.182	2.883e-05	+++++	53.5	8.598	4	0.07198
13	rs10809817	9	12664682	T	C	120231	-0.061	0.025	6.971e-10	T	C	3937	-0.073	0.021	0.000415	T	C	10451	-0.0119714	0.0340676	0.7253	T	C	3290	-0.0129153	0.0163933	0.430849	T	C	1847	-0.0488217	0.0192169	0.0111494	T	C	35845	-0.0386646	0.0127689	0.002494	t	c	55370	-4.183	2.88e-05	-----	64.6	11.298	4	0.02341
13	rs56241233	9	12665651	TTTA	T	120163	-0.059	0.024	4.325e-10	TTTA	T	3937	-0.071	0.02	0.0003379	NA	NA	NA	NA	NA	NA	NA	NA	NA	NA	NA	NA	NA	NA	NA	NA	NA	NA	T	TTTA	35845	0.0382676	0.0131348	0.00354	t	ttta	39782	3.896	9.779e-05	+???+	83.8	6.175	1	0.01296
13	rs577206171	9	12665682	TTA	T	119803	-0.059	0.024	6.24e-10	NA	NA	NA	NA	NA	NA	NA	NA	NA	NA	NA	NA	NA	NA	NA	NA	NA	NA	NA	NA	NA	NA	NA	NA	T	TTA	35845	0.0386843	0.0132559	0.00353	t	tta	35845	2.917	0.00353	????+	0	0	0	1
13	rs546273348	9	12665686	TA	T	119803	-0.059	0.024	6.24e-10	NA	NA	NA	NA	NA	NA	NA	NA	NA	NA	NA	NA	NA	NA	NA	NA	NA	NA	NA	NA	NA	NA	NA	NA	T	TA	35845	0.0386843	0.0132559	0.003534	t	ta	35845	2.917	0.003534	????+	0	0	0	1
13	rs116471829	9	12665688	T	G	119803	-0.059	0.024	6.24e-10	NA	NA	NA	NA	NA	NA	NA	NA	NA	NA	NA	NA	NA	NA	NA	NA	NA	NA	NA	NA	NA	NA	NA	NA	T	G	35845	-0.0386843	0.0132559	0.003533	t	g	35845	-2.917	0.003533	????-	0	0	0	1
13	rs10960746	9	12666520	C	A	120044	-0.058	0.023	9.562e-10	C	A	3937	-0.07	0.02	0.0004188	C	A	10451	-0.020611	0.0330516	0.5329	C	A	3295	-0.0112604	0.0158849	0.478453	C	A	1847	-0.0467213	0.0185683	0.0119481	A	C	35845	0.0384944	0.0131475	0.003327	a	c	55375	4.206	2.604e-05	+++++	62.2	10.588	4	0.0316
13	rs7022317	9	12666686	C	G	120101	-0.058	0.024	1.3e-09	C	G	3937	-0.069	0.02	0.0005392	C	G	10451	-0.023371	0.0331268	0.4805	C	G	3295	-0.0104529	0.0159086	0.511187	C	G	1846	-0.0469272	0.018593	0.0116892	C	G	35845	-0.0393982	0.0131117	0.002641	c	g	55374	-4.269	1.964e-05	-----	60.3	10.078	4	0.03913
13	rs1121541	9	12667049	C	T	120130	-0.071	0.025	1.822e-15	C	T	3937	-0.052	0.019	0.004895	C	T	10451	-0.0723557	0.0306722	0.01833	C	T	3296	-0.00284968	0.0149458	0.848798	C	T	1847	-0.0354336	0.0175924	0.0441399	T	C	35845	0.0571972	0.0139244	3.9e-05	t	c	55376	5.499	3.83e-08	+++++	6	4.255	4	0.3726
13	rs10809818	9	12668121	C	G	120241	-0.063	0.024	5.456e-12	C	G	3937	-0.039	0.019	0.04231	C	G	10451	-0.0923346	0.0318285	0.003721	C	G	3299	-0.00879527	0.0152944	0.565287	C	G	1847	-0.0357912	0.0180113	0.0470537	C	G	35845	-0.0565486	0.0136037	3.09e-05	c	g	55379	-5.657	1.542e-08	-----	0	2.174	4	0.7038
13	rs1325127	9	12668328	C	T	120232	-0.063	0.024	7.45e-12	C	T	3937	-0.037	0.019	0.04988	C	T	10451	-0.0933222	0.0318288	0.003372	C	T	3299	-0.0103056	0.0152837	0.500178	C	T	1847	-0.0357912	0.0180113	0.0470537	T	C	35845	0.056654	0.0135622	3.06e-05	t	c	55379	5.678	1.365e-08	+++++	0	1.982	4	0.739
13	rs10960748	9	12668805	A	C	119913	-0.071	0.025	1.072e-15	A	C	3937	-0.047	0.018	0.01105	A	C	10451	-0.0791514	0.030525	0.009502	A	C	3290	-0.012658	0.0148466	0.393952	A	C	1846	-0.0347133	0.0174944	0.0473769	A	C	35845	-0.0643912	0.0139322	3.77e-06	a	c	55369	-6.094	1.098e-09	-----	0	2.078	4	0.7214
13	rs9298679	9	12669346	G	A	120271	-0.059	0.025	2.199e-08	G	A	3937	-0.014	0.022	0.506	G	A	10451	-0.135018	0.0367396	0.0002381	G	A	3301	-0.0103876	0.0173908	0.550347	G	A	1848	-0.0288506	0.021424	0.17826	A	G	35845	0.0361473	0.0117783	0.002112	a	g	55382	4.638	3.511e-06	+++++	1.2	4.049	4	0.3994
13	rs13298902	9	12670801	T	C	120182	-0.059	0.023	1.89e-10	T	C	3937	-0.058	0.019	0.002806	T	C	10451	-0.0559356	0.0324077	0.08431	T	C	3286	-0.0135949	0.0154294	0.378327	T	C	1847	-0.0431186	0.0181668	0.0177233	T	C	35845	-0.0486293	0.0133531	0.0002711	t	c	55366	-5.125	2.982e-07	-----	24.6	5.308	4	0.2572
13	rs10960749	9	12671566	G	A	120247	-0.07	0.025	1.285e-15	G	A	3937	-0.045	0.018	0.01545	G	A	10451	-0.0781778	0.0305144	0.01042	G	A	3296	-0.0126727	0.0148168	0.392452	G	A	1847	-0.0344452	0.0174945	0.0491131	A	G	35845	0.063715	0.0138857	4.7e-06	a	g	55376	6.01	1.861e-09	+++++	0	1.87	4	0.7596
13	rs1408799	9	12672097	T	C	121295	-0.071	0.026	1.222e-14	T	C	3937	-0.025	0.019	0.2011	T	C	10451	-0.104916	0.0323815	0.001194	T	C	3298	-0.0103026	0.0152452	0.499218	T	C	1848	-0.0201626	0.0184229	0.273911	T	C	35845	-0.0589237	0.0135824	1.36e-05	t	c	55379	-5.613	1.987e-08	-----	0	1.205	4	0.8773
13	rs1408800	9	12672275	G	A	120996	-0.071	0.026	1.009e-14	G	A	3937	-0.027	0.019	0.1603	G	A	10451	-0.104916	0.0323815	0.001194	G	A	3298	-0.0103026	0.0152452	0.499218	G	A	1848	-0.0201626	0.0184229	0.273911	A	G	35845	0.0589903	0.0135158	1.34e-05	a	g	55379	5.649	1.611e-08	+++++	0	1.163	4	0.8841
13	rs9919017	9	12672396	T	C	121069	-0.065	0.025	6.998e-11	T	C	3937	-0.05	0.021	0.01612	T	C	10451	-0.0772051	0.0348398	0.02668	T	C	3294	-0.0100465	0.0161897	0.534942	T	C	1848	-0.030776	0.0195912	0.116375	T	C	35845	-0.0454406	0.0127894	0.0003758	t	c	55375	-4.904	9.392e-07	-----	0	2.152	4	0.7079
13	rs13294134	9	12673636	A	G	119597	-0.069	0.025	5e-15	A	G	3937	-0.048	0.018	0.008594	A	G	10451	-0.0803428	0.0304906	0.008422	A	G	3290	-0.0121608	0.0148393	0.412563	A	G	1847	-0.0340389	0.0175055	0.051991	A	G	35845	-0.0645274	0.0138893	3.49e-06	a	g	55370	-6.133	8.623e-10	-----	0	2.207	4	0.6978
13	rs34547441	9	12673882	A	G	119841	-0.059	0.024	4.22e-09	A	G	3937	-0.075	0.021	0.0004551	A	G	10451	-0.0288111	0.035578	0.4181	A	G	3290	-0.0141874	0.0164554	0.388653	A	G	1847	-0.0246264	0.0196522	0.210324	A	G	35845	-0.0355089	0.0123855	0.004112	a	g	55370	-4.034	5.477e-05	-----	44.6	7.217	4	0.1248
13	rs16929340	9	12674124	C	T	119831	-0.059	0.024	4.705e-09	C	T	3937	-0.073	0.021	0.0005455	C	T	10451	-0.0300469	0.0355753	0.3983	C	T	3290	-0.0141874	0.0164554	0.388653	C	T	1847	-0.0252406	0.0196576	0.199299	T	C	35845	0.0353004	0.0123921	0.004333	t	c	55370	4.029	5.606e-05	+++++	42.6	6.965	4	0.1378
13	rs13299830	9	12674531	C	G	119643	-0.056	0.023	1.273e-08	C	G	3937	-0.073	0.02	0.0003753	C	G	10451	-0.0401972	0.0343566	0.2418	C	G	3290	-0.0112172	0.0159536	0.482034	C	G	1847	-0.0257385	0.0189149	0.17376	C	G	35845	-0.0350257	0.0127256	0.005999	c	g	55370	-4.088	4.357e-05	-----	44.5	7.207	4	0.1253
13	rs10960751	9	12675264	T	C	119739	-0.068	0.025	2.249e-14	T	C	3937	-0.048	0.018	0.009526	T	C	10451	-0.0838165	0.0307358	0.006399	T	C	3290	-0.0138985	0.0148656	0.349887	T	C	1847	-0.0321821	0.0175899	0.0674753	T	C	35845	-0.0635405	0.0138569	4.73e-06	t	c	55370	-6.12	9.365e-10	-----	0	1.864	4	0.7608
13	rs10960752	9	12675284	G	A	119733	-0.068	0.025	2.359e-14	G	A	3937	-0.048	0.018	0.009298	G	A	10451	-0.0834903	0.0307289	0.006585	G	A	3290	-0.0138892	0.0148606	0.350045	G	A	1847	-0.0321821	0.0175899	0.0674753	A	G	35845	0.0633371	0.0138595	5.12e-06	a	g	55370	6.105	1.031e-09	+++++	0	1.891	4	0.7559
13	rs13296454	9	12677181	G	A	119715	-0.068	0.025	2.458e-14	G	A	3937	-0.046	0.019	0.01278	G	A	10451	-0.0834903	0.0307289	0.006585	G	A	3292	-0.014078	0.014859	0.343482	G	A	1843	-0.0347415	0.017578	0.0482562	A	G	35845	0.0634922	0.0139496	5.37e-06	a	g	55368	6.097	1.084e-09	+++++	0	1.913	4	0.7517
13	rs13297008	9	12677471	G	A	119712	-0.068	0.025	2.261e-14	G	A	3937	-0.047	0.019	0.01223	G	A	10451	-0.0838165	0.0307245	0.006373	G	A	3292	-0.0140152	0.0148602	0.345681	G	A	1843	-0.0330329	0.0175956	0.0606299	A	G	35845	0.0642891	0.0139509	4.12e-06	a	g	55368	6.131	8.737e-10	+++++	0	1.748	4	0.782
13	rs10491745	9	12679607	T	C	119236	-0.064	0.027	2.307e-08	T	C	3937	-0.014	0.024	0.5523	T	C	10451	-0.138573	0.0395019	0.0004515	T	C	3301	-0.0121508	0.0184728	0.510733	T	C	1848	-0.0263357	0.0231024	0.254453	T	C	35845	-0.0382579	0.0112549	0.0006719	t	c	55382	-4.787	1.692e-06	-----	0	3.04	4	0.5512
13	rs10756391	9	12679630	T	C	119213	-0.064	0.027	2.021e-08	T	C	3937	-0.014	0.024	0.5523	T	C	10451	-0.139377	0.0395508	0.0004248	T	C	3301	-0.0121508	0.0184728	0.510733	T	C	1848	-0.0263357	0.0231024	0.254453	T	C	35845	-0.0383692	0.0112746	0.000662	t	c	55382	-4.797	1.608e-06	-----	0	3.083	4	0.5441
13	rs10809826	9	12682663	C	G	119415	-0.07	0.025	2.197e-15	C	G	3937	-0.05	0.018	0.007415	C	G	10451	-0.0778534	0.0304829	0.01066	C	G	3292	-0.0130001	0.014851	0.381436	C	G	1840	-0.0335599	0.0175342	0.0557793	C	G	35845	-0.0673099	0.0140713	1.8e-06	c	g	55365	-6.227	4.74e-10	-----	0	2.131	4	0.7116
13	rs13293905	9	12685943	T	A	119448	-0.061	0.024	6.648e-11	T	A	3937	-0.067	0.019	0.000589	T	A	10451	-0.0602809	0.0320814	0.06024	T	A	3287	-0.0137351	0.0153311	0.370372	T	A	1841	-0.0402619	0.0181439	0.0266063	A	T	35845	0.054324	0.0136311	6.68e-05	a	t	55361	5.564	2.637e-08	+++++	33.3	6.001	4	0.1991
13	rs71489585	9	12688778	CTGTG	C	115720	-0.053	0.022	2.401e-08	NA	NA	NA	NA	NA	NA	NA	NA	NA	NA	NA	NA	NA	NA	NA	NA	NA	NA	NA	NA	NA	NA	NA	NA	CTGTG	C	35845	-0.0495621	0.0138145	0.000325	ctgtg	c	35845	-3.595	0.000325	????-	0	0	0	1
13	rs2762457	9	12689313	G	T	119257	-0.065	0.024	3.035e-13	G	T	3937	-0.047	0.019	0.01058	G	T	10451	-0.0892685	0.0305087	0.00343	G	T	3279	-0.0177931	0.0147764	0.228615	G	T	1842	-0.0342637	0.0174555	0.0498066	T	G	35845	0.0670527	0.0142079	2.29e-06	t	g	55354	6.407	1.482e-10	+++++	0	1.678	4	0.7946
13	rs12377703	9	12691618	A	G	117254	-0.059	0.023	3.453e-11	A	G	3937	-0.038	0.018	0.03603	A	G	10451	-0.0722482	0.0301159	0.01643	A	G	3263	-0.0170104	0.0146367	0.245247	A	G	1845	-0.0227895	0.0172693	0.187115	A	G	35845	-0.0707579	0.014637	1.27e-06	a	g	55341	-6.024	1.705e-09	-----	0	0.426	4	0.9803
13	rs2733836	9	12692252	T	G	117187	-0.059	0.023	3.264e-11	T	G	3937	-0.04	0.018	0.02794	T	G	10451	-0.0707444	0.0301296	0.01889	T	G	3263	-0.0164778	0.0146223	0.259871	T	G	1847	-0.022801	0.0172643	0.186766	T	G	35845	-0.070129	0.0145704	1.58e-06	t	g	55343	-5.985	2.165e-09	-----	0	0.585	4	0.9648
13	rs59305395	9	12693777	TGTCAC	T	118641	-0.063	0.024	1.007e-11	NA	NA	NA	NA	NA	NA	NA	NA	NA	NA	NA	NA	NA	NA	NA	NA	NA	NA	NA	NA	NA	NA	NA	NA	T	TGTCAC	35845	0.0552415	0.0137935	6.13e-05	t	tgtcac	35845	4.008	6.13e-05	????+	0	0	0	1
13	rs2762460	9	12696478	T	C	119626	-0.071	0.025	7.094e-16	T	C	3937	-0.05	0.019	0.007405	T	C	10451	-0.0847957	0.030524	0.005475	T	C	3291	-0.0281784	0.0146829	0.0550538	T	C	1848	-0.0394519	0.0172904	0.0226197	T	C	35845	-0.0684166	0.0142353	1.48e-06	t	c	55372	-6.678	2.419e-11	-----	0	2.341	4	0.6734
13	rs2762461	9	12696499	G	T	119849	-0.073	0.025	7.402e-17	G	T	3937	-0.051	0.018	0.005351	G	T	10451	-0.0813185	0.0302862	0.007252	G	T	3297	-0.0266005	0.0146562	0.0696202	G	T	1848	-0.0409626	0.0172424	0.0176181	T	G	35845	0.0700674	0.0142039	8.08e-07	t	g	55378	6.754	1.434e-11	+++++	0	2.608	4	0.6254
13	rs2762462	9	12699776	T	C	120771	-0.059	0.024	1.67e-09	T	C	3937	-0.054	0.02	0.007669	T	C	10451	-0.054773	0.0342974	0.1102	T	C	3292	-0.0206953	0.0160496	0.197331	T	C	1847	-0.0493062	0.0189973	0.00952265	T	C	35845	-0.0410775	0.0131781	0.001797	t	c	55372	-4.705	2.544e-06	-----	29.3	5.658	4	0.2262
13	rs59308154	9	12701822	G	GT	120745	-0.072	0.025	1.64e-16	G	GT	3937	-0.055	0.019	0.003057	NA	NA	NA	NA	NA	NA	NA	NA	NA	NA	NA	NA	NA	NA	NA	NA	NA	NA	G	GT	35845	-0.0674832	0.0142837	2.22e-06	g	gt	39782	-5.424	5.834e-08	-???-	42.9	1.75	1	0.1859
13	rs2762463	9	12701897	A	T	120771	-0.066	0.025	5.949e-13	A	T	3937	-0.071	0.019	0.0002009	A	T	10451	-0.0604934	0.032109	0.0596	A	T	3291	-0.0254547	0.0151564	0.0931559	A	T	1848	-0.0501929	0.0178368	0.00494502	A	T	35845	-0.0543784	0.0136622	7.14e-05	a	t	55372	-5.928	3.067e-09	-----	54.1	8.722	4	0.06843
13	rs2224863	9	12702890	C	A	120749	-0.065	0.024	8.011e-13	C	A	3937	-0.07	0.019	0.0001603	C	A	10451	-0.0563587	0.0314326	0.07295	C	A	3297	-0.0255973	0.0150394	0.0888473	C	A	1848	-0.0527975	0.0176271	0.00277892	A	C	35845	0.0552941	0.0137372	5.59e-05	a	c	55378	5.989	2.113e-09	+++++	58.7	9.675	4	0.04627
13	rs2733830	9	12703359	A	T	120778	-0.066	0.025	6.796e-13	A	T	3937	-0.071	0.019	0.0002009	A	T	10451	-0.0572055	0.0320479	0.07426	A	T	3291	-0.0269359	0.0151517	0.0755377	A	T	1848	-0.0493429	0.0178257	0.00569539	A	T	35845	-0.0538086	0.0136721	8.14e-05	a	t	55372	-5.875	4.217e-09	-----	54.6	8.816	4	0.06586
13	rs2733831	9	12703484	A	G	120649	-0.071	0.025	3.87e-16	A	G	3937	-0.055	0.019	0.002893	A	G	10451	-0.084034	0.0305024	0.005871	A	G	3291	-0.0268195	0.0146734	0.0676766	A	G	1848	-0.0406273	0.0172944	0.0189212	A	G	35845	-0.0674553	0.0141016	1.77e-06	a	g	55372	-6.71	1.95e-11	-----	0	3.12	4	0.5379
13	rs2733832	9	12704725	C	T	120916	-0.071	0.025	2.099e-16	C	T	3937	-0.055	0.018	0.002615	C	T	10451	-0.0815355	0.0301425	0.006834	C	T	3297	-0.0256469	0.0146307	0.0797035	C	T	1848	-0.0449192	0.017206	0.0091101	T	C	35845	0.0681823	0.0141067	1.35e-06	t	c	55378	6.769	1.295e-11	+++++	0	3.775	4	0.4374
13	rs2733833	9	12705095	T	G	121295	-0.061	0.024	2.006e-11	T	G	3937	-0.069	0.019	0.0002632	T	G	10451	-0.058689	0.0317409	0.06445	T	G	3291	-0.0253119	0.015069	0.0931048	T	G	1848	-0.0492726	0.0176994	0.0054268	T	G	35845	-0.0544411	0.0136615	6.61e-05	t	g	55372	-5.904	3.551e-09	-----	52.1	8.35	4	0.07958
13	rs2209277	9	12706236	T	C	120988	-0.065	0.024	9.103e-13	T	C	3937	-0.071	0.019	0.0001786	T	C	10451	-0.0616627	0.0319827	0.05383	T	C	3291	-0.0254547	0.0151564	0.0931559	T	C	1848	-0.0493429	0.0178257	0.00569539	T	C	35845	-0.0531855	0.0136182	9.25e-05	t	c	55372	-5.897	3.705e-09	-----	54.2	8.736	4	0.06805
13	rs2733834	9	12708910	C	G	120837	-0.064	0.024	2.494e-12	C	G	3937	-0.073	0.019	0.0001356	C	G	10451	-0.0540339	0.0320296	0.09164	C	G	3286	-0.0238734	0.015153	0.11524	C	G	1848	-0.0489479	0.0177889	0.00598879	C	G	35845	-0.0553651	0.0135699	4.68e-05	c	g	55367	-5.912	3.381e-09	-----	55.9	9.065	4	0.0595
13	rs147565972	9	12708958	T	TA	120371	-0.064	0.024	2.352e-12	T	TA	3937	-0.06	0.02	0.002192	NA	NA	NA	NA	NA	NA	NA	NA	NA	NA	NA	NA	NA	NA	NA	NA	NA	NA	T	TA	35845	-0.0552452	0.0135738	4.85e-05	t	ta	39782	-4.82	1.435e-06	-???-	62.3	2.655	1	0.1032
13	rs683	9	12709305	C	A	121295	-0.064	0.024	1.678e-12	C	A	3937	-0.073	0.018	8.366e-05	C	A	10451	-0.0530844	0.0314295	0.09122	C	A	3301	-0.0232849	0.015	0.120681	C	A	1848	-0.0519628	0.0175681	0.00313803	A	C	35845	0.0568202	0.0136341	3.1e-05	a	c	55382	6.053	1.426e-09	+++++	60.7	10.182	4	0.03747
13	rs2762464	9	12709586	A	T	121086	-0.066	0.024	3.631e-13	A	T	3937	-0.075	0.019	5.727e-05	A	T	10451	-0.0540339	0.0315434	0.08669	A	T	3296	-0.022207	0.0150715	0.140726	A	T	1848	-0.0515507	0.0176569	0.0035477	A	T	35845	-0.0568324	0.0136398	3.08e-05	a	t	55377	-6.062	1.344e-09	-----	61.6	10.417	4	0.03396
13	rs138159186	9	12709648	AAATT	A	120883	-0.066	0.024	2.471e-13	AAATT	A	3937	-0.076	0.019	4.666e-05	NA	NA	NA	NA	NA	NA	NA	NA	NA	NA	NA	NA	NA	NA	NA	NA	NA	NA	A	AAATT	35845	0.0568789	0.0136344	3.02e-05	a	aaatt	39782	5.241	1.597e-07	+???+	84.7	6.516	1	0.01069
13	rs910	9	12710035	A	C	120842	-0.07	0.025	3.644e-14	A	C	3937	-0.069	0.019	0.0002919	A	C	10451	-0.054245	0.0322503	0.09258	A	C	3296	-0.021275	0.0152425	0.162877	A	C	1847	-0.046325	0.0180165	0.010211	A	C	35845	-0.0578787	0.0135831	2.03e-05	a	c	55376	-5.935	2.943e-09	-----	46.2	7.435	4	0.1146
13	rs1063380	9	12710090	T	C	120784	-0.069	0.025	7.247e-14	T	C	3937	-0.07	0.019	0.000272	T	C	10451	-0.0545618	0.0322469	0.09058	T	C	3296	-0.0201549	0.0152462	0.186273	T	C	1847	-0.0476911	0.0180089	0.00816174	T	C	35845	-0.0575845	0.0135768	2.22e-05	t	c	55376	-5.924	3.142e-09	-----	48.4	7.759	4	0.1008
13	rs1137134	9	12712157	G	A	120440	-0.073	0.025	7.164e-17	G	A	3937	-0.059	0.018	0.0009739	G	A	10451	-0.0821867	0.0302602	0.0066	G	A	3301	-0.0237592	0.0146568	0.105106	G	A	1848	-0.0437772	0.0172134	0.0110657	A	G	35845	0.0683215	0.0140748	1.15e-06	a	g	55382	6.832	8.36e-12	+++++	7.3	4.316	4	0.3649
13	rs13288130	9	12712578	T	A	120787	-0.074	0.026	5.38e-17	T	A	3937	-0.051	0.018	0.005519	T	A	10451	-0.081644	0.0307163	0.007854	T	A	3301	-0.0225437	0.0147417	0.126299	T	A	1847	-0.0372297	0.0174029	0.0325444	A	T	35845	0.0697364	0.0140627	7.07e-07	a	t	55381	6.648	2.966e-11	+++++	0	2.071	4	0.7227
13	rs1134311	9	12713962	G	A	120256	-0.069	0.025	2.229e-15	G	A	3937	-0.056	0.018	0.001681	G	A	10451	-0.0831642	0.030132	0.005786	G	A	3301	-0.0241708	0.014638	0.0987853	G	A	1848	-0.0436379	0.0171266	0.0109164	A	G	35845	0.0681696	0.0141193	1.33e-06	a	g	55382	6.794	1.088e-11	+++++	0	3.905	4	0.4191
13	rs11829	9	12714215	G	C	120597	-0.071	0.025	7.231e-16	G	C	3937	-0.048	0.018	0.008452	G	C	10451	-0.083599	0.0305664	0.006245	G	C	3301	-0.0226042	0.0147265	0.124895	G	C	1847	-0.039187	0.0173502	0.0240263	C	G	35845	0.0695611	0.0141149	7.95e-07	c	g	55381	6.648	2.962e-11	+++++	0	2.029	4	0.7304
13	rs10960758	9	12716315	T	A	120524	-0.075	0.026	2.451e-17	T	A	3937	-0.049	0.018	0.006908	T	A	10451	-0.0822952	0.0307072	0.007357	T	A	3301	-0.0229864	0.0147431	0.119063	T	A	1847	-0.0380366	0.0174042	0.0289789	A	T	35845	0.069887	0.0140639	7.01e-07	a	t	55381	6.655	2.83e-11	+++++	0	2	4	0.7357
13	rs10960759	9	12716428	T	A	120456	-0.075	0.026	3.339e-17	T	A	3937	-0.049	0.018	0.006908	T	A	10451	-0.0822952	0.0307072	0.007357	T	A	3301	-0.0229864	0.0147431	0.119063	T	A	1847	-0.0380366	0.0174042	0.0289789	A	T	35845	0.0699591	0.0140639	6.98e-07	a	t	55381	6.656	2.817e-11	+++++	0	1.999	4	0.7359
13	rs1326797	9	12716762	T	G	120296	-0.076	0.026	1.243e-17	T	G	3937	-0.05	0.018	0.005919	T	G	10451	-0.0822952	0.0307072	0.007357	T	G	3301	-0.0229864	0.0147431	0.119063	T	G	1847	-0.0380366	0.0174042	0.0289789	T	G	35845	-0.069887	0.0140639	7.11e-07	t	g	55381	-6.667	2.619e-11	-----	0	2.099	4	0.7175
13	rs12379024	9	12717405	G	A	120542	-0.073	0.025	1.382e-16	G	A	3937	-0.05	0.018	0.005919	G	A	10451	-0.0864297	0.0305298	0.004641	G	A	3298	-0.0221909	0.01475	0.132557	G	A	1847	-0.0376735	0.0174211	0.030707	A	G	35845	0.0700375	0.0140652	6.75e-07	a	g	55378	6.723	1.785e-11	+++++	0	2.012	4	0.7335
13	rs13295868	9	12717912	A	G	119967	-0.072	0.025	4.928e-16	A	G	3937	-0.049	0.018	0.006908	A	G	10451	-0.0822952	0.0307072	0.007357	A	G	3298	-0.0221155	0.0147462	0.133777	A	G	1847	-0.0380366	0.0174042	0.0289789	A	G	35845	-0.070207	0.0141424	6.59e-07	a	g	55378	-6.65	2.924e-11	-----	0	2.002	4	0.7354
13	rs7019226	9	12718370	C	T	120596	-0.071	0.025	9.382e-16	C	T	3937	-0.049	0.018	0.007542	C	T	10451	-0.0842516	0.0305924	0.005881	C	T	3298	-0.0223011	0.0147402	0.130389	C	T	1847	-0.0388286	0.0173671	0.0254875	T	C	35845	0.0699954	0.0141149	7.36e-07	t	c	55378	6.67	2.561e-11	+++++	0	2.036	4	0.7292
13	rs11789751	9	12719264	A	G	120599	-0.073	0.025	1.042e-16	A	G	3937	-0.05	0.018	0.005919	A	G	10451	-0.082621	0.0307027	0.007127	A	G	3301	-0.0226742	0.0147502	0.124337	A	G	1847	-0.0376735	0.0174211	0.030707	A	G	35845	-0.0699591	0.0141361	7.2e-07	a	g	55381	-6.66	2.745e-11	-----	0	2.056	4	0.7254
13	rs10491744	9	12720106	A	G	120610	-0.073	0.025	8.737e-17	A	G	3937	-0.05	0.018	0.005919	A	G	10451	-0.082621	0.0307027	0.007127	A	G	3301	-0.0226742	0.0147502	0.124337	A	G	1847	-0.0376735	0.0174211	0.030707	A	G	35845	-0.0699591	0.0141361	7.27e-07	a	g	55381	-6.658	2.773e-11	-----	0	2.058	4	0.7251
13	rs10960760	9	12720152	T	G	120544	-0.073	0.025	1.678e-16	T	G	3937	-0.05	0.018	0.005919	T	G	10451	-0.082621	0.0307027	0.007127	T	G	3301	-0.0226742	0.0147502	0.124337	T	G	1847	-0.0376735	0.0174211	0.030707	T	G	35845	-0.0699591	0.0141361	7.27e-07	t	g	55381	-6.658	2.773e-11	-----	0	2.058	4	0.7251
13	rs2382361	9	12720786	T	C	120491	-0.074	0.025	3.631e-17	T	C	3937	-0.05	0.018	0.005919	T	C	10451	-0.0832729	0.030728	0.006727	T	C	3295	-0.023414	0.0147739	0.113102	T	C	1847	-0.0376735	0.0174211	0.030707	T	C	35845	-0.0699654	0.0141373	7.27e-07	t	c	55375	-6.678	2.42e-11	-----	0	2.044	4	0.7277
13	rs1409626	9	12720820	G	A	120472	-0.074	0.026	5.62e-17	G	A	3937	-0.051	0.018	0.005567	G	A	10451	-0.0882849	0.0306438	0.00397	G	A	3295	-0.023414	0.0147739	0.113102	G	A	1847	-0.0376735	0.0174211	0.030707	A	G	35845	0.0699717	0.0141386	7.29e-07	a	g	55375	6.757	1.408e-11	+++++	0	2.041	4	0.7282
13	rs377154618	9	12721008	T	TTA	116473	-0.064	0.024	8.718e-13	NA	NA	NA	NA	NA	NA	NA	NA	NA	NA	NA	NA	NA	NA	NA	NA	NA	NA	NA	NA	NA	NA	NA	NA	T	TTA	35845	-0.0714993	0.0149253	1.71e-06	t	tta	35845	-4.785	1.71e-06	????-	0	0	0	1
13	rs1409629	9	12721061	A	C	120024	-0.073	0.025	1.265e-16	A	C	3937	-0.049	0.018	0.008361	A	C	10451	-0.0822952	0.0307072	0.007357	A	C	3295	-0.023414	0.0147739	0.113102	A	C	1847	-0.0384303	0.0174204	0.0275037	A	C	35845	-0.0699654	0.0141373	7.34e-07	a	c	55375	-6.641	3.118e-11	-----	0	1.93	4	0.7487
13	rs1409630	9	12721251	G	C	120305	-0.07	0.025	1.333e-15	G	C	3937	-0.047	0.018	0.01044	G	C	10451	-0.0842516	0.0305924	0.005881	G	C	3295	-0.0234629	0.0147571	0.111945	G	C	1847	-0.039187	0.0173502	0.0240263	C	G	35845	0.0695611	0.0141149	8.84e-07	c	g	55375	6.634	3.259e-11	+++++	0	1.914	4	0.7515
13	rs7025812	9	12721554	T	C	120509	-0.066	0.025	8.125e-13	T	C	3937	-0.065	0.019	0.000622	T	C	10451	-0.0551956	0.0319975	0.08449	T	C	3295	-0.0212851	0.0152131	0.161869	T	C	1847	-0.0481899	0.0179038	0.00717539	T	C	35845	-0.0567738	0.0136715	3.41e-05	t	c	55375	-5.828	5.597e-09	-----	43.5	7.075	4	0.132
13	rs13288475	9	12721714	G	T	120131	-0.072	0.025	2.939e-16	G	T	3937	-0.047	0.018	0.01044	G	T	10451	-0.0842516	0.0305924	0.005881	G	T	3295	-0.023306	0.0147544	0.114295	G	T	1847	-0.0395824	0.0173667	0.0227685	T	G	35845	0.0695611	0.0141149	8.86e-07	t	g	55375	6.635	3.239e-11	+++++	0	1.959	4	0.7433
13	rs13288636	9	12721806	G	A	120494	-0.071	0.025	6.44e-16	G	A	3937	-0.047	0.018	0.01044	G	A	10451	-0.0842516	0.0305924	0.005881	G	A	3295	-0.0230201	0.014756	0.118845	G	A	1847	-0.0395824	0.0173667	0.0227685	A	G	35845	0.0692954	0.0141922	9.85e-07	a	g	55375	6.614	3.747e-11	+++++	0	1.978	4	0.7397
13	rs13288681	9	12721881	G	C	120455	-0.07	0.025	1.245e-15	G	C	3937	-0.047	0.018	0.00997	G	C	10451	-0.0829469	0.0305851	0.00668	G	C	3295	-0.0230201	0.014756	0.118845	G	C	1847	-0.039939	0.0173498	0.0214472	C	G	35845	0.0692289	0.0141934	1.01e-06	c	g	55375	6.6	4.112e-11	+++++	0	2.069	4	0.7231
13	rs1326798	9	12722227	C	G	120364	-0.072	0.025	2.65e-16	C	G	3937	-0.046	0.018	0.01208	C	G	10451	-0.0842516	0.0305924	0.005881	C	G	3295	-0.0215824	0.0147659	0.143937	C	G	1847	-0.0405484	0.0173425	0.0194893	C	G	35845	-0.0700192	0.0141774	7.34e-07	c	g	55375	-6.633	3.286e-11	-----	0	2.003	4	0.7353
13	rs7871257	9	12722357	G	A	119968	-0.057	0.024	1.285e-08	G	A	3937	-0.056	0.021	0.006768	G	A	10451	-0.0126801	0.0345977	0.714	G	A	3297	-0.013081	0.0162795	0.42173	G	A	1846	-0.0403876	0.0188644	0.0324096	A	G	35845	0.050191	0.0129431	0.0001053	a	g	55376	4.588	4.475e-06	+++++	40.1	6.679	4	0.1538
13	rs12379260	9	12723112	G	A	119596	-0.071	0.025	1.04e-15	G	A	3937	-0.042	0.018	0.02332	G	A	10451	-0.0888312	0.0305998	0.003701	G	A	3295	-0.0219067	0.0148091	0.139162	G	A	1847	-0.038974	0.0173898	0.0251327	A	G	35845	0.069735	0.0141638	8.6e-07	a	g	55375	6.595	4.255e-11	+++++	0	1.497	4	0.8272
13	rs10756395	9	12723937	G	A	119118	-0.071	0.025	9.843e-16	G	A	3937	-0.04	0.019	0.03193	G	A	10451	-0.0849045	0.0306293	0.005572	G	A	3295	-0.0227116	0.0148122	0.125297	G	A	1846	-0.0392517	0.0174028	0.02422	A	G	35845	0.0695121	0.0142348	1.05e-06	a	g	55374	6.49	8.607e-11	+++++	0	1.434	4	0.8382
13	rs13284445	9	12724267	C	T	118967	-0.071	0.025	1.141e-15	C	T	3937	-0.04	0.019	0.03251	C	T	10451	-0.0856668	0.030661	0.005208	C	T	3295	-0.0223069	0.0147981	0.1318	C	T	1843	-0.0391676	0.017412	0.0246009	T	C	35845	0.0700363	0.0141663	8.04e-07	t	c	55371	6.532	6.5e-11	+++++	0	1.385	4	0.8469
13	rs13284453	9	12724280	C	T	118854	-0.071	0.025	1.12e-15	C	T	3937	-0.04	0.019	0.03088	C	T	10451	-0.0850134	0.0306465	0.005535	C	T	3295	-0.0223069	0.0147981	0.1318	C	T	1843	-0.0391676	0.017412	0.0246009	T	C	35845	0.0700425	0.0141675	8.03e-07	t	c	55371	6.529	6.628e-11	+++++	0	1.403	4	0.8436
13	rs13284467	9	12724345	A	G	119120	-0.071	0.025	9.23e-16	A	G	3937	-0.04	0.019	0.03044	A	G	10451	-0.0846868	0.0306281	0.005696	A	G	3295	-0.0227116	0.0148122	0.125297	A	G	1846	-0.0392517	0.0174028	0.02422	A	G	35845	-0.0699209	0.0142298	8.87e-07	a	g	55374	-6.518	7.115e-11	-----	0	1.429	4	0.8392
13	rs13284898	9	12724560	C	T	119162	-0.071	0.025	1.733e-15	C	T	3937	-0.04	0.019	0.03236	C	T	10451	-0.0838165	0.0306571	0.006266	C	T	3295	-0.0218187	0.0147856	0.140127	C	T	1846	-0.0397824	0.0173932	0.0222955	T	C	35845	0.0703146	0.014251	7.51e-07	t	c	55374	6.516	7.22e-11	+++++	0	1.472	4	0.8316
13	rs10960761	9	12725532	C	T	118845	-0.064	0.024	5.308e-12	C	T	3937	-0.057	0.019	0.003253	C	T	10451	-0.0553013	0.0320959	0.08485	C	T	3295	-0.0195479	0.0152303	0.199412	C	T	1846	-0.0495916	0.0179544	0.00580049	T	C	35845	0.0558734	0.0138001	5.05e-05	t	c	55374	5.611	2.009e-08	+++++	31.4	5.831	4	0.2121
13	rs10960762	9	12726054	G	T	118793	-0.065	0.025	2.081e-12	G	T	3937	-0.057	0.019	0.003661	G	T	10451	-0.0525573	0.0321058	0.1017	G	T	3295	-0.0210887	0.0152261	0.166136	G	T	1846	-0.0485576	0.0179691	0.00694999	T	G	35845	0.0560163	0.0138021	4.9e-05	t	g	55374	5.583	2.36e-08	+++++	29.1	5.64	4	0.2277
13	rs10809829	9	12726483	A	T	118819	-0.067	0.025	8.372e-13	A	T	3937	-0.056	0.02	0.004428	A	T	10451	-0.0558299	0.0321601	0.08254	A	T	3295	-0.0198513	0.0152489	0.19307	A	T	1846	-0.0502241	0.0179508	0.00519767	A	T	35845	-0.0551353	0.013767	6.49e-05	a	t	55374	-5.554	2.785e-08	-----	30.1	5.719	4	0.2211
13	rs10960764	9	12729218	A	G	118859	-0.075	0.026	3.274e-17	A	G	3937	-0.042	0.019	0.02471	A	G	10451	-0.084578	0.0308341	0.006087	A	G	3281	-0.0219451	0.0148149	0.138628	A	G	1845	-0.0391631	0.0173781	0.0243393	A	G	35845	-0.069357	0.0142031	1.09e-06	a	g	55359	-6.485	8.879e-11	-----	0	1.54	4	0.8195
13	rs958073	9	12729361	T	C	118624	-0.072	0.026	1.817e-14	T	C	3937	-0.061	0.02	0.001938	T	C	10451	-0.054773	0.0323909	0.09093	T	C	3280	-0.0198291	0.0153396	0.196217	T	C	1847	-0.0484729	0.0179831	0.00709301	T	C	35845	-0.0552729	0.0138016	5.97e-05	t	c	55360	-5.597	2.176e-08	-----	35.1	6.166	4	0.1871
13	rs10960765	9	12730119	T	C	118379	-0.073	0.026	2.918e-16	T	C	3937	-0.039	0.019	0.0356	T	C	10451	-0.0831642	0.0308244	0.006976	T	C	3290	-0.0204358	0.0147615	0.166331	T	C	1846	-0.0385037	0.0173756	0.0268164	T	C	35845	-0.0690728	0.0142485	1.24e-06	t	c	55369	-6.376	1.82e-10	-----	0	1.377	4	0.8483
13	rs7047704	9	12735666	T	G	119410	-0.057	0.024	2.986e-08	T	G	3937	-0.043	0.022	0.05195	T	G	10451	-0.0198966	0.0357724	0.5781	T	G	3294	-0.0134818	0.0167357	0.42055	T	G	1847	-0.0377385	0.0194204	0.0521394	T	G	35845	-0.0439207	0.0125806	0.0004666	t	g	55374	-4.126	3.686e-05	-----	0	3.725	4	0.4445
13	rs1326779	9	12737581	C	T	121295	-0.054	0.022	4.602e-09	C	T	3937	-0.021	0.02	0.289	C	T	10451	-0.0646452	0.0325668	0.04718	C	T	3301	-0.0102538	0.0153687	0.504699	C	T	1848	-0.0296023	0.0181361	0.102802	T	C	35845	0.0574255	0.0133668	1.71e-05	t	c	55382	5.065	4.086e-07	+++++	0	1.004	4	0.9092
13	rs1326780	9	12738034	C	T	120807	-0.055	0.023	2.322e-09	C	T	3937	-0.022	0.02	0.2642	C	T	10451	-0.0642186	0.03245	0.04781	C	T	3301	-0.0102538	0.0153687	0.504699	C	T	1848	-0.0296023	0.0181361	0.102802	T	C	35845	0.0572309	0.0133668	1.79e-05	t	c	55382	5.069	3.993e-07	+++++	0	0.973	4	0.9139
13	rs10756400	9	12738157	A	G	120830	-0.055	0.023	2.424e-09	A	G	3937	-0.022	0.02	0.2626	A	G	10451	-0.0643252	0.0324711	0.04754	A	G	3301	-0.0102538	0.0153687	0.504699	A	G	1848	-0.028922	0.0181565	0.111349	A	G	35845	-0.0567816	0.0132879	2.02e-05	a	g	55382	-5.043	4.595e-07	-----	0	0.905	4	0.9239
13	rs970944	9	12738401	T	C	120826	-0.055	0.023	2.51e-09	T	C	3937	-0.021	0.02	0.2968	T	C	10451	-0.0643252	0.0324711	0.04754	T	C	3301	-0.0102538	0.0153687	0.504699	T	C	1848	-0.028922	0.0181565	0.111349	T	C	35845	-0.0567168	0.0132879	2.04e-05	t	c	55382	-5.02	5.161e-07	-----	0	0.944	4	0.9182
13	rs970945	9	12738641	T	C	120213	-0.056	0.023	1.991e-09	T	C	3937	-0.022	0.02	0.2626	T	C	10451	-0.0632593	0.0324573	0.05132	T	C	3301	-0.0102538	0.0153687	0.504699	T	C	1848	-0.028922	0.0181565	0.111349	T	C	35845	-0.0567515	0.0132809	1.97e-05	t	c	55382	-5.033	4.833e-07	-----	0	0.922	4	0.9214
13	rs970946	9	12738690	A	C	120438	-0.056	0.023	2.195e-09	A	C	3937	-0.022	0.02	0.2582	A	C	10451	-0.063579	0.0324217	0.04991	A	C	3301	-0.0102538	0.0153687	0.504699	A	C	1848	-0.028922	0.0181565	0.111349	A	C	35845	-0.0566767	0.0132785	1.98e-05	a	c	55382	-5.04	4.659e-07	-----	0	0.911	4	0.923
13	rs5896532	9	12738805	CT	C	118973	-0.055	0.023	3.826e-09	CT	C	3937	-0.031	0.02	0.1193	NA	NA	NA	NA	NA	NA	NA	NA	NA	NA	NA	NA	NA	NA	NA	NA	NA	NA	CT	C	35845	-0.0568912	0.0132832	1.89e-05	ct	c	39782	-4.55	5.355e-06	-???-	0	0.018	1	0.8942
13	rs970947	9	12738813	G	A	119015	-0.055	0.023	5.727e-09	G	A	3937	-0.031	0.02	0.1193	G	A	10451	-0.0632593	0.0324573	0.05132	G	A	3301	-0.0102538	0.0153687	0.504699	G	A	1848	-0.028922	0.0181565	0.111349	A	G	35845	0.0568912	0.0132832	1.9e-05	a	g	55382	5.156	2.524e-07	+++++	0	0.908	4	0.9235
13	rs10960774	9	12739313	A	G	120704	-0.069	0.025	5.276e-15	A	G	3937	-0.042	0.018	0.02115	A	G	10451	-0.0820781	0.0302983	0.00674	A	G	3296	-0.0186943	0.0147086	0.203828	A	G	1848	-0.0401644	0.0173287	0.0205703	A	G	35845	-0.0626176	0.0141161	8.88e-06	a	g	55377	-6.099	1.066e-09	-----	0	2.171	4	0.7043
13	rs10756402	9	12739948	T	A	120758	-0.056	0.023	1.831e-09	T	A	3937	-0.022	0.02	0.2687	T	A	10451	-0.0608121	0.0325025	0.06138	T	A	3301	-0.0118698	0.0153449	0.439263	T	A	1848	-0.0277033	0.0181601	0.127306	A	T	35845	0.0571443	0.0132668	1.71e-05	a	t	55382	5.034	4.801e-07	+++++	0	0.792	4	0.9395
13	rs10960775	9	12742172	C	A	120745	-0.07	0.025	1.149e-15	C	A	3937	-0.043	0.018	0.02099	C	A	10451	-0.0819696	0.0303479	0.006907	C	A	3292	-0.0183482	0.0147192	0.21265	C	A	1848	-0.0371627	0.0173278	0.0321093	A	C	35845	0.0633615	0.0140563	6.53e-06	a	c	55373	6.112	9.853e-10	+++++	0	1.743	4	0.7829
13	rs7466623	9	12742338	C	A	120714	-0.068	0.024	9.516e-15	C	A	3937	-0.042	0.018	0.02363	C	A	10451	-0.0819696	0.0303479	0.006907	C	A	3292	-0.0184283	0.0147058	0.210246	C	A	1848	-0.0395049	0.0173205	0.0226735	A	C	35845	0.0621109	0.0140437	1.02e-05	a	c	55373	6.049	1.455e-09	+++++	0	2.061	4	0.7245
13	rs2209269	9	12742662	C	T	120549	-0.068	0.024	1.129e-14	C	T	3937	-0.043	0.018	0.01856	C	T	10451	-0.0787186	0.030405	0.009631	C	T	3292	-0.0181204	0.0147031	0.217879	C	T	1848	-0.0400607	0.017337	0.0209596	T	C	35845	0.0621367	0.0140728	1e-05	t	c	55373	6.029	1.654e-09	+++++	0	2.261	4	0.688
13	rs7044022	9	12743080	T	G	120750	-0.07	0.025	1.851e-15	T	G	3937	-0.045	0.019	0.01571	T	G	10451	-0.0756938	0.0304603	0.01297	T	G	3292	-0.0169313	0.0147099	0.249809	T	G	1848	-0.0351975	0.017338	0.0424923	T	G	35845	-0.0628876	0.0140149	6.97e-06	t	g	55373	-5.991	2.086e-09	-----	0	1.758	4	0.7801
13	rs12342045	9	12743317	A	G	120387	-0.055	0.024	4.369e-08	A	G	3937	-0.047	0.021	0.02746	A	G	10451	-0.0204068	0.0353671	0.5639	A	G	3297	-0.00754937	0.01657	0.648704	A	G	1848	-0.0353847	0.0192431	0.0661021	A	G	35845	-0.0436085	0.0123958	0.0004473	a	g	55378	-4.11	3.961e-05	-----	5	4.213	4	0.378
13	rs7028587	9	12743510	G	A	120710	-0.07	0.025	1.658e-15	G	A	3937	-0.044	0.019	0.01803	G	A	10451	-0.0750469	0.030445	0.01371	G	A	3292	-0.0150656	0.0147203	0.306167	G	A	1848	-0.0357327	0.0173382	0.0394503	A	G	35845	0.0629712	0.0140176	6.88e-06	a	g	55373	5.946	2.754e-09	+++++	0	1.833	4	0.7665
13	rs569449841	9	12744512	TCTC	T	120785	-0.067	0.024	2.468e-14	NA	NA	NA	NA	NA	NA	NA	NA	NA	NA	NA	NA	NA	NA	NA	NA	NA	NA	NA	NA	NA	NA	NA	NA	T	TCTC	35845	0.0618591	0.0140031	1.01e-05	t	tctc	35845	4.415	1.01e-05	????+	0	0	0	1
13	rs71506050	9	12744516	TC	T	120785	-0.067	0.024	2.468e-14	NA	NA	NA	NA	NA	NA	NA	NA	NA	NA	NA	NA	NA	NA	NA	NA	NA	NA	NA	NA	NA	NA	NA	NA	T	TC	35845	0.0618591	0.0140031	1.01e-05	t	tc	35845	4.415	1.01e-05	????+	0	0	0	1
13	rs2890965	9	12744670	T	G	120751	-0.068	0.024	1.2e-14	T	G	3937	-0.043	0.018	0.01877	T	G	10451	-0.0780697	0.0303419	0.01008	T	G	3296	-0.0183834	0.0147071	0.211399	T	G	1844	-0.0407089	0.0173416	0.0190071	T	G	35845	-0.0614762	0.0139981	1.14e-05	t	g	55373	-6.008	1.873e-09	-----	0	2.366	4	0.6688
13	rs2209271	9	12745643	G	A	120725	-0.067	0.024	1.693e-14	G	A	3937	-0.043	0.019	0.02116	G	A	10451	-0.0781778	0.0303603	0.01003	G	A	3296	-0.0178929	0.0146995	0.223598	G	A	1844	-0.0407089	0.0173416	0.0190071	A	G	35845	0.061426	0.0140031	1.11e-05	a	g	55373	5.994	2.049e-09	+++++	0	2.31	4	0.6789
13	rs13289304	9	12746337	G	A	120761	-0.07	0.025	1.952e-15	G	A	3937	-0.044	0.019	0.01693	G	A	10451	-0.0746158	0.0304928	0.01442	G	A	3296	-0.0180793	0.0147169	0.219358	G	A	1844	-0.0374072	0.0173408	0.0311208	A	G	35845	0.0614582	0.0139612	1.08e-05	a	g	55373	5.933	2.97e-09	+++++	0	2.005	4	0.7348
13	rs10124197	9	12746651	C	T	120597	-0.055	0.023	4.15e-09	C	T	3937	-0.021	0.02	0.2884	C	T	10451	-0.0604934	0.0325233	0.06294	C	T	3301	-0.0133173	0.015361	0.38603	C	T	1844	-0.0294873	0.0181678	0.104749	T	C	35845	0.0559233	0.0132996	2.59e-05	t	c	55378	4.983	6.257e-07	+++++	0	0.834	4	0.9338
13	rs35666741	9	12747561	T	C	120735	-0.067	0.024	2.657e-14	T	C	3937	-0.043	0.018	0.02042	T	C	10451	-0.0785022	0.0304037	0.009822	T	C	3292	-0.0198933	0.0147115	0.176397	T	C	1844	-0.0403078	0.0173511	0.0202842	T	C	35845	-0.060437	0.0140081	1.52e-05	t	c	55369	-5.974	2.318e-09	-----	0	2.284	4	0.6837
13	rs10756405	9	12748234	G	A	120396	-0.067	0.024	2.241e-14	G	A	3937	-0.045	0.018	0.01575	G	A	10451	-0.0807763	0.0303556	0.007785	G	A	3296	-0.0193447	0.0147072	0.188493	G	A	1844	-0.0407089	0.0173416	0.0190071	A	G	35845	0.0614354	0.0140217	1.12e-05	a	g	55373	6.083	1.179e-09	+++++	0	2.435	4	0.6563
13	rs10756406	9	12748587	C	T	120794	-0.069	0.025	5.503e-15	C	T	3937	-0.047	0.019	0.01144	C	T	10451	-0.0742926	0.0304978	0.01486	C	T	3296	-0.0184925	0.0147158	0.208974	C	T	1844	-0.0378111	0.0173316	0.0292637	T	C	35845	0.0622349	0.0139418	7.7e-06	t	c	55373	6.036	1.58e-09	+++++	0	2.237	4	0.6923
13	rs927868	9	12748795	G	T	120623	-0.069	0.025	5.288e-15	G	T	3937	-0.047	0.019	0.01144	G	T	10451	-0.0749391	0.0304878	0.01398	G	T	3296	-0.0184925	0.0147158	0.208974	G	T	1844	-0.0378111	0.0173316	0.0292637	T	G	35845	0.0622658	0.0139326	7.52e-06	t	g	55373	6.05	1.452e-09	+++++	0	2.225	4	0.6945
13	rs7019981	9	12748818	A	G	120606	-0.055	0.024	4.337e-08	A	G	3937	-0.048	0.021	0.02318	A	G	10451	-0.0148091	0.0350097	0.6723	A	G	3301	-0.00913456	0.0164825	0.579482	A	G	1843	-0.0439215	0.0192453	0.0225919	A	G	35845	-0.0399262	0.0124026	0.001273	a	g	55377	-3.933	8.401e-05	-----	30.5	5.756	4	0.2181
13	rs927869	9	12748962	A	G	120922	-0.07	0.025	2.666e-15	A	G	3937	-0.048	0.019	0.009801	A	G	10451	-0.0749391	0.0305002	0.01399	A	G	3296	-0.0184925	0.0147158	0.208974	A	G	1844	-0.0382782	0.0173473	0.0274672	A	G	35845	-0.0623376	0.0139326	7.41e-06	a	g	55373	-6.071	1.272e-09	-----	0	2.378	4	0.6666
13	rs4741245	9	12749300	A	G	121295	-0.069	0.025	4.649e-15	A	G	3937	-0.047	0.019	0.01169	A	G	10451	-0.0749391	0.0305002	0.01399	A	G	3296	-0.0184925	0.0147158	0.208974	A	G	1844	-0.0382782	0.0173473	0.0274672	A	G	35845	-0.0623376	0.0139326	7.42e-06	a	g	55373	-6.054	1.41e-09	-----	0	2.263	4	0.6875
13	rs7023927	9	12749596	G	A	121108	-0.069	0.025	3.126e-15	G	A	3937	-0.044	0.019	0.01747	G	A	10451	-0.0772051	0.0304436	0.01123	G	A	3296	-0.0201903	0.0147219	0.17033	G	A	1844	-0.0368185	0.017338	0.0338393	A	G	35845	0.062388	0.0139599	7.7e-06	a	g	55373	6.056	1.394e-09	+++++	0	1.794	4	0.7736
13	rs7035500	9	12750095	G	T	121038	-0.07	0.025	2.105e-15	G	T	3937	-0.045	0.019	0.01534	G	T	10451	-0.0749391	0.0304754	0.01393	G	T	3296	-0.0175796	0.0147145	0.232286	G	T	1844	-0.0374072	0.0173408	0.0311208	T	G	35845	0.0620135	0.0139405	8.37e-06	t	g	55373	5.984	2.173e-09	+++++	0	2.037	4	0.729
13	rs13302551	9	12750812	C	T	120767	-0.068	0.024	1.213e-14	C	T	3937	-0.043	0.018	0.01885	C	T	10451	-0.0821867	0.0303832	0.006821	C	T	3296	-0.0202806	0.0147094	0.168066	C	T	1844	-0.0413555	0.0173249	0.0170849	T	C	35845	0.0615239	0.0140254	1.11e-05	t	c	55373	6.109	1.004e-09	+++++	0	2.417	4	0.6596
13	rs1543587	9	12751741	T	C	120875	-0.07	0.025	2.32e-15	T	C	3937	-0.045	0.019	0.01537	T	C	10451	-0.0750469	0.0304945	0.01384	T	C	3296	-0.0180952	0.0147251	0.21921	T	C	1844	-0.039648	0.0173266	0.0222349	T	C	35845	-0.0621705	0.0139273	7.93e-06	t	c	55373	-6.027	1.674e-09	-----	0	2.303	4	0.6801
13	rs10123986	9	12751889	C	T	120735	-0.058	0.023	7.409e-10	C	T	3937	-0.024	0.02	0.2256	C	T	10451	-0.0621946	0.0325797	0.05625	C	T	3301	-0.0128184	0.0154202	0.405878	C	T	1844	-0.0285005	0.0181918	0.117363	T	C	35845	0.0574856	0.0132166	1.36e-05	t	c	55378	5.141	2.732e-07	+++++	0	0.75	4	0.945
13	rs1074789	9	12752340	A	G	120868	-0.071	0.025	9.823e-16	A	G	3937	-0.042	0.018	0.0234	A	G	10451	-0.0725707	0.0305561	0.01755	A	G	3301	-0.0129258	0.0147254	0.380121	A	G	1844	-0.0387008	0.0173947	0.0262117	A	G	35845	-0.0617411	0.0138953	8.65e-06	a	g	55378	-5.835	5.378e-09	-----	0	2.232	4	0.6931
13	rs1074790	9	12752371	T	C	120732	-0.057	0.023	1.195e-09	T	C	3937	-0.026	0.02	0.1916	T	C	10451	-0.057841	0.0327897	0.07769	T	C	3301	-0.0128184	0.0154202	0.405878	T	C	1844	-0.0289659	0.0181861	0.111389	T	C	35845	-0.0574539	0.0132093	1.39e-05	t	c	55378	-5.104	3.324e-07	-----	0	0.874	4	0.9283
13	rs10960778	9	12756528	G	A	120456	-0.071	0.025	1.269e-15	NA	NA	NA	NA	NA	NA	NA	NA	NA	NA	NA	NA	NA	NA	NA	NA	NA	NA	NA	NA	NA	NA	NA	NA	A	G	35845	0.060601	0.0138967	1.25e-05	a	g	35845	4.369	1.25e-05	????+	0	0	0	1
13	rs2093830	9	12756889	G	A	120318	-0.071	0.025	1.495e-15	NA	NA	NA	NA	NA	NA	NA	NA	NA	NA	NA	NA	NA	NA	NA	NA	NA	NA	NA	NA	NA	NA	NA	NA	A	G	35845	0.0603145	0.0138967	1.36e-05	a	g	35845	4.35	1.36e-05	????+	0	0	0	1
13	rs7021368	9	12757832	T	C	120492	-0.069	0.025	5.579e-15	T	C	3937	-0.042	0.019	0.02189	T	C	10451	-0.0795845	0.0304338	0.008921	T	C	3301	-0.012218	0.014719	0.40655	T	C	1844	-0.0422628	0.0173817	0.0151335	T	C	35845	-0.0589591	0.0139109	2.35e-05	t	c	55378	-5.795	6.819e-09	-----	0	2.979	4	0.5613
13	rs7036011	9	12757959	A	G	120643	-0.068	0.024	1.103e-14	A	G	3937	-0.044	0.019	0.01907	A	G	10451	-0.0788268	0.0304586	0.00966	A	G	3301	-0.0119369	0.0147118	0.417206	A	G	1844	-0.0416461	0.0173971	0.0167726	A	G	35845	-0.0586244	0.0138828	2.4e-05	a	g	55378	-5.782	7.379e-09	-----	0	2.98	4	0.5612
13	rs7039325	9	12758156	C	T	120503	-0.067	0.024	2.418e-14	C	T	3937	-0.044	0.019	0.01807	C	T	10451	-0.0783941	0.0304798	0.01011	C	T	3301	-0.0119369	0.0147118	0.417206	C	T	1844	-0.0416461	0.0173971	0.0167726	T	C	35845	0.0586244	0.0138828	2.41e-05	t	c	55378	5.78	7.478e-09	+++++	0	3.011	4	0.556
13	rs12552462	9	12758650	T	G	120150	-0.071	0.025	1.464e-15	T	G	3937	-0.045	0.019	0.01671	T	G	10451	-0.0753703	0.0305886	0.01375	T	G	3301	-0.0118553	0.0147271	0.420881	T	G	1844	-0.0394681	0.0173721	0.0232059	T	G	35845	-0.0602558	0.0138116	1.33e-05	t	g	55378	-5.823	5.782e-09	-----	0	2.658	4	0.6166
13	rs10809836	9	12758843	A	C	119814	-0.07	0.025	2.014e-15	A	C	3937	-0.044	0.019	0.01753	A	C	10451	-0.0772051	0.0305763	0.01157	A	C	3301	-0.0118553	0.0147271	0.420881	A	C	1844	-0.0394681	0.0173721	0.0232059	A	C	35845	-0.0598323	0.013813	1.5e-05	a	c	55378	-5.824	5.759e-09	-----	0	2.642	4	0.6194
13	rs10960779	9	12758881	A	G	120224	-0.07	0.025	2.676e-15	A	G	3937	-0.044	0.019	0.01753	A	G	10451	-0.0767731	0.0305747	0.01203	A	G	3301	-0.0118553	0.0147271	0.420881	A	G	1844	-0.0394681	0.0173721	0.0232059	A	G	35845	-0.0599038	0.013813	1.47e-05	a	g	55378	-5.821	5.842e-09	-----	0	2.639	4	0.6199
13	rs1326788	9	12759781	C	T	120182	-0.067	0.024	2.643e-14	C	T	3937	-0.043	0.019	0.01982	C	T	10451	-0.0798011	0.0304584	0.008805	C	T	3295	-0.0119788	0.0147182	0.415773	C	T	1844	-0.040774	0.0173842	0.0191094	T	C	35845	0.0582971	0.0138905	2.82e-05	t	c	55372	5.755	8.684e-09	+++++	0	2.863	4	0.581
13	rs1326789	9	12759838	G	A	120405	-0.068	0.025	1.385e-14	G	A	3937	-0.043	0.019	0.01982	G	A	10451	-0.0798011	0.0304584	0.008805	G	A	3295	-0.0119788	0.0147182	0.415773	G	A	1844	-0.040774	0.0173842	0.0191094	A	G	35845	0.0582971	0.0139625	2.86e-05	a	g	55372	5.752	8.817e-09	+++++	0	2.866	4	0.5805
13	rs7025842	9	12760647	G	A	120479	-0.068	0.024	1.087e-14	G	A	3937	-0.044	0.019	0.01679	G	A	10451	-0.0798011	0.0304701	0.008814	G	A	3301	-0.0104664	0.014716	0.476996	G	A	1844	-0.0409112	0.0173692	0.0186082	A	G	35845	0.0578411	0.0139741	3.5e-05	a	g	55378	5.708	1.144e-08	+++++	0	3.168	4	0.5302
13	rs7025953	9	12760718	G	A	120466	-0.068	0.025	1.363e-14	G	A	3937	-0.044	0.019	0.01679	G	A	10451	-0.0798011	0.0304701	0.008814	G	A	3290	-0.010615	0.0147295	0.47117	G	A	1844	-0.0402692	0.0173787	0.0206043	A	G	35845	0.0578411	0.0139741	3.52e-05	a	g	55367	5.702	1.181e-08	+++++	0	3.054	4	0.5488
13	rs7025771	9	12760762	C	T	119613	-0.069	0.025	4.118e-15	C	T	3937	-0.044	0.019	0.01679	C	T	10451	-0.0800177	0.0304481	0.008595	C	T	3296	-0.010157	0.0147202	0.490242	C	T	1844	-0.0409112	0.0173692	0.0186082	T	C	35845	0.0578411	0.0139741	3.53e-05	t	c	55373	5.705	1.164e-08	+++++	0	3.2	4	0.525
13	rs7025678	9	12760788	A	G	119847	-0.069	0.025	6.345e-15	A	G	3937	-0.044	0.019	0.01679	A	G	10451	-0.0807763	0.0304931	0.008064	A	G	3296	-0.010157	0.0147202	0.490242	A	G	1844	-0.0409112	0.0173692	0.0186082	A	G	35845	-0.057769	0.0139741	3.63e-05	a	g	55373	-5.709	1.135e-08	-----	0	3.213	4	0.5229
13	rs7025914	9	12760884	C	T	120285	-0.068	0.025	1.621e-14	C	T	3937	-0.044	0.019	0.01679	C	T	10451	-0.0790432	0.0304598	0.009463	C	T	3301	-0.0104664	0.014716	0.476996	C	T	1844	-0.0409112	0.0173692	0.0186082	T	C	35845	0.057769	0.0139741	3.62e-05	t	c	55378	5.691	1.263e-08	+++++	0	3.168	4	0.5301
13	rs10491743	9	12760920	C	T	120351	-0.067	0.024	2.241e-14	C	T	3937	-0.04	0.019	0.02989	C	T	10451	-0.0772051	0.0303479	0.01094	C	T	3292	-0.00883726	0.0146907	0.547513	C	T	1830	-0.0433413	0.0173777	0.012716	T	C	35845	0.0587186	0.0140461	3.02e-05	t	c	55355	5.642	1.684e-08	+++++	0	3.337	4	0.5031
13	rs1326790	9	12761168	T	A	120441	-0.067	0.024	2.16e-14	T	A	3937	-0.044	0.019	0.01679	T	A	10451	-0.0790432	0.0304598	0.009463	T	A	3301	-0.00951462	0.0147175	0.518012	T	A	1844	-0.0409112	0.0173692	0.0186082	A	T	35845	0.0576706	0.0139677	3.67e-05	a	t	55378	5.673	1.406e-08	+++++	0	3.263	4	0.5148
13	rs1326791	9	12761300	T	C	120407	-0.068	0.025	1.656e-14	T	C	3937	-0.044	0.019	0.01679	T	C	10451	-0.0790432	0.0304598	0.009463	T	C	3301	-0.00951462	0.0147175	0.518012	T	C	1844	-0.0409112	0.0173692	0.0186082	T	C	35845	-0.0576706	0.0139677	3.68e-05	t	c	55378	-5.672	1.41e-08	-----	0	3.263	4	0.5148
13	rs1326792	9	12761360	T	C	120231	-0.068	0.025	1.574e-14	T	C	3937	-0.045	0.019	0.016	T	C	10451	-0.0790432	0.0304598	0.009463	T	C	3301	-0.00951462	0.0147175	0.518012	T	C	1844	-0.0409112	0.0173692	0.0186082	T	C	35845	-0.0577267	0.0139638	3.73e-05	t	c	55378	-5.674	1.392e-08	-----	0	3.297	4	0.5093
13	rs7030485	9	12761819	G	A	120677	-0.069	0.025	6.116e-15	G	A	3937	-0.043	0.019	0.02101	G	A	10451	-0.0813185	0.030445	0.007554	G	A	3295	-0.0125493	0.0147235	0.394089	G	A	1844	-0.0398843	0.0173588	0.0216943	A	G	35845	0.0582501	0.0140753	3.35e-05	a	g	55372	5.74	9.447e-09	+++++	0	2.715	4	0.6066
13	rs10960781	9	12762374	G	A	121295	-0.065	0.024	1.535e-13	G	A	3937	-0.04	0.019	0.03302	G	A	10451	-0.0723557	0.0304784	0.01759	G	A	3278	-0.00783094	0.0147373	0.595201	G	A	1830	-0.0401649	0.017369	0.0208632	A	G	35845	0.0611247	0.0140616	1.43e-05	a	g	55341	5.642	1.681e-08	+++++	0	2.798	4	0.5921
13	rs140843655	9	12762570	TTTC	T	120811	-0.067	0.024	3.437e-14	TTTC	T	3937	-0.046	0.02	0.02323	NA	NA	NA	NA	NA	NA	NA	NA	NA	NA	NA	NA	NA	NA	NA	NA	NA	NA	NA	NA	NA	NA	NA	NA	t	tttc	3937	2.27	0.02323	+????	0	0	0	1
13	rs113500180	9	12762949	T	TATC	120380	-0.071	0.025	2.042e-15	T	TATC	3937	-0.048	0.019	0.0112	NA	NA	NA	NA	NA	NA	NA	NA	NA	NA	NA	NA	NA	NA	NA	NA	NA	NA	T	TATC	35845	-0.0620974	0.0139808	8.78e-06	t	tatc	39782	-5.017	5.236e-07	-???-	1.8	1.019	1	0.3129
13	rs12115198	9	12763450	G	C	120570	-0.07	0.025	2.215e-15	G	C	3937	-0.041	0.019	0.02848	G	C	10451	-0.0723557	0.0305169	0.01774	G	C	3278	-0.0110906	0.0147382	0.451802	G	C	1830	-0.0390038	0.0173368	0.0245817	C	G	35845	0.0642568	0.0141279	5.43e-06	c	g	55341	5.866	4.455e-09	+++++	0	2.305	4	0.6799
13	rs10960783	9	12763809	G	A	120570	-0.067	0.024	2.5e-14	G	A	3937	-0.041	0.019	0.02747	G	A	10451	-0.0740772	0.0304469	0.01496	G	A	3273	-0.0097702	0.0147321	0.507253	G	A	1830	-0.0412664	0.0173596	0.017549	A	G	35845	0.0617894	0.0141706	1.34e-05	a	g	55336	5.743	9.323e-09	+++++	0	2.838	4	0.5854
13	rs10756409	9	12767431	C	T	119701	-0.059	0.024	2.873e-09	C	T	3937	-0.036	0.021	0.09208	C	T	10451	-0.100262	0.0345732	0.003731	C	T	3285	-0.00484053	0.0163726	0.767517	C	T	1844	-0.0346101	0.0202993	0.0883658	T	C	35845	0.0390399	0.0128037	0.002274	t	c	55362	4.548	5.417e-06	+++++	0	2.869	4	0.5799
13	rs7855624	9	12773263	A	C	118796	-0.064	0.025	1.387e-10	A	C	3937	-0.036	0.021	0.08105	A	C	10451	-0.106695	0.0342409	0.001834	A	C	3297	-0.0060846	0.0160056	0.703855	A	C	1847	-0.0305528	0.0195345	0.11798	A	C	35845	-0.0468171	0.0130666	0.0003404	a	c	55377	-5.079	3.789e-07	-----	0	2.376	4	0.667
14	rs13294647	9	16759161	C	T	115607	-0.052	0.022	4.457e-08	C	T	3937	-0.008	0.019	0.6717	C	T	10451	-0.054773	0.0313706	0.08089	C	T	3286	-0.0273335	0.0150745	0.0698874	C	T	1847	-0.0380145	0.0181799	0.036664	T	C	35845	0.0553332	0.0136831	5.3e-05	t	c	55366	4.947	7.54e-07	+++++	0	2.744	4	0.6016
14	rs10810616	9	16761597	T	C	115439	-0.054	0.023	9.562e-09	T	C	3937	-0.004	0.019	0.8357	T	C	10451	-0.0583709	0.0316202	0.06488	T	C	3290	-0.0265476	0.0150763	0.0783503	T	C	1848	-0.0390896	0.0181963	0.0318264	T	C	35845	-0.0559807	0.0135972	3.72e-05	t	c	55371	-4.997	5.827e-07	-----	0	3.198	4	0.5252
14	rs10962572	9	16762034	A	G	115619	-0.057	0.023	1.627e-09	A	G	3937	-0.004	0.019	0.8236	A	G	10451	-0.0583709	0.0316202	0.06488	A	G	3295	-0.0237884	0.0150364	0.113733	A	G	1848	-0.0391375	0.0181769	0.0314374	A	G	35845	-0.0559538	0.0135907	3.72e-05	a	g	55376	-4.958	7.107e-07	-----	0	3.011	4	0.5559
14	rs10962573	9	16762039	C	T	115565	-0.056	0.023	2.367e-09	C	T	3937	-0.004	0.019	0.8235	C	T	10451	-0.0584769	0.0316434	0.06459	C	T	3295	-0.0237884	0.0150364	0.113733	C	T	1847	-0.0394281	0.018178	0.0302104	T	C	35845	0.0561559	0.0135754	3.52e-05	t	c	55375	4.972	6.614e-07	+++++	0	3.054	4	0.5489
14	rs10810619	9	16763140	A	G	116030	-0.055	0.023	4.887e-09	A	G	3937	-0.005	0.019	0.8047	A	G	10451	-0.0649653	0.0316287	0.04001	A	G	3295	-0.0266056	0.0150524	0.0772313	A	G	1848	-0.0404306	0.0181801	0.0262771	A	G	35845	-0.0555992	0.0135027	3.88e-05	a	g	55376	-5.105	3.301e-07	-----	0	3.203	4	0.5245
14	rs11793056	9	16765339	A	G	116686	-0.055	0.023	4.215e-09	A	G	3937	-0.007	0.019	0.7202	A	G	10451	-0.0618754	0.0316013	0.05028	A	G	3295	-0.0231724	0.0150397	0.123475	A	G	1847	-0.0416922	0.0181772	0.0219225	A	G	35845	-0.0567039	0.0135798	2.85e-05	a	g	55375	-5.107	3.266e-07	-----	0	3.015	4	0.5554
14	rs10756811	9	16768265	G	C	116973	-0.052	0.022	2.448e-08	G	C	3937	-0.002	0.019	0.911	G	C	10451	-0.0553013	0.0314391	0.07851	G	C	3289	-0.0271603	0.0150873	0.071919	G	C	1845	-0.0422617	0.018104	0.0196831	C	G	35845	0.0494	0.0135801	0.0002705	c	g	55367	4.589	4.453e-06	+++++	0	3.992	4	0.4071
14	rs12344347	9	16769662	C	T	117580	-0.056	0.023	2.866e-09	C	T	3937	0	0.019	0.9811	C	T	10451	-0.0537173	0.031432	0.08739	NA	NA	NA	NA	NA	NA	NA	NA	NA	NA	NA	NA	T	C	35845	0.0559932	0.0135841	3.66e-05	t	c	50233	4.26	2.044e-05	-+??+	0	1.814	2	0.4037
14	rs12353453	9	16769943	A	G	116529	-0.056	0.023	2.859e-09	A	G	3937	-0.001	0.019	0.9404	A	G	10451	-0.0592194	0.0316005	0.06088	A	G	3297	-0.0262981	0.0150804	0.0812769	A	G	1842	-0.0464594	0.018223	0.0108687	A	G	35845	-0.0572004	0.0135093	2.42e-05	a	g	55372	-5.121	3.036e-07	-----	13.9	4.644	4	0.3258
14	rs12343424	9	16770229	T	C	117990	-0.057	0.023	1.344e-09	T	C	3937	-0.001	0.019	0.9404	T	C	10451	-0.0592194	0.0316005	0.06088	NA	NA	NA	NA	NA	NA	NA	NA	NA	NA	NA	NA	T	C	35845	-0.0568617	0.0135573	2.6e-05	t	c	50233	-4.429	9.477e-06	--??-	0	1.595	2	0.4505
14	rs10962582	9	16772775	A	C	119733	-0.056	0.023	2.089e-09	A	C	3937	-0.002	0.019	0.9278	A	C	10451	-0.0664604	0.0316026	0.03547	A	C	3291	-0.0237085	0.0151406	0.117471	A	C	1842	-0.0477761	0.0182184	0.00880307	A	C	35845	-0.0556219	0.0135297	4.04e-05	a	c	55366	-5.1	3.389e-07	-----	12.7	4.582	4	0.333
14	rs56343038	9	16776792	T	G	121295	-0.055	0.022	1.942e-09	T	G	3937	-0.005	0.019	0.7874	T	G	10451	-0.0545618	0.0316851	0.08507	T	G	3269	-0.0231927	0.01517	0.126398	T	G	1844	-0.0444454	0.0182748	0.0151085	T	G	35845	-0.0595008	0.0135438	1.16e-05	t	g	55346	-5.164	2.416e-07	-----	0	3.838	4	0.4283
14	rs10962585	9	16776985	A	T	120400	-0.056	0.023	1.639e-09	A	T	3937	-0.014	0.019	0.4692	A	T	10451	-0.0487702	0.031546	0.1221	NA	NA	NA	NA	NA	NA	NA	NA	NA	NA	NA	NA	A	T	35845	-0.0595501	0.0135551	1.15e-05	a	t	50233	-4.614	3.959e-06	--??-	0	0.874	2	0.646
14	rs11793537	9	16778859	G	C	119959	-0.057	0.023	7.93e-10	G	C	3937	-0.005	0.019	0.7987	G	C	10451	-0.0620882	0.03171	0.05022	G	C	3260	-0.0242013	0.0151657	0.110631	G	C	1841	-0.0428359	0.0182835	0.0192423	C	G	35845	0.0598692	0.0136844	1.17e-05	c	g	55334	5.261	1.433e-07	+++++	0	3.458	4	0.4844
14	rs12344799	9	16780344	G	T	117313	-0.061	0.024	1.076e-10	G	T	3937	-0.008	0.019	0.6707	G	T	10451	-0.0844692	0.0318391	0.007975	G	T	3257	-0.0230461	0.0151458	0.1282	G	T	1837	-0.0444512	0.0183226	0.0153609	T	G	35845	0.0625179	0.0137251	5.26e-06	t	g	55327	5.743	9.305e-09	+++++	0	3.168	4	0.5302
14	rs10962590	9	16785478	C	G	117438	-0.059	0.024	4.427e-10	C	G	3937	-0.001	0.019	0.9508	C	G	10451	-0.0717108	0.0317024	0.02368	NA	NA	NA	NA	NA	NA	NA	NA	NA	NA	NA	NA	C	G	35845	-0.0620973	0.0137774	6.34e-06	c	g	50233	-4.863	1.157e-06	--??-	0	1.857	2	0.3952
14	rs10756812	9	16786303	G	A	118670	-0.063	0.024	2.291e-11	G	A	3937	0	0.019	0.9986	G	A	10451	-0.0722482	0.0317435	0.02283	G	A	3251	-0.0273406	0.0152839	0.0737317	G	A	1844	-0.0375458	0.0182966	0.0403046	A	G	35845	0.0621897	0.0137327	5.82e-06	a	g	55328	5.445	5.176e-08	-++++	0	3.481	4	0.4807
14	rs11795031	9	16786930	G	A	119270	-0.059	0.023	1.996e-10	G	A	3937	-0.003	0.019	0.8749	G	A	10451	-0.0724632	0.0317542	0.02248	G	A	3245	-0.0292528	0.0152519	0.0552006	G	A	1844	-0.0383188	0.0182447	0.035841	A	G	35845	0.0628922	0.0137638	4.91e-06	a	g	55322	5.559	2.715e-08	+++++	0	3.284	4	0.5114
14	rs10810628	9	16787406	T	C	120095	-0.064	0.025	1.041e-11	T	C	3937	0.003	0.019	0.8863	T	C	10451	-0.0730009	0.0317671	0.02155	T	C	3257	-0.0257559	0.0152894	0.0921696	T	C	1844	-0.0361036	0.0182985	0.048641	T	C	35845	-0.0634644	0.0137343	3.87e-06	t	c	55334	-5.446	5.146e-08	+----	0	3.693	4	0.4491
14	rs3927536	9	16787670	C	T	121295	-0.057	0.024	1.774e-08	C	T	3937	-0.002	0.021	0.9147	C	T	10451	-0.0831642	0.0354192	0.01887	C	T	3252	-0.0236214	0.0164052	0.149999	C	T	1840	-0.0313527	0.0204533	0.125474	T	C	35845	0.0507905	0.0127252	6.57e-05	t	c	55325	4.89	1.007e-06	+++++	0	1.961	4	0.7429
14	rs10810629	9	16787786	T	C	117712	-0.062	0.024	4.666e-11	T	C	3937	-0.001	0.019	0.9722	T	C	10451	-0.0733237	0.0317831	0.02105	T	C	3254	-0.0215551	0.0152999	0.158977	T	C	1839	-0.0378521	0.0183307	0.0390678	T	C	35845	-0.0641708	0.0138114	3.44e-06	t	c	55326	-5.467	4.584e-08	-----	0	3.235	4	0.5194
14	rs10810632	9	16789024	C	T	120392	-0.102	0.041	5.734e-10	C	T	3937	-0.024	0.035	0.5021	C	T	10451	-0.0955202	0.0565543	0.0913	C	T	3291	-0.0272813	0.0248073	0.27153	C	T	1848	-0.0512098	0.0330111	0.121004	T	C	35845	0.0227068	0.0077876	0.003551	t	c	55372	3.81	0.0001392	+++++	0	0.902	4	0.9243
14	rs10756815	9	16789081	G	A	119445	-0.071	0.029	3.994e-09	G	A	3937	-0.009	0.025	0.7291	G	A	10451	-0.0482453	0.0397735	0.225	G	A	3292	-0.0172229	0.0190328	0.36558	G	A	1847	-0.043208	0.0238127	0.0697641	A	G	35845	0.0322889	0.0105264	0.002155	a	g	55372	3.64	0.0002729	+++++	0	1.864	4	0.7607
14	rs34926199	9	16789181	C	T	118854	-0.101	0.04	6.283e-11	C	T	3937	-0.059	0.032	0.06329	C	T	10451	-0.164521	0.0515255	0.001408	C	T	3289	-0.0982131	0.0233908	2.75462e-05	C	T	1845	-0.0596364	0.0304362	0.0502183	T	C	35845	0.0379008	0.00983617	0.0001161	t	c	55367	6.363	1.978e-10	+++++	57.6	9.426	4	0.0513
14	rs6475082	9	16789436	G	A	120385	-0.1	0.041	1.091e-09	G	A	3937	-0.023	0.035	0.5194	G	A	10451	-0.086975	0.0565875	0.1243	G	A	3291	-0.0280436	0.0247618	0.257492	G	A	1847	-0.0548585	0.0332273	0.0989087	A	G	35845	0.0237317	0.00789635	0.002635	a	g	55371	3.837	0.0001247	+++++	0	1.107	4	0.8932
14	rs4961496	9	16789652	C	T	121295	-0.099	0.038	9.176e-12	C	T	3937	-0.009	0.031	0.7755	C	T	10451	-0.0991576	0.0504106	0.04916	C	T	3282	-0.0449365	0.022539	0.0462649	C	T	1846	-0.0643498	0.0294384	0.0289476	T	C	35845	0.0316895	0.00866855	0.0002513	t	c	55361	4.761	1.929e-06	+++++	0	3.432	4	0.4883
14	rs4961760	9	16789878	C	T	120788	-0.101	0.041	7.926e-10	C	T	3937	-0.017	0.036	0.6274	C	T	10451	-0.0885034	0.0566966	0.1185	C	T	3291	-0.0300991	0.0247849	0.224678	C	T	1848	-0.057229	0.0331685	0.0846237	T	C	35845	0.0236519	0.00775917	0.002327	t	c	55372	3.869	0.0001095	+++++	0	1.426	4	0.8396
14	rs10810633	9	16790956	G	A	121295	-0.075	0.03	2.941e-10	G	A	3937	-0.008	0.025	0.7428	G	A	10451	-0.0372866	0.0398276	0.3492	G	A	3296	-0.0172558	0.0190024	0.363898	G	A	1848	-0.0451622	0.0238794	0.0587467	A	G	35845	0.0325795	0.0105814	0.002049	a	g	55377	3.541	0.000398	+++++	0	2.344	4	0.6727
14	rs6475083	9	16791121	A	G	120756	-0.105	0.042	3.559e-10	A	G	3937	-0.017	0.036	0.6389	A	G	10451	-0.0319035	0.0556005	0.5661	A	G	3296	-0.02932	0.0249261	0.239568	A	G	1848	-0.0484463	0.03357	0.149151	A	G	35845	-0.0224362	0.00773733	0.003726	a	g	55377	-3.258	0.00112	-----	0	1.809	4	0.7708
14	rs10962594	9	16791743	C	T	121295	-0.093	0.037	9.899e-11	C	T	3937	-0.059	0.03	0.04613	C	T	10451	-0.167827	0.0498003	0.0007507	C	T	3288	-0.0935948	0.0229787	4.74838e-05	C	T	1848	-0.0482127	0.029743	0.105195	T	C	35845	0.039562	0.00989839	6.29e-05	t	c	55369	6.503	7.873e-11	+++++	51.4	8.231	4	0.08346
14	rs10756816	9	16791894	A	C	119962	-0.075	0.03	4.35e-10	A	C	3937	-0.006	0.025	0.7998	A	C	10451	-0.0352128	0.0398695	0.3771	A	C	3301	-0.016134	0.0189721	0.395163	A	C	1848	-0.0416153	0.0239706	0.0827135	A	C	35845	-0.0313162	0.0104649	0.002741	a	c	55382	-3.386	0.0007101	-----	0	2.088	4	0.7196
14	rs10962595	9	16792126	G	C	120570	-0.074	0.03	6.511e-10	G	C	3937	-0.006	0.025	0.7993	G	C	10451	-0.0352128	0.0398695	0.3771	G	C	3301	-0.0161404	0.0190472	0.39684	G	C	1848	-0.0413608	0.0239946	0.08492	C	G	35845	0.031759	0.0104817	0.002421	c	g	55382	3.413	0.0006422	+++++	0	2.081	4	0.7209
14	rs10962596	9	16792200	C	G	120436	-0.104	0.032	7.827e-25	C	G	3937	-0.027	0.021	0.1876	C	G	10451	-0.109145	0.0340866	0.001365	NA	NA	NA	NA	NA	NA	NA	NA	NA	NA	NA	NA	C	G	35845	-0.0666827	0.0128503	2.23e-07	c	g	50233	-6.204	5.493e-10	--??-	0	0.318	2	0.853
14	rs59983343	9	16792246	T	TTTG	120752	-0.106	0.043	6.911e-10	NA	NA	NA	NA	NA	NA	NA	NA	NA	NA	NA	NA	NA	NA	NA	NA	NA	NA	NA	NA	NA	NA	NA	NA	T	TTTG	35845	-0.0186484	0.00745935	0.0124	t	tttg	35845	-2.501	0.0124	????-	0	0	0	1
14	rs2812002	9	16793712	T	G	120720	-0.107	0.043	4.077e-10	T	G	3937	-0.009	0.037	0.8015	T	G	10451	-0.0646452	0.056906	0.2561	T	G	3301	-0.0234409	0.0258513	0.3646	T	G	1848	-0.0380633	0.0341806	0.265599	T	G	35845	-0.0189729	0.00747128	0.01117	t	g	55382	-3.026	0.002475	-----	0	0.693	4	0.9521
14	rs10810634	9	16793866	G	T	119819	-0.091	0.037	1.146e-09	NA	NA	NA	NA	NA	NA	NA	NA	NA	NA	NA	NA	NA	NA	NA	NA	NA	NA	NA	NA	NA	NA	NA	NA	T	G	35845	0.0284567	0.00850769	0.0008164	t	g	35845	3.347	0.0008164	????+	0	0	0	1
14	rs10962597	9	16794348	A	C	120090	-0.104	0.032	1.113e-24	A	C	3937	-0.03	0.021	0.1482	A	C	10451	-0.108476	0.0340372	0.00144	NA	NA	NA	NA	NA	NA	NA	NA	NA	NA	NA	NA	A	C	35845	-0.0666603	0.0128795	2.19e-07	a	c	50233	-6.236	4.488e-10	--??-	0	0.214	2	0.8984
14	rs34778689	9	16794898	G	GA	120608	-0.085	0.032	6.897e-12	NA	NA	NA	NA	NA	NA	NA	NA	NA	NA	NA	NA	NA	NA	NA	NA	NA	NA	NA	NA	NA	NA	NA	NA	G	GA	35845	-0.0373841	0.0112659	0.0008979	g	ga	35845	-3.321	0.0008979	????-	0	0	0	1
14	rs10962598	9	16795159	G	A	121295	-0.122	0.044	3.88e-15	G	A	3937	-0.044	0.032	0.1747	G	A	10451	-0.19407	0.0537442	0.0003055	G	A	3297	-0.0832421	0.0241602	0.000577301	G	A	1848	-0.046651	0.0315931	0.139949	A	G	35845	0.03411	0.00923526	0.0002203	a	g	55378	6.012	1.829e-09	+++++	37.6	6.407	4	0.1708
14	rs57542309	9	16795211	C	G	120638	-0.121	0.043	9.285e-15	C	G	3937	-0.045	0.032	0.1639	C	G	10451	-0.194921	0.0537415	0.0002873	C	G	3297	-0.0832421	0.0241602	0.000577301	C	G	1848	-0.046651	0.0315931	0.139949	C	G	35845	-0.0338282	0.00921093	0.0002432	c	g	55378	-6.008	1.876e-09	-----	38.3	6.481	4	0.166
14	rs10962599	9	16795286	C	T	119558	-0.102	0.032	5.426e-24	C	T	3937	-0.028	0.021	0.1805	C	T	10451	-0.108031	0.0340254	0.001499	C	T	3277	-0.0620294	0.016187	0.000129454	C	T	1848	-0.0514312	0.0200724	0.0104778	T	C	35845	0.0658231	0.012828	2.87e-07	t	c	55358	7.265	3.73e-13	+++++	39.7	6.63	4	0.1568
14	rs16935071	9	16795588	T	A	120631	-0.121	0.043	8.916e-15	T	A	3937	-0.044	0.032	0.1714	T	A	10451	-0.19407	0.0537442	0.0003055	T	A	3297	-0.0832421	0.0241602	0.000577301	T	A	1848	-0.046651	0.0315931	0.139949	A	T	35845	0.033746	0.00923834	0.0002545	a	t	55378	5.985	2.158e-09	+++++	38.3	6.487	4	0.1656
14	rs10962600	9	16795783	C	T	119726	-0.104	0.033	1.703e-24	C	T	3937	-0.028	0.021	0.1822	C	T	10451	-0.107697	0.0340489	0.00156	NA	NA	NA	NA	NA	NA	NA	NA	NA	NA	NA	NA	T	C	35845	0.065848	0.0128215	2.97e-07	t	c	50233	6.146	7.953e-10	++??+	0	0.283	2	0.8679
14	rs10710681	9	16796649	G	GA	119858	-0.122	0.044	1.388e-14	NA	NA	NA	NA	NA	NA	NA	NA	NA	NA	NA	NA	NA	NA	NA	NA	NA	NA	NA	NA	NA	NA	NA	NA	GA	GAA	35845	NA	NA	0.7362	g	ga	35845	-3.861	0.0001129	????-	0	0	0	1
14	rs141336599	9	16797148	A	AT	119340	-0.102	0.032	7.804e-24	NA	NA	NA	NA	NA	NA	NA	NA	NA	NA	NA	NA	NA	NA	NA	NA	NA	NA	NA	NA	NA	NA	NA	NA	A	AT	35845	-0.0655992	0.0131669	6.29e-07	a	at	35845	-4.982	6.29e-07	????-	0	0	0	1
14	rs4961497	9	16797461	C	T	119905	-0.1	0.039	3.89e-11	C	T	3937	-0.047	0.03	0.1232	C	T	10451	-0.165346	0.051318	0.001271	C	T	3293	-0.0937344	0.0231779	5.37228e-05	C	T	1848	-0.0500981	0.0302802	0.0982005	T	C	35845	0.0358934	0.00968551	0.0002155	t	c	55374	6.075	1.24e-09	+++++	53.4	8.593	4	0.07213
14	rs10810636	9	16799109	A	G	119758	-0.104	0.032	1.208e-24	A	G	3937	-0.028	0.021	0.1739	A	G	10451	-0.104361	0.0340826	0.002202	A	G	3281	-0.0536506	0.016168	0.000915489	A	G	1848	-0.0530463	0.0200461	0.00820915	A	G	35845	-0.0649361	0.0129408	5.3e-07	a	g	55362	-7.018	2.246e-12	-----	21.5	5.096	4	0.2776
14	rs9407777	9	16799466	G	C	120565	-0.105	0.043	1.24e-09	G	C	3937	-0.023	0.036	0.5338	G	C	10451	-0.0543506	0.0581912	0.3503	G	C	3297	-0.0242674	0.0259015	0.348874	G	C	1848	-0.0354093	0.0339834	0.297568	C	G	35845	0.0176344	0.00759044	0.02017	c	g	55378	2.86	0.004242	+++++	0	0.442	4	0.9789
14	rs10962604	9	16799569	C	T	120140	-0.115	0.042	6.3e-14	C	T	3937	-0.045	0.031	0.1465	C	T	10451	-0.192978	0.0534269	0.0003034	C	T	3297	-0.0891607	0.023602	0.000161107	C	T	1848	-0.0564028	0.0309741	0.0687753	T	C	35845	0.0353428	0.00966541	0.0002538	t	c	55378	6.153	7.608e-10	+++++	51.4	8.233	4	0.0834
14	rs10962605	9	16799623	A	G	119809	-0.102	0.032	4.61e-24	A	G	3937	-0.028	0.021	0.1739	A	G	10451	-0.10159	0.0339993	0.00281	A	G	3281	-0.0587372	0.0160833	0.000264204	A	G	1848	-0.0532093	0.0200011	0.00787447	A	G	35845	-0.0646819	0.012983	6.36e-07	a	g	55362	-7.042	1.902e-12	-----	37.1	6.363	4	0.1736
14	rs10962606	9	16799700	C	T	120140	-0.115	0.042	6.228e-14	C	T	3937	-0.045	0.031	0.1465	C	T	10451	-0.192978	0.0534269	0.0003034	C	T	3297	-0.0890051	0.0235504	0.000160034	C	T	1848	-0.0564028	0.0309741	0.0687753	T	C	35845	0.0353722	0.00965754	0.0002489	t	c	55378	6.157	7.399e-10	+++++	51.4	8.228	4	0.08358
14	rs10962608	9	16799836	G	T	120121	-0.116	0.042	4.285e-14	G	T	3937	-0.045	0.031	0.1528	G	T	10451	-0.196137	0.0534869	0.0002454	G	T	3297	-0.0904486	0.0236367	0.000132333	G	T	1848	-0.0564028	0.0309741	0.0687753	T	G	35845	0.0361583	0.00970242	0.0001938	t	g	55378	6.238	4.439e-10	+++++	52.3	8.392	4	0.07823
14	rs2026803	9	16800095	T	C	120531	-0.104	0.042	1.595e-09	T	C	3937	-0.028	0.036	0.4333	T	C	10451	-0.0564645	0.0582349	0.3322	T	C	3297	-0.0242674	0.0259015	0.348874	T	C	1848	-0.0354093	0.0339834	0.297568	T	C	35845	-0.0173806	0.0075801	0.02206	t	c	55378	-2.891	0.003842	-----	0	0.401	4	0.9824
14	rs2026804	9	16800341	A	C	119647	-0.103	0.032	4.148e-24	A	C	3937	-0.028	0.021	0.1838	A	C	10451	-0.103584	0.0340067	0.002319	A	C	3281	-0.0581929	0.0160874	0.000302181	A	C	1848	-0.053881	0.0200017	0.00712823	A	C	35845	-0.0643334	0.0130185	8.07e-07	a	c	55362	-7.019	2.234e-12	-----	37.7	6.416	4	0.1702
14	rs2253972	9	16800557	T	C	120336	-0.107	0.043	9.053e-10	T	C	3937	-0.031	0.036	0.3852	T	C	10451	-0.0584769	0.058302	0.3157	T	C	3297	-0.0245441	0.0258599	0.34263	T	C	1848	-0.0354093	0.0339834	0.297568	T	C	35845	-0.0170702	0.00758886	0.0245	t	c	55378	-2.899	0.003746	-----	0	0.402	4	0.9823
14	rs2026805	9	16800789	G	A	119499	-0.097	0.031	4.689e-22	G	A	3937	-0.036	0.021	0.07954	G	A	10451	-0.0960705	0.0337326	0.004405	G	A	3275	-0.0623695	0.016024	0.000101284	G	A	1848	-0.0524537	0.0198951	0.00844676	A	G	35845	0.0642189	0.0131155	9.72e-07	a	g	55356	7.072	1.522e-12	+++++	44.4	7.195	4	0.1259
14	9:16801130	9	16801130	G	C	119428	-0.103	0.032	4.403e-24	NA	NA	NA	NA	NA	NA	NA	NA	NA	NA	NA	NA	NA	NA	NA	NA	NA	NA	NA	NA	NA	NA	NA	NA	C	G	35845	0.0631585	0.0131605	1.56e-06	a	g	35845	-0.028	0.9774	????-	0	0	0	1
14	rs11413212	9	16801401	AT	A	118361	-0.072	0.03	6.283e-09	NA	NA	NA	NA	NA	NA	NA	NA	NA	NA	NA	NA	NA	NA	NA	NA	NA	NA	NA	NA	NA	NA	NA	NA	A	AT	35845	0.0284602	0.0105828	0.007193	a	at	35845	2.688	0.007193	????+	0	0	0	1
14	rs71327863	9	16801741	A	AC	118284	-0.1	0.042	1.276e-08	NA	NA	NA	NA	NA	NA	NA	NA	NA	NA	NA	NA	NA	NA	NA	NA	NA	NA	NA	NA	NA	NA	NA	NA	A	AC	35845	-0.0184974	0.00842815	0.02833	a	ac	35845	-2.193	0.02833	????-	0	0	0	1
14	rs2254193	9	16801850	C	A	120571	-0.102	0.042	2.568e-09	C	A	3937	-0.024	0.035	0.4946	C	A	10451	-0.061769	0.0579447	0.2865	C	A	3297	-0.0254045	0.0256952	0.32289	C	A	1848	-0.038387	0.0339228	0.257951	A	C	35845	0.0166608	0.00766282	0.02958	a	c	55378	2.843	0.004464	+++++	0	0.508	4	0.9727
14	rs12345910	9	16802118	T	C	119578	-0.101	0.032	1.341e-23	T	C	3937	-0.035	0.021	0.09395	T	C	10451	-0.100926	0.0340162	0.00301	T	C	3263	-0.0570025	0.0161965	0.000438332	T	C	1848	-0.0522392	0.0200139	0.00912411	T	C	35845	-0.0638237	0.0130801	1.06e-06	t	c	55344	-6.994	2.68e-12	-----	29.5	5.673	4	0.225
14	rs4448381	9	16802531	T	C	119557	-0.101	0.032	3.736e-23	T	C	3937	-0.038	0.021	0.07135	T	C	10451	-0.109257	0.0343144	0.001451	T	C	3259	-0.0514958	0.0164052	0.00171027	T	C	1847	-0.0538179	0.0201681	0.00768678	T	C	35845	-0.0598745	0.0129987	4.2e-06	t	c	55339	-6.816	9.358e-12	-----	20.7	5.046	4	0.2826
14	rs2254330	9	16802973	G	A	119861	-0.102	0.032	5.862e-23	G	A	3937	-0.023	0.021	0.2642	G	A	10451	-0.108476	0.0345357	0.001686	G	A	3276	-0.0486803	0.0164922	0.00318255	G	A	1847	-0.0519762	0.0203302	0.0106499	A	G	35845	0.0555701	0.0129626	1.75e-05	a	g	55356	6.302	2.933e-10	+++++	20.9	5.057	4	0.2815
14	rs2243614	9	16802998	C	T	120638	-0.103	0.042	1.29e-09	C	T	3937	-0.025	0.035	0.4795	C	T	10451	-0.0549843	0.058166	0.3445	C	T	3297	-0.0224518	0.0257321	0.382989	C	T	1848	-0.0414773	0.0338663	0.220832	T	C	35845	0.0162013	0.00768348	0.03488	t	c	55378	2.733	0.006274	+++++	0	0.635	4	0.9591
14	rs7861010	9	16804082	G	A	119424	-0.121	0.044	6.211e-14	G	A	3937	-0.048	0.032	0.1332	G	A	10451	-0.225146	0.0554273	4.86e-05	G	A	3292	-0.0887026	0.0246919	0.000332469	G	A	1847	-0.0645512	0.0320085	0.0438733	A	G	35845	0.0326097	0.0097857	0.000852	a	g	55372	6.092	1.116e-09	+++++	58.8	9.71	4	0.0456
14	rs10962612	9	16804167	T	G	121295	-0.104	0.032	4.494e-25	T	G	3937	-0.033	0.021	0.1142	T	G	10451	-0.102143	0.0340365	0.002695	T	G	3276	-0.0560922	0.0161872	0.000536587	T	G	1848	-0.0540864	0.0199657	0.00681189	T	G	35845	-0.0629361	0.0131482	1.62e-06	t	g	55357	-6.921	4.494e-12	-----	32.3	5.908	4	0.2061
14	rs2254468	9	16804197	G	A	120203	-0.107	0.043	6.542e-10	G	A	3937	-0.023	0.036	0.5265	G	A	10451	-0.0474061	0.0583173	0.4162	G	A	3297	-0.0243409	0.0259516	0.348345	G	A	1848	-0.0385183	0.0339262	0.256373	A	G	35845	0.0157861	0.00770005	0.04038	a	g	55378	2.607	0.009123	+++++	0	0.633	4	0.9593
14	rs12375569	9	16805155	A	G	119902	-0.102	0.032	1.17e-23	A	G	3937	-0.035	0.021	0.1009	A	G	10451	-0.111938	0.0342841	0.001095	A	G	3272	-0.0513868	0.0163426	0.00167943	A	G	1847	-0.0537882	0.0201524	0.00767327	A	G	35845	-0.0605007	0.0131373	4.1e-06	a	g	55352	-6.814	9.503e-12	-----	21.9	5.119	4	0.2753
14	rs7865762	9	16805332	T	G	119773	-0.103	0.032	4.255e-24	T	G	3937	-0.035	0.021	0.09824	T	G	10451	-0.115074	0.034474	0.0008441	T	G	3218	-0.0548254	0.0186073	0.00323703	T	G	1843	-0.053666	0.0231881	0.0207571	T	G	35845	-0.0600512	0.0131272	4.94e-06	t	g	55294	-6.702	2.053e-11	-----	0	3.833	4	0.4291
14	rs2480924	9	16805472	A	G	119631	-0.104	0.043	6.687e-09	A	G	3937	-0.022	0.037	0.5458	A	G	10451	-0.0520304	0.0585598	0.3743	A	G	3297	-0.0212932	0.0258442	0.410054	A	G	1848	-0.0328005	0.0339258	0.333755	A	G	35845	-0.014415	0.00759076	0.05774	a	g	55378	-2.451	0.01423	-----	0	0.359	4	0.9857
14	rs2243719	9	16807307	T	A	118735	-0.098	0.041	6.967e-09	T	A	3937	-0.044	0.037	0.2344	T	A	10451	-0.0695645	0.0568802	0.2215	T	A	3293	-0.0281412	0.0247798	0.256185	T	A	1848	-0.0430256	0.0329539	0.191842	A	T	35845	0.0198144	0.00824732	0.01612	a	t	55374	3.299	0.0009688	+++++	0	0.805	4	0.9378
14	rs2243836	9	16808515	T	C	119764	-0.103	0.042	3.737e-09	T	C	3937	-0.025	0.037	0.497	T	C	10451	-0.0523465	0.0587041	0.3725	T	C	3297	-0.0221436	0.0259447	0.393448	T	C	1848	-0.0374775	0.0340457	0.271128	T	C	35845	-0.0134969	0.00764885	0.07742	t	c	55378	-2.398	0.01646	-----	0	0.562	4	0.9672
14	rs73649035	9	16809708	G	A	119120	-0.1	0.042	7.199e-09	G	A	3937	-0.008	0.037	0.826	G	A	10451	-0.0640053	0.0565418	0.2578	G	A	3289	-0.0243215	0.0256094	0.34233	G	A	1848	-0.0356555	0.0338778	0.29272	A	G	35845	0.0144315	0.00794523	0.06968	a	g	55370	2.433	0.01496	+++++	0	0.707	4	0.9505
14	rs10810637	9	16809765	G	A	117000	-0.1	0.042	1.736e-08	G	A	3937	-0.064	0.041	0.1203	G	A	10451	-0.192008	0.0634109	0.002459	G	A	3263	-0.0635599	0.0272279	0.0196363	G	A	1845	-0.0294013	0.0342775	0.391146	A	G	35845	0.0255327	0.0098383	0.009476	a	g	55341	4.541	5.586e-06	+++++	0	3.869	4	0.424
14	rs4072453	9	16816211	G	A	118885	-0.078	0.028	3.595e-14	G	A	3937	-0.026	0.021	0.2261	G	A	10451	-0.0693501	0.0344854	0.04432	G	A	3217	-0.028311	0.0167051	0.0902173	G	A	1845	-0.0300823	0.0200867	0.134404	A	G	35845	0.0397243	0.0129585	0.002197	a	g	55295	4.345	1.393e-05	+++++	0	1.12	4	0.8911
14	rs4568695	9	16822799	C	T	119012	-0.075	0.029	8.351e-11	C	T	3937	-0.027	0.023	0.2455	C	T	10451	-0.0954102	0.0383173	0.01277	C	T	3280	-0.0305834	0.0183066	0.0948914	C	T	1843	-0.0432238	0.0229309	0.0595936	T	C	35845	0.0365508	0.0120116	0.002295	t	c	55356	4.596	4.315e-06	+++++	0	2.065	4	0.7238
14	rs10810639	9	16824430	G	A	121295	-0.069	0.026	6.489e-12	G	A	3937	-0.007	0.022	0.7518	G	A	10451	-0.0694573	0.034746	0.04565	G	A	3208	-0.0118669	0.0165532	0.47349	G	A	1837	-0.0264422	0.0204002	0.195079	A	G	35845	0.0388037	0.0128427	0.002518	a	g	55278	3.795	0.0001476	+++++	0	1.011	4	0.9081
14	rs10810641	9	16829027	C	G	120099	-0.071	0.029	6.485e-10	C	G	3937	-0.029	0.024	0.2205	C	G	10451	-0.0946404	0.0384093	0.01374	C	G	3270	-0.0281663	0.0184271	0.126478	C	G	1843	-0.0350858	0.0230003	0.127319	C	G	35845	-0.0325254	0.0120482	0.006821	c	g	55346	-4.224	2.395e-05	-----	0	1.706	4	0.7896
14	rs7030528	9	16831748	G	A	121295	-0.074	0.029	5.172e-11	G	A	3937	-0.025	0.023	0.2718	G	A	10451	-0.100373	0.0384276	0.00901	G	A	3270	-0.0293188	0.0182938	0.109105	G	A	1843	-0.0346195	0.0226116	0.125928	A	G	35845	0.0319758	0.0122621	0.009096	a	g	55346	4.196	2.718e-05	+++++	0	2.136	4	0.7107
14	rs55763764	9	16833127	T	A	120027	-0.083	0.029	4.254e-16	T	A	3937	-0.031	0.022	0.1542	T	A	10451	-0.0846868	0.0345802	0.01432	T	A	3210	-0.0243303	0.0165403	0.141393	T	A	1839	-0.0313354	0.0201455	0.12001	A	T	35845	0.0459301	0.0137216	0.0008147	a	t	55282	4.779	1.764e-06	+++++	0	0.979	4	0.913
14	rs12685078	9	16846636	T	G	116913	-0.118	0.046	6.193e-11	T	G	3937	-0.099	0.036	0.005655	T	G	10451	-0.211956	0.0554134	0.0001309	T	G	3301	-0.0409162	0.0266791	0.125214	T	G	1844	-0.0368396	0.0336963	0.274413	T	G	35845	-0.0217211	0.00796992	0.006391	t	g	55378	-5.167	2.377e-07	-----	39.1	6.569	4	0.1605
14	rs10962639	9	16846906	A	G	116367	-0.103	0.035	9.346e-18	A	G	3937	-0.004	0.024	0.851	A	G	10451	-0.0735389	0.0402072	0.0674	A	G	3244	-0.0221215	0.0191608	0.248371	A	G	1834	-0.0483177	0.0229629	0.0355001	A	G	35845	-0.0549738	0.0116016	2.11e-06	a	g	55311	-5.325	1.007e-07	-----	0	3.265	4	0.5144
14	rs78301771	9	16847054	C	T	121295	-0.117	0.043	1.981e-13	C	T	3937	-0.005	0.032	0.8881	C	T	10451	-0.116983	0.0514665	0.02305	C	T	3284	-0.0360748	0.0258652	0.163193	C	T	1847	-0.0277763	0.0311526	0.372712	T	C	35845	0.0294368	0.00892735	0.000973	t	c	55364	4.181	2.9e-05	+++++	0	1.319	4	0.8581
14	rs36084473	9	16847601	C	T	120120	-0.122	0.046	2.025e-12	C	T	3937	-0.106	0.035	0.002716	C	T	10451	-0.205672	0.0551992	0.0001947	C	T	3299	-0.0402886	0.0265906	0.129832	C	T	1843	-0.0432458	0.0334892	0.196749	T	C	35845	0.0225958	0.00793852	0.004399	t	c	55375	5.315	1.068e-07	+++++	40.3	6.697	4	0.1528
14	rs35066453	9	16848716	G	A	121295	-0.127	0.047	1e-13	G	A	3937	-0.106	0.035	0.002716	G	A	10451	-0.205672	0.0551992	0.0001947	G	A	3299	-0.0402886	0.0265906	0.129832	G	A	1842	-0.0430329	0.0333984	0.197744	A	G	35845	0.0226729	0.00787542	0.004024	a	g	55374	5.337	9.457e-08	+++++	39.5	6.615	4	0.1577
14	rs1339552	9	16848790	T	C	119192	-0.139	0.035	8.354e-56	T	C	3937	-0.054	0.018	0.002888	T	C	10451	-0.158058	0.029958	1.32e-07	T	C	3292	-0.0345732	0.0145292	0.0173896	T	C	1844	-0.0289571	0.0171666	0.0918056	T	C	35845	-0.126279	0.0142265	7.95e-19	t	c	55369	-11.104	1.204e-28	-----	0	0.434	4	0.9796
14	rs10962640	9	16849464	G	C	120025	-0.107	0.033	6.364e-26	G	C	3937	-0.03	0.021	0.1506	G	C	10451	-0.121716	0.0339703	0.0003394	G	C	3270	-0.0291647	0.0164561	0.0764424	G	C	1840	-0.000930804	0.0190587	0.961053	C	G	35845	0.0839433	0.0129585	8.48e-11	c	g	55343	7.605	2.857e-14	+++++	0	2.36	4	0.6698
14	rs12685962	9	16849517	G	C	120993	-0.122	0.046	1.36e-12	G	C	3937	-0.106	0.035	0.00275	G	C	10451	-0.205672	0.0551992	0.0001947	G	C	3301	-0.047723	0.026821	0.0752808	G	C	1844	-0.0374358	0.0335398	0.264499	C	G	35845	0.022003	0.00786562	0.005203	c	g	55378	5.303	1.14e-07	+++++	42.4	6.944	4	0.1389
14	rs10962641	9	16849604	A	G	119138	-0.115	0.033	2.562e-35	A	G	3937	-0.028	0.019	0.1452	A	G	10451	-0.105472	0.0314747	0.0008047	A	G	3298	-0.0231881	0.0151707	0.12649	A	G	1844	-0.020403	0.0176314	0.247341	A	G	35845	-0.105639	0.0137378	1.31e-14	a	g	55375	-8.627	6.282e-18	-----	0	1.96	4	0.7431
14	rs10481508	9	16849720	C	T	121027	-0.124	0.046	5.483e-13	C	T	3937	-0.106	0.035	0.002784	C	T	10451	-0.210844	0.0552238	0.0001346	C	T	3301	-0.0431819	0.0266365	0.105081	C	T	1844	-0.0396487	0.0334788	0.236451	T	C	35845	0.0222767	0.00790058	0.004836	t	c	55378	5.335	9.571e-08	+++++	43.1	7.029	4	0.1343
14	rs4961422	9	16851320	A	G	120713	-0.112	0.042	1.922e-12	A	G	3937	-0.015	0.033	0.636	A	G	10451	-0.149777	0.0516829	0.003756	A	G	3290	-0.0382507	0.0255959	0.135165	A	G	1847	-0.0302267	0.0311861	0.332554	A	G	35845	-0.0296306	0.00876507	0.0007222	a	g	55370	-4.647	3.372e-06	-----	0	1.632	4	0.803
14	rs4961501	9	16851678	T	G	119448	-0.092	0.031	1.305e-19	T	G	3937	-0.028	0.021	0.1789	T	G	10451	-0.0693501	0.0348143	0.04634	T	G	3292	-0.0147493	0.016552	0.372948	T	G	1848	-0.0105884	0.0193689	0.584671	T	G	35845	-0.0764139	0.0124929	9.56e-10	t	g	55373	-6.462	1.031e-10	-----	0	2.52	4	0.641
14	rs7868157	9	16851977	C	A	119584	-0.091	0.03	2.667e-19	C	A	3937	-0.03	0.021	0.152	C	A	10451	-0.0674227	0.0349703	0.0539	C	A	3298	-0.0125388	0.0164782	0.446752	C	A	1848	-0.0105957	0.0193195	0.583452	A	C	35845	0.0760533	0.0124623	1.1e-09	a	c	55379	6.408	1.473e-10	+++++	0	2.722	4	0.6053
14	rs62541877	9	16852453	A	G	120613	-0.085	0.032	6.537e-13	A	G	3937	-0.031	0.025	0.2037	A	G	10451	-0.0857758	0.0400634	0.03225	A	G	3269	-0.018923	0.019088	0.321586	A	G	1843	0.013188	0.0220501	0.549852	A	G	35845	-0.0572392	0.0110613	2.28e-07	a	g	55345	-5.566	2.607e-08	--+--	0	3.341	4	0.5025
14	rs60099744	9	16852799	GA	G	120586	-0.115	0.043	4.113e-13	GA	G	3937	-0.012	0.032	0.7043	NA	NA	NA	NA	NA	NA	NA	NA	NA	NA	NA	NA	NA	NA	NA	NA	NA	NA	G	GA	35845	0.0329756	0.00886185	0.0001971	g	ga	39782	3.653	0.0002591	+???+	0	0.657	1	0.4174
14	rs10629318	9	16853296	T	TAGTC	120839	-0.083	0.031	1.696e-12	NA	NA	NA	NA	NA	NA	NA	NA	NA	NA	NA	NA	NA	NA	NA	NA	NA	NA	NA	NA	NA	NA	NA	NA	T	TAGTC	35845	-0.0535017	0.0109873	1.09e-06	t	tagtc	35845	-4.875	1.09e-06	????-	0	0	0	1
14	rs10810647	9	16853779	C	T	119698	-0.09	0.03	4.361e-19	C	T	3937	-0.025	0.021	0.2413	C	T	10451	-0.061769	0.0347212	0.07522	C	T	3298	-0.0188609	0.0164932	0.252892	C	T	1848	-0.0114735	0.0193604	0.553504	T	C	35845	0.0753314	0.012471	1.61e-09	t	c	55379	6.326	2.512e-10	+++++	0	2.572	4	0.6318
14	rs7038494	9	16854075	C	T	120763	-0.119	0.045	4.36e-12	C	T	3937	-0.116	0.035	0.001019	C	T	10451	-0.208624	0.0553968	0.0001658	C	T	3299	-0.0388112	0.026503	0.143179	C	T	1842	-0.0395887	0.0335186	0.237716	T	C	35845	0.021077	0.00768833	0.006047	t	c	55374	5.294	1.2e-07	+++++	50.2	8.029	4	0.09053
14	rs12379687	9	16854367	T	G	121295	-0.084	0.032	1.357e-12	T	G	3937	-0.031	0.024	0.2094	T	G	10451	-0.0821867	0.0397613	0.03871	T	G	3269	-0.0225593	0.0192039	0.240188	T	G	1843	0.0156087	0.0220521	0.479153	T	G	35845	-0.0530443	0.0108861	1.11e-06	t	g	55345	-5.31	1.099e-07	--+--	0	3.265	4	0.5144
14	rs1339551	9	16854770	C	T	120645	-0.115	0.043	3.898e-13	C	T	3937	-0.012	0.032	0.714	C	T	10451	-0.136049	0.0509355	0.007552	C	T	3296	-0.0392482	0.0254179	0.122656	C	T	1848	-0.0319489	0.0307598	0.2991	T	C	35845	0.0323388	0.00876984	0.0002264	t	c	55377	4.791	1.656e-06	+++++	0	1.373	4	0.8488
14	rs13291000	9	16855490	A	G	120666	-0.117	0.045	1.414e-11	A	G	3937	-0.118	0.035	0.0008215	A	G	10451	-0.219276	0.055767	8.41e-05	A	G	3301	-0.0412649	0.0265991	0.120911	A	G	1844	-0.0369954	0.0336692	0.272004	A	G	35845	-0.0206326	0.0076387	0.006969	a	g	55378	-5.35	8.779e-08	-----	55.2	8.923	4	0.06306
14	rs61132125	9	16855653	G	A	120643	-0.115	0.043	3.883e-13	G	A	3937	-0.014	0.032	0.6721	G	A	10451	-0.147572	0.0513117	0.004027	G	A	3296	-0.0392482	0.0254179	0.122656	G	A	1848	-0.0319489	0.0307598	0.2991	A	G	35845	0.0328268	0.00880271	0.0001877	a	g	55377	4.934	8.074e-07	+++++	0	1.522	4	0.8227
14	rs7031867	9	16856867	T	A	120621	-0.124	0.046	4.76e-13	T	A	3937	-0.121	0.035	0.0006075	T	A	10451	-0.210351	0.0551957	0.0001385	T	A	3299	-0.0388112	0.026503	0.143179	T	A	1842	-0.0365597	0.0333404	0.272977	A	T	35845	0.0222602	0.00766536	0.003679	a	t	55374	5.464	4.661e-08	+++++	51.2	8.203	4	0.08441
14	rs1416742	9	16856883	G	A	120227	-0.139	0.035	1.757e-56	G	A	3937	-0.053	0.018	0.003712	G	A	10451	-0.160286	0.0299881	9.02e-08	G	A	3293	-0.0382918	0.0145354	0.0084685	G	A	1844	-0.0293015	0.0171545	0.0877873	A	G	35845	0.127625	0.0141643	2.16e-19	a	g	55370	11.295	1.39e-29	+++++	0	0.351	4	0.9863
14	rs10962642	9	16857292	T	G	120327	-0.087	0.032	1.984e-13	T	G	3937	-0.029	0.024	0.2351	T	G	10451	-0.0793679	0.039585	0.04496	T	G	3269	-0.0208511	0.0191571	0.276488	T	G	1844	0.0141036	0.021859	0.518873	T	G	35845	-0.0521976	0.0109347	1.86e-06	t	g	55346	-5.172	2.318e-07	--+--	0	3.016	4	0.5551
14	rs10962643	9	16857403	A	C	119832	-0.114	0.033	3.219e-34	A	C	3937	-0.051	0.019	0.007369	A	C	10451	-0.122733	0.031624	0.0001042	A	C	3298	-0.0288874	0.0152357	0.0580435	A	C	1844	-0.0207549	0.0180864	0.251305	A	C	35845	-0.0978486	0.0134534	3.43e-13	a	c	55375	-8.927	4.397e-19	-----	0	0.411	4	0.9816
14	rs10756819	9	16858084	G	A	119734	-0.112	0.032	2.451e-34	G	A	3937	-0.05	0.019	0.009063	G	A	10451	-0.127833	0.031324	4.49e-05	G	A	3298	-0.0285623	0.0149938	0.0568748	G	A	1848	-0.0256578	0.017874	0.151322	A	G	35845	0.0959661	0.0136323	1.82e-12	a	g	55379	8.865	7.624e-19	+++++	0	0.222	4	0.9943
14	rs11788047	9	16858569	A	G	120400	-0.086	0.032	5.571e-13	A	G	3937	-0.028	0.025	0.2465	A	G	10451	-0.0821867	0.0397037	0.03849	A	G	3269	-0.0227593	0.0192292	0.236664	A	G	1844	0.0156108	0.022054	0.479132	A	G	35845	-0.0531794	0.0108971	1.05e-06	a	g	55346	-5.296	1.185e-07	--+--	0	3.317	4	0.5063
14	rs34877213	9	16860119	CA	C	117491	-0.087	0.033	1.638e-12	NA	NA	NA	NA	NA	NA	NA	NA	NA	NA	NA	NA	NA	NA	NA	NA	NA	NA	NA	NA	NA	NA	NA	NA	NA	NA	NA	NA	NA	NA	NA	NA	NA	NA	NA	NA	NA	NA	NA	NA
14	rs62541878	9	16861205	T	A	120140	-0.086	0.032	5.832e-13	T	A	3937	-0.028	0.025	0.2574	T	A	10451	-0.0815355	0.0397153	0.04009	T	A	3269	-0.0241503	0.0192412	0.209519	T	A	1844	0.0155978	0.0220072	0.478564	A	T	35845	0.0528954	0.0108806	1.17e-06	a	t	55346	5.281	1.282e-07	++-++	0	3.306	4	0.508
14	rs34536017	9	16861502	T	TG	120069	-0.117	0.046	7.773e-11	T	TG	3937	-0.123	0.038	0.001184	NA	NA	NA	NA	NA	NA	NA	NA	NA	NA	NA	NA	NA	NA	NA	NA	NA	NA	T	TG	35845	-0.0193628	0.00739068	0.008841	t	tg	39782	-3.505	0.000456	-???-	80.3	5.083	1	0.02417
14	rs62541879	9	16861508	G	A	120422	-0.086	0.032	6.279e-13	G	A	3937	-0.027	0.024	0.2726	G	A	10451	-0.0815355	0.0397153	0.04009	G	A	3269	-0.0231977	0.0192387	0.227989	G	A	1844	0.0155978	0.0220072	0.478564	A	G	35845	0.0528954	0.0108806	1.17e-06	a	g	55346	5.26	1.441e-07	++-++	0	3.332	4	0.5039
14	rs7861573	9	16862280	A	G	119547	-0.107	0.033	1.03e-24	A	G	3937	-0.061	0.021	0.004266	A	G	10451	-0.142255	0.0346372	4.01e-05	A	G	3271	-0.0299428	0.0168768	0.0761238	A	G	1844	0.00331285	0.019849	0.867465	A	G	35845	-0.0731936	0.0124573	3.97e-09	a	g	55348	-7.684	1.544e-14	--+--	0	3.804	4	0.4331
14	rs13300099	9	16862358	C	A	120364	-0.122	0.047	7.195e-12	C	A	3937	-0.118	0.036	0.001103	C	A	10451	-0.21828	0.0573517	0.000141	NA	NA	NA	NA	NA	NA	NA	NA	NA	NA	NA	NA	A	C	35845	0.0193424	0.00740977	0.008996	a	c	50233	4.856	1.196e-06	++??+	76.1	8.375	2	0.01518
14	rs1934280	9	16862512	G	C	119833	-0.107	0.035	2.321e-20	G	C	3937	-0.005	0.023	0.8242	G	C	10451	-0.0997098	0.0398521	0.01236	G	C	3235	-0.0233829	0.0189202	0.216597	G	C	1833	-0.0574962	0.0228118	0.0118043	C	G	35845	0.0612824	0.0116186	1.27e-07	c	g	55301	6.158	7.39e-10	+++++	4.1	4.171	4	0.3833
14	rs12683636	9	16862691	C	T	120360	-0.122	0.047	6.705e-12	C	T	3937	-0.115	0.036	0.001388	C	T	10451	-0.217659	0.0574297	0.0001504	C	T	3301	-0.0381766	0.0272421	0.161194	C	T	1848	-0.021789	0.0346012	0.528957	T	C	35845	0.01922	0.00739972	0.009364	t	c	55382	5.047	4.498e-07	+++++	51.4	8.233	4	0.08342
14	rs200868580	9	16862913	ATT	A	120175	-0.085	0.032	1.199e-12	NA	NA	NA	NA	NA	NA	NA	NA	NA	NA	NA	NA	NA	NA	NA	NA	NA	NA	NA	NA	NA	NA	NA	NA	A	ATT	35845	0.0529487	0.0108916	1.18e-06	a	att	35845	4.859	1.18e-06	????+	0	0	0	1
14	rs12682783	9	16863040	A	G	120288	-0.12	0.046	2.201e-11	A	G	3937	-0.117	0.036	0.001182	A	G	10451	-0.217659	0.0574297	0.0001504	A	G	3301	-0.0381766	0.0272421	0.161194	A	G	1848	-0.021789	0.0346012	0.528957	A	G	35845	-0.0191747	0.00738966	0.009433	a	g	55382	-5.057	4.263e-07	-----	52.5	8.413	4	0.07758
14	rs62541919	9	16863364	T	C	120239	-0.139	0.035	1.836e-56	T	C	3937	-0.05	0.018	0.006248	T	C	10451	-0.16299	0.0299834	5.45e-08	T	C	3293	-0.0377248	0.0145109	0.00937061	T	C	1848	-0.0300124	0.0171887	0.08097	T	C	35845	-0.12824	0.014143	1.11e-19	t	c	55374	-11.347	7.707e-30	-----	0	0.48	4	0.9754
14	rs10962645	9	16863543	C	A	120296	-0.086	0.032	5.751e-13	C	A	3937	-0.022	0.024	0.3765	C	A	10451	-0.0794762	0.0397182	0.04536	C	A	3263	-0.0232455	0.0192552	0.22743	C	A	1844	0.0138202	0.0220309	0.530536	A	C	35845	0.0520927	0.0109108	1.89e-06	a	c	55340	5.119	3.072e-07	++-++	0	3.137	4	0.5351
14	rs11792249	9	16864076	G	A	120273	-0.086	0.032	7.037e-13	G	A	3937	-0.025	0.024	0.2986	G	A	10451	-0.0800177	0.039711	0.0439	G	A	3269	-0.0246107	0.0192556	0.201301	G	A	1844	0.0138202	0.0220309	0.530536	A	G	35845	0.0530456	0.0108697	1.09e-06	a	g	55346	5.272	1.35e-07	++-++	0	3.136	4	0.5353
14	rs2153271	9	16864521	C	T	121295	-0.141	0.035	5.781e-58	C	T	3937	-0.048	0.018	0.008589	C	T	10451	-0.162401	0.0299689	6e-08	C	T	3293	-0.0374876	0.0145122	0.00983211	C	T	1848	-0.0302184	0.0171116	0.077569	T	C	35845	0.12736	0.0140859	1.85e-19	t	c	55374	11.265	1.942e-29	+++++	0	0.532	4	0.9704
14	rs1339549	9	16864572	A	T	120327	-0.128	0.048	5.666e-13	A	T	3937	-0.114	0.036	0.001608	A	T	10451	-0.208132	0.0568666	0.0002526	A	T	3301	-0.0404158	0.0271433	0.136589	A	T	1848	-0.0143853	0.0343252	0.6752	A	T	35845	-0.0210344	0.00748151	0.00496	a	t	55382	-5.131	2.88e-07	-----	45.2	7.3	4	0.1208
14	rs62541920	9	16865291	A	G	120641	-0.085	0.032	7.78e-13	A	G	3937	-0.027	0.024	0.2633	A	G	10451	-0.0827296	0.0396975	0.03718	A	G	3269	-0.0240085	0.0192624	0.212708	A	G	1844	0.0140003	0.0220443	0.525442	A	G	35845	-0.053426	0.0108883	9.2e-07	a	g	55346	-5.341	9.263e-08	--+--	0	3.116	4	0.5386
14	rs12379183	9	16865699	G	A	119863	-0.11	0.034	3.377e-26	G	A	3937	-0.062	0.021	0.003428	G	A	10451	-0.142255	0.0345447	3.82e-05	G	A	3271	-0.0316256	0.0168511	0.0606383	G	A	1844	0.00462553	0.0197359	0.814723	A	G	35845	0.0757077	0.0124304	1.21e-09	a	g	55348	7.875	3.398e-15	++-++	0.7	4.03	4	0.4019
14	rs35336333	9	16865786	A	G	120306	-0.129	0.048	4.283e-13	A	G	3937	-0.108	0.036	0.002729	A	G	10451	-0.210598	0.0569029	0.0002151	A	G	3301	-0.0404158	0.0271433	0.136589	A	G	1847	-0.0153296	0.0343652	0.655593	A	G	35845	-0.0211016	0.00751107	0.004966	a	g	55381	-5.112	3.196e-07	-----	41.6	6.854	4	0.1438
14	rs10962647	9	16868380	G	T	119978	-0.087	0.032	2.627e-13	G	T	3937	-0.031	0.025	0.2036	G	T	10451	-0.0829469	0.0397636	0.03694	G	T	3269	-0.0239127	0.019236	0.213912	G	T	1844	0.0159127	0.0220436	0.470464	T	G	35845	0.0540768	0.0109049	7e-07	t	g	55346	5.409	6.345e-08	++-++	0	3.395	4	0.494
14	rs10962648	9	16868958	C	G	119997	-0.088	0.032	1.652e-13	C	G	3937	-0.031	0.025	0.2057	C	G	10451	-0.0851223	0.0397954	0.03243	C	G	3269	-0.0233108	0.0192426	0.225823	C	G	1844	0.0150736	0.0220507	0.494321	C	G	35845	-0.0541174	0.0109049	7e-07	c	g	55346	-5.429	5.654e-08	--+--	0	3.248	4	0.5172
14	rs7019267	9	16869168	C	T	119994	-0.125	0.047	2.973e-12	C	T	3937	-0.109	0.037	0.003203	C	T	10451	-0.217783	0.0575841	0.0001554	C	T	3301	-0.0384473	0.0273125	0.15932	C	T	1848	-0.0248284	0.03428	0.468984	T	C	35845	0.0202744	0.00749691	0.006839	t	c	55382	5.081	3.761e-07	+++++	42.9	7	4	0.1359
14	rs10657424	9	16869221	A	AAAAAT	119857	-0.125	0.045	3.979e-15	NA	NA	NA	NA	NA	NA	NA	NA	NA	NA	NA	NA	NA	NA	NA	NA	NA	NA	NA	NA	NA	NA	NA	NA	A	AAAAAT	35845	-0.0309194	0.00896177	0.000552	a	aaaaat	35845	-3.454	0.000552	????-	0	0	0	1
14	rs7019402	9	16869240	T	C	119950	-0.122	0.044	1.204e-14	T	C	3937	-0.021	0.032	0.5126	T	C	10451	-0.14491	0.0499002	0.003683	T	C	3296	-0.0307133	0.0252898	0.224662	T	C	1848	-0.0477961	0.0307071	0.119758	T	C	35845	-0.0306204	0.00891069	0.0005977	t	c	55377	-4.778	1.767e-06	-----	0	1.708	4	0.7893
14	rs10121817	9	16870104	A	G	120012	-0.123	0.046	3.07e-13	A	G	3937	-0.007	0.035	0.8352	A	G	10451	-0.126017	0.0531268	0.0177	A	G	3291	-0.026511	0.0269197	0.324786	A	G	1847	-0.00539551	0.0330642	0.870392	A	G	35845	-0.0232381	0.00833237	0.005216	a	g	55371	-3.603	0.0003142	-----	0	1.484	4	0.8294
14	rs62541922	9	16870182	C	T	119806	-0.088	0.033	5.655e-13	C	T	3937	-0.029	0.025	0.255	C	T	10451	-0.0831642	0.0402343	0.03878	NA	NA	NA	NA	NA	NA	NA	NA	NA	NA	NA	NA	T	C	35845	0.0480643	0.0107115	7.42e-06	t	c	50233	5.047	4.494e-07	++??+	0	0.178	2	0.9147
14	rs10810649	9	16870421	A	G	119502	-0.128	0.047	7.28e-14	A	G	3937	-0.01	0.035	0.7651	A	G	10451	-0.135476	0.0528997	0.01043	A	G	3291	-0.0261654	0.0268588	0.330037	A	G	1847	-0.00905583	0.0331552	0.78478	A	G	35845	-0.026067	0.00841095	0.001941	a	g	55371	-3.973	7.09e-05	-----	0	1.49	4	0.8283
14	rs71513271	9	16870472	G	A	119554	-0.125	0.045	1.441e-14	G	A	3937	-0.108	0.034	0.001284	G	A	10451	-0.197598	0.0518901	0.0001402	G	A	3292	-0.0471401	0.0248093	0.0575078	G	A	1848	-0.0588335	0.0307999	0.0562653	A	G	35845	0.0338493	0.00865623	9.04e-05	a	g	55373	6.475	9.511e-11	+++++	27.6	5.525	4	0.2376
14	rs62541923	9	16870501	A	C	119924	-0.088	0.033	6.065e-13	A	C	3937	-0.028	0.025	0.2568	A	C	10451	-0.0870841	0.0403167	0.03075	A	C	3275	-0.0221583	0.0195102	0.256153	A	C	1843	0.0209951	0.0223333	0.3473	A	C	35845	-0.0482078	0.0107172	7.04e-06	a	c	55351	-4.961	7.01e-07	--+--	0	3.695	4	0.4488
14	rs200648906	9	16871360	CG	C	119947	-0.089	0.033	2.993e-13	CG	C	3937	-0.028	0.025	0.2568	NA	NA	NA	NA	NA	NA	NA	NA	NA	NA	NA	NA	NA	NA	NA	NA	NA	NA	CG	C	35845	-0.050044	0.010786	3.46e-06	cg	c	39782	-4.763	1.912e-06	-???-	0	0.147	1	0.7012
14	rs11789875	9	16872323	A	G	119891	-0.089	0.033	2.55e-13	A	G	3937	-0.028	0.025	0.2568	A	G	10451	-0.0870841	0.0403167	0.03075	A	G	3270	-0.0208991	0.0195507	0.285161	A	G	1843	0.0205312	0.0223782	0.359019	A	G	35845	-0.0480129	0.0107392	7.48e-06	a	g	55346	-4.939	7.868e-07	--+--	0	3.613	4	0.4609
14	rs7027849	9	16873045	G	A	120648	-0.123	0.045	3.378e-14	G	A	3937	-0.112	0.034	0.0008995	G	A	10451	-0.206041	0.0522548	8.04e-05	G	A	3301	-0.0515187	0.0251059	0.0402436	G	A	1848	-0.0526951	0.0316517	0.0961146	A	G	35845	0.0274294	0.00835943	0.001024	a	g	55382	6.045	1.496e-09	+++++	48.7	7.793	4	0.09947
14	rs10962649	9	16873535	T	C	119911	-0.089	0.033	2.222e-13	T	C	3937	-0.028	0.025	0.2568	T	C	10451	-0.0870841	0.0403167	0.03075	T	C	3272	-0.0201404	0.0195429	0.302817	T	C	1843	0.0213922	0.022371	0.339073	T	C	35845	-0.0478697	0.0106943	7.8e-06	t	c	55348	-4.915	8.879e-07	--+--	0	3.758	4	0.4398
14	rs10810650	9	16873551	C	T	119126	-0.144	0.036	2.376e-59	C	T	3937	-0.052	0.018	0.004357	C	T	10451	-0.16299	0.0299558	5.3e-08	C	T	3284	-0.0387172	0.0145817	0.00796478	C	T	1848	-0.0302231	0.0171413	0.0780376	T	C	35845	0.126414	0.0141923	5.28e-19	t	c	55365	11.259	2.099e-29	+++++	0	0.443	4	0.9788
14	rs7044899	9	16873586	C	T	120698	-0.122	0.044	4.716e-14	C	T	3937	-0.11	0.034	0.001114	C	T	10451	-0.206041	0.0522548	8.04e-05	C	T	3301	-0.0531701	0.0251142	0.0343236	C	T	1848	-0.0526951	0.0316517	0.0961146	T	C	35845	0.02754	0.00833823	0.0009486	t	c	55382	6.062	1.345e-09	+++++	47.4	7.602	4	0.1073
14	rs10962650	9	16874612	C	T	119378	-0.143	0.036	1.25e-58	C	T	3937	-0.052	0.018	0.004525	C	T	10451	-0.163343	0.0299602	4.98e-08	C	T	3284	-0.0391015	0.0145866	0.00738451	C	T	1848	-0.0302231	0.0171413	0.0780376	T	C	35845	0.126506	0.0141944	5.01e-19	t	c	55365	11.271	1.822e-29	+++++	0	0.453	4	0.9779
14	rs10962652	9	16874878	G	A	118604	-0.089	0.033	2.837e-13	G	A	3937	-0.026	0.025	0.3099	G	A	10451	-0.0870841	0.0403167	0.03075	NA	NA	NA	NA	NA	NA	NA	NA	NA	NA	NA	NA	A	G	35845	0.0472131	0.0107109	1.04e-05	a	g	50233	4.994	5.92e-07	++??+	0	0.196	2	0.9065
14	rs10810651	9	16874907	T	G	120610	-0.121	0.045	3.316e-13	T	G	3937	-0.011	0.035	0.7478	T	G	10451	-0.132389	0.053147	0.01272	T	G	3296	-0.0261225	0.0265984	0.326118	T	G	1845	-0.024514	0.0329821	0.457424	T	G	35845	-0.026158	0.00828258	0.001608	t	g	55374	-4.081	4.478e-05	-----	0	1.121	4	0.8909
14	rs7864210	9	16875274	G	A	121295	-0.123	0.045	2.236e-14	G	A	3937	-0.113	0.034	0.0008278	G	A	10451	-0.206041	0.0522548	8.04e-05	NA	NA	NA	NA	NA	NA	NA	NA	NA	NA	NA	NA	A	G	35845	0.0277223	0.0083406	0.0008936	a	g	50233	5.541	3.011e-08	++??+	71.7	7.062	2	0.02928
14	rs10706941	9	16875283	CG	C	120565	-0.123	0.045	1.58e-13	NA	NA	NA	NA	NA	NA	NA	NA	NA	NA	NA	NA	NA	NA	NA	NA	NA	NA	NA	NA	NA	NA	NA	NA	CG	C	35845	-0.0269825	0.00848913	0.001484	cg	c	35845	-3.178	0.001484	????-	0	0	0	1
14	rs7864431	9	16875365	C	T	120964	-0.121	0.045	2.176e-13	C	T	3937	-0.011	0.035	0.7521	C	T	10451	-0.133874	0.0530826	0.01167	C	T	3296	-0.0216659	0.0266363	0.41605	C	T	1845	-0.0222792	0.0331897	0.502135	T	C	35845	0.0265758	0.00831815	0.001396	t	c	55374	4.072	4.666e-05	+++++	0	1.204	4	0.8775
14	rs7864745	9	16875622	T	C	120818	-0.125	0.045	1.753e-14	T	C	3937	-0.107	0.033	0.001363	T	C	10451	-0.214679	0.05173	3.32e-05	T	C	3301	-0.0495357	0.0251358	0.048839	T	C	1848	-0.0560536	0.0315883	0.0761458	T	C	35845	-0.027829	0.00842573	0.0009498	t	c	55382	-6.121	9.325e-10	-----	49.8	7.968	4	0.09275
14	rs7865075	9	16875752	G	T	120987	-0.124	0.045	6.647e-14	NA	NA	NA	NA	NA	NA	NA	NA	NA	NA	NA	NA	NA	NA	NA	NA	NA	NA	NA	NA	NA	NA	NA	NA	T	G	35845	0.0269489	0.00835369	0.001243	t	g	35845	3.229	0.001243	????+	0	0	0	1
14	rs10631074	9	16875759	G	GCCA	120908	-0.123	0.045	9.955e-14	G	GCCA	3937	-0.003	0.035	0.9417	NA	NA	NA	NA	NA	NA	NA	NA	NA	NA	NA	NA	NA	NA	NA	NA	NA	NA	G	GCCA	35845	-0.0269017	0.00835369	0.001275	g	gcca	39782	-3.081	0.002063	-???-	0	0.891	1	0.3452
14	rs112814316	9	16875986	T	TCTCA	120814	-0.12	0.044	2.952e-13	T	TCTCA	3937	-0.002	0.034	0.954	NA	NA	NA	NA	NA	NA	NA	NA	NA	NA	NA	NA	NA	NA	NA	NA	NA	NA	T	TCTCA	35845	-0.0261582	0.00838587	0.001805	t	tctca	39782	-2.98	0.00288	-???-	0	0.859	1	0.354
14	rs7868424	9	16876106	C	G	121225	-0.123	0.044	1.988e-14	C	G	3937	-0.11	0.034	0.00102	C	G	10451	-0.206041	0.0522548	8.04e-05	C	G	3301	-0.0512545	0.0252357	0.0423318	C	G	1848	-0.0540946	0.0315469	0.0865629	C	G	35845	-0.0272779	0.00829058	0.00101	c	g	55382	-6.043	1.517e-09	-----	48	7.696	4	0.1034
14	rs4306000	9	16876176	G	A	121051	-0.123	0.045	1.041e-13	NA	NA	NA	NA	NA	NA	NA	NA	NA	NA	NA	NA	G	A	3296	-0.0253191	0.026655	0.342242	G	A	1845	-0.0222792	0.0331897	0.502135	A	G	35845	0.0269725	0.00833009	0.001219	a	g	40986	3.436	0.0005893	??+++	0	0.004	2	0.9978
14	rs10810652	9	16876283	G	A	119730	-0.142	0.035	5.512e-58	G	A	3937	-0.053	0.018	0.003778	G	A	10451	-0.164167	0.0299904	4.41e-08	G	A	3294	-0.0396056	0.014529	0.00644547	G	A	1848	-0.0282311	0.0171605	0.100117	A	G	35845	0.127816	0.0141774	2.33e-19	a	g	55375	11.353	7.154e-30	+++++	0	0.516	4	0.9719
14	rs10756822	9	16876337	G	C	120488	-0.127	0.036	1.596e-35	G	C	3937	-0.051	0.021	0.01454	G	C	10451	-0.153851	0.0346745	9.14e-06	G	C	3259	-0.0352438	0.0162891	0.0305629	G	C	1835	-0.0562189	0.0201208	0.00525902	C	G	35845	0.0834562	0.0128837	9.41e-11	c	g	55327	8.826	1.086e-18	+++++	0	2.164	4	0.7057
14	rs10544302	9	16876382	C	CCTG	121160	-0.124	0.045	2.032e-14	C	CCTG	3937	-0.108	0.033	0.001167	NA	NA	NA	NA	NA	NA	NA	NA	NA	NA	NA	NA	NA	NA	NA	NA	NA	NA	CCTG	C	35845	0.0271111	0.00829058	0.00106	cctg	c	39782	4.129	3.639e-05	+???+	76.3	4.211	1	0.04017
14	rs4500176	9	16876586	G	T	121045	-0.124	0.045	5.965e-14	G	T	3937	-0.016	0.034	0.6486	G	T	10451	-0.13731	0.0507615	0.006821	NA	NA	NA	NA	NA	NA	NA	NA	NA	NA	NA	NA	T	G	35845	0.0264818	0.00829465	0.001398	t	g	50233	4.061	4.895e-05	++??+	0	1.247	2	0.536
14	rs10810653	9	16876643	C	G	121056	-0.123	0.045	9.303e-14	C	G	3937	-0.016	0.034	0.6486	C	G	10451	-0.131362	0.0530757	0.01333	C	G	3301	-0.0234525	0.0266002	0.378023	C	G	1845	-0.0242002	0.0331484	0.465449	C	G	35845	-0.0265038	0.00825031	0.00132	c	g	55379	-4.129	3.645e-05	-----	0	0.909	4	0.9233
14	rs10962653	9	16876736	C	T	120043	-0.089	0.033	2.301e-13	C	T	3937	-0.032	0.025	0.1964	C	T	10451	-0.0870841	0.0403167	0.03075	C	T	3272	-0.0217446	0.0195264	0.265533	C	T	1838	0.0206837	0.0224034	0.356004	T	C	35845	0.0480789	0.0106886	7.06e-06	t	c	55343	5.001	5.707e-07	++-++	0	3.596	4	0.4635
14	rs10810654	9	16876998	T	C	120977	-0.135	0.04	5.243e-29	T	C	3937	-0.071	0.025	0.004192	T	C	10451	-0.189709	0.0392203	1.32e-06	T	C	3301	-0.0400295	0.0189373	0.0346086	T	C	1845	-0.0424594	0.0239413	0.0763157	T	C	35845	-0.0531953	0.0110341	1.45e-06	t	c	55379	-7.58	3.45e-14	-----	19.2	4.952	4	0.2922
14	rs10810655	9	16877138	G	C	119725	-0.143	0.036	1.954e-58	G	C	3937	-0.054	0.018	0.002929	G	C	10451	-0.164403	0.0299841	4.18e-08	G	C	3294	-0.0396056	0.014529	0.00644547	G	C	1848	-0.0281013	0.0171698	0.101871	C	G	35845	0.127996	0.0141731	2.04e-19	c	g	55375	11.389	4.77e-30	+++++	0	0.514	4	0.9721
14	9:16877254	9	16877254	C	G	120980	-0.134	0.04	6.165e-29	NA	NA	NA	NA	NA	NA	NA	NA	NA	NA	NA	NA	NA	NA	NA	NA	NA	NA	NA	NA	NA	NA	NA	NA	A	C	35845	NA	NA	0.8526	a	c	35845	0.186	0.8526	????+	0	0	0	1
14	rs2185272	9	16877339	A	C	121094	-0.123	0.045	9.82e-14	A	C	3937	-0.016	0.034	0.6409	A	C	10451	-0.133989	0.0531069	0.01165	NA	NA	NA	NA	NA	NA	NA	NA	NA	NA	NA	NA	A	C	35845	-0.0265506	0.00822694	0.001271	a	c	50233	-4.003	6.246e-05	--??-	0	0.939	2	0.6254
14	rs10962654	9	16877362	C	T	121008	-0.134	0.04	8.323e-29	NA	NA	NA	NA	NA	NA	NA	NA	NA	NA	NA	NA	NA	NA	NA	NA	NA	NA	NA	NA	NA	NA	NA	NA	T	C	35845	0.0530848	0.0110289	1.48e-06	t	c	35845	4.814	1.48e-06	????+	0	0	0	1
14	rs10962655	9	16877368	C	A	120191	-0.136	0.041	3.623e-29	C	A	3937	-0.071	0.025	0.004106	C	A	10451	-0.189709	0.0392203	1.32e-06	C	A	3301	-0.0400295	0.0189373	0.0346086	C	A	1845	-0.0424594	0.0239413	0.0763157	A	C	35845	0.0530419	0.0110289	1.48e-06	a	c	55379	7.579	3.491e-14	+++++	19.6	4.974	4	0.29
14	rs62541926	9	16877423	C	T	119407	-0.087	0.033	1.438e-12	C	T	3937	-0.03	0.025	0.2209	C	T	10451	-0.0875206	0.0402949	0.02985	C	T	3272	-0.023381	0.0195212	0.231111	C	T	1838	0.0206837	0.0224034	0.356004	T	C	35845	0.0480789	0.0106886	6.95e-06	t	c	55343	5.011	5.413e-07	++-++	0	3.599	4	0.463
14	rs71513274	9	16877565	A	G	121202	-0.123	0.045	2.448e-14	A	G	3937	-0.106	0.033	0.001401	A	G	10451	-0.206041	0.0522548	8.04e-05	A	G	3301	-0.0495357	0.0251358	0.048839	A	G	1848	-0.0540946	0.0315469	0.0865629	A	G	35845	-0.0264679	0.00824293	0.001309	a	g	55382	-5.944	2.775e-09	-----	47.1	7.566	4	0.1088
14	rs140047332	9	16877723	G	GC	120063	-0.09	0.033	1.911e-13	G	GC	3937	-0.03	0.025	0.2209	NA	NA	NA	NA	NA	NA	NA	NA	NA	NA	NA	NA	NA	NA	NA	NA	NA	NA	G	GC	35845	-0.0480789	0.0106886	6.94e-06	g	gc	39782	-4.652	3.281e-06	-???-	0	0.064	1	0.8009
14	rs10810656	9	16877758	C	T	120862	-0.134	0.04	6.675e-29	C	T	3937	-0.073	0.025	0.003112	C	T	10451	-0.189709	0.0392203	1.32e-06	C	T	3301	-0.0400295	0.0189373	0.0346086	C	T	1845	-0.0424594	0.0239413	0.0763157	T	C	35845	0.0521461	0.0109962	2.21e-06	t	c	55379	7.537	4.816e-14	+++++	25.1	5.34	4	0.2541
14	rs10962656	9	16877788	A	G	119945	-0.09	0.033	1.696e-13	A	G	3937	-0.03	0.025	0.2209	A	G	10451	-0.0870841	0.0403167	0.03075	A	G	3272	-0.023381	0.0195212	0.231111	A	G	1838	0.0206837	0.0224034	0.356004	A	G	35845	-0.0480789	0.0106886	6.95e-06	a	g	55343	-5.006	5.559e-07	--+--	0	3.599	4	0.463
14	rs7046749	9	16877973	G	C	120212	-0.124	0.04	5.369e-21	G	C	3937	-0.038	0.027	0.1554	G	C	10451	-0.177573	0.0427063	3.21e-05	G	C	3301	-0.0199036	0.0208819	0.340584	G	C	1845	-0.0404736	0.0261631	0.122042	C	G	35845	0.031679	0.0101475	0.001773	c	g	55379	5.215	1.84e-07	+++++	22.8	5.183	4	0.269
14	rs7046433	9	16877987	A	G	120452	-0.134	0.04	1.867e-28	A	G	3937	-0.071	0.025	0.004192	A	G	10451	-0.191524	0.0391985	1.03e-06	A	G	3301	-0.0400295	0.0189373	0.0346086	A	G	1845	-0.0424594	0.0239413	0.0763157	A	G	35845	-0.0528822	0.0110494	1.66e-06	a	g	55379	-7.58	3.462e-14	-----	22.7	5.176	4	0.2697
14	rs6475090	9	16878170	T	C	121158	-0.122	0.045	1.355e-13	T	C	3937	-0.02	0.034	0.5486	T	C	10451	-0.130109	0.0530839	0.01423	T	C	3301	-0.0234525	0.0266002	0.378023	T	C	1845	-0.0219075	0.0333725	0.511615	T	C	35845	-0.0268707	0.00823003	0.001109	t	c	55379	-4.184	2.868e-05	-----	0	0.71	4	0.9501
14	rs6475091	9	16878382	G	C	121004	-0.122	0.045	1.581e-13	G	C	3937	-0.02	0.034	0.5486	G	C	10451	-0.135247	0.0512494	0.008312	G	C	3301	-0.0234525	0.0266002	0.378023	G	C	1845	-0.0219075	0.0333725	0.511615	C	G	35845	0.0268548	0.00835061	0.001282	c	g	55379	4.232	2.316e-05	+++++	0	0.991	4	0.9111
14	rs10122763	9	16878493	G	A	119475	-0.141	0.035	5.947e-57	G	A	3937	-0.055	0.018	0.002817	G	A	10451	-0.163814	0.0299861	4.69e-08	NA	NA	NA	NA	NA	NA	NA	NA	NA	NA	NA	NA	A	G	35845	0.127894	0.0141698	1.98e-19	a	g	50233	10.943	7.207e-28	++??+	0	0.281	2	0.8691
14	rs7847725	9	16878495	C	G	121160	-0.122	0.045	1.322e-13	C	G	3937	-0.02	0.034	0.5445	C	G	10451	-0.132389	0.053147	0.01272	C	G	3301	-0.0234525	0.0266002	0.378023	C	G	1845	-0.0219075	0.0333725	0.511615	C	G	35845	-0.0270058	0.00822121	0.001027	c	g	55379	-4.22	2.44e-05	-----	0	0.751	4	0.945
14	rs10756823	9	16878616	A	C	119943	-0.093	0.031	1.166e-19	A	C	3937	-0.022	0.021	0.2999	A	C	10451	-0.0752625	0.0352517	0.03272	A	C	3288	-0.0218176	0.0166504	0.190174	A	C	1848	-0.00799781	0.0194809	0.681453	A	C	35845	-0.0756711	0.0124114	9.86e-10	a	c	55369	-6.516	7.226e-11	-----	0	2.415	4	0.6599
14	rs4422864	9	16879179	T	A	121162	-0.121	0.045	2.149e-13	T	A	3937	-0.02	0.034	0.5492	T	A	10451	-0.132389	0.053147	0.01272	T	A	3301	-0.025094	0.0266965	0.347299	T	A	1845	-0.0219075	0.0333725	0.511615	A	T	35845	0.0267555	0.00819474	0.001103	a	t	55379	4.216	2.483e-05	+++++	0	0.749	4	0.9452
14	rs59719786	9	16880174	T	G	121164	-0.122	0.045	1.398e-13	T	G	3937	-0.019	0.034	0.5697	T	G	10451	-0.131362	0.0531401	0.01343	T	G	3301	-0.025094	0.0266965	0.347299	T	G	1845	-0.0219075	0.0333725	0.511615	T	G	35845	-0.0266334	0.00818591	0.001149	t	g	55379	-4.191	2.783e-05	-----	0	0.759	4	0.9438
14	rs36021466	9	16880291	T	G	121187	-0.123	0.045	2.429e-14	T	G	3937	-0.107	0.033	0.0013	T	G	10451	-0.208748	0.0522915	6.55e-05	T	G	3301	-0.0512545	0.0252357	0.0423318	T	G	1848	-0.0540946	0.0315469	0.0865629	T	G	35845	-0.0261545	0.00818667	0.001414	t	g	55382	-5.968	2.399e-09	-----	49.4	7.907	4	0.09506
14	rs1981224	9	16880465	A	G	121036	-0.134	0.04	1.049e-28	A	G	3937	-0.071	0.025	0.003991	A	G	10451	-0.191403	0.0390857	9.76e-07	A	G	3301	-0.0417902	0.0189993	0.0279069	A	G	1845	-0.0424594	0.0239413	0.0763157	A	G	35845	-0.0528089	0.0109911	1.62e-06	a	g	55379	-7.613	2.67e-14	-----	24.2	5.275	4	0.2602
14	rs76439812	9	16880520	T	C	121164	-0.121	0.045	1.588e-13	T	C	3937	-0.022	0.034	0.5077	T	C	10451	-0.131362	0.0531401	0.01343	T	C	3301	-0.025094	0.0266965	0.347299	T	C	1845	-0.0219075	0.0333725	0.511615	T	C	35845	-0.0264828	0.00816825	0.001191	t	c	55379	-4.207	2.584e-05	-----	0	0.667	4	0.9553
14	rs7021921	9	16880833	C	T	121187	-0.123	0.044	2.034e-14	C	T	3937	-0.107	0.033	0.0013	C	T	10451	-0.208748	0.0522915	6.55e-05	C	T	3301	-0.0512545	0.0252357	0.0423318	C	T	1848	-0.0540946	0.0315469	0.0865629	T	C	35845	0.0262572	0.0082039	0.001372	t	c	55382	5.975	2.299e-09	+++++	49.2	7.879	4	0.09613
14	rs1890643	9	16880921	G	C	121295	-0.123	0.045	6.294e-14	G	C	3937	-0.022	0.034	0.5077	G	C	10451	-0.131362	0.0531401	0.01343	G	C	3301	-0.025094	0.0266965	0.347299	G	C	1845	-0.0219075	0.0333725	0.511615	C	G	35845	0.0268022	0.00819474	0.00107	c	g	55379	4.232	2.318e-05	+++++	0	0.659	4	0.9563
14	rs35386000	9	16880946	G	C	120827	-0.121	0.044	9.508e-14	G	C	3937	-0.107	0.033	0.0013	G	C	10451	-0.208748	0.0522915	6.55e-05	G	C	3301	-0.0495357	0.0251358	0.048839	G	C	1848	-0.0540946	0.0315469	0.0865629	C	G	35845	0.0262572	0.0082039	0.001376	c	g	55382	5.96	2.526e-09	+++++	48.8	7.816	4	0.09856
14	rs7025549	9	16881256	T	G	119135	-0.131	0.034	3.735e-47	T	G	3937	-0.04	0.019	0.0373	T	G	10451	-0.138917	0.0305649	5.49e-06	T	G	3292	-0.0429288	0.0147877	0.00372047	T	G	1848	-0.0276724	0.0173688	0.111283	T	G	35845	-0.130496	0.0141	2.3e-20	t	g	55373	-10.968	5.427e-28	-----	0	1.157	4	0.8852
14	rs10962658	9	16881346	A	G	120317	-0.089	0.033	2.768e-13	A	G	3937	-0.03	0.025	0.2209	A	G	10451	-0.0870841	0.0403167	0.03075	A	G	3276	-0.0219385	0.0195446	0.261737	A	G	1838	0.0206837	0.0224034	0.356004	A	G	35845	-0.0478832	0.0106886	7.5e-06	a	g	55347	-4.975	6.539e-07	--+--	0	3.592	4	0.4641
14	rs7040151	9	16881373	C	T	120013	-0.142	0.035	2.986e-58	C	T	3937	-0.054	0.018	0.003085	C	T	10451	-0.164757	0.0299939	3.95e-08	C	T	3298	-0.0413722	0.0145391	0.00446038	C	T	1848	-0.0286961	0.0171841	0.0951064	T	C	35845	0.128103	0.0141687	1.69e-19	t	c	55379	11.44	2.627e-30	+++++	0	0.492	4	0.9743
14	rs12345776	9	16881877	C	A	119988	-0.143	0.036	1.167e-58	C	A	3937	-0.054	0.018	0.003085	C	A	10451	-0.164403	0.0299841	4.19e-08	C	A	3298	-0.041704	0.0145395	0.00415273	C	A	1847	-0.0292782	0.0171989	0.0888629	A	C	35845	0.128093	0.0141677	1.67e-19	a	c	55378	11.448	2.396e-30	+++++	0	0.456	4	0.9776
14	rs7868212	9	16881914	A	G	120980	-0.121	0.044	6.217e-14	A	G	3937	-0.106	0.033	0.001353	A	G	10451	-0.208748	0.0522915	6.55e-05	A	G	3301	-0.0512545	0.0252357	0.0423318	A	G	1848	-0.0540946	0.0315469	0.0865629	A	G	35845	-0.0263172	0.00817806	0.001274	a	g	55382	-5.989	2.108e-09	-----	48.5	7.773	4	0.1002
14	rs71513275	9	16882161	G	T	120922	-0.12	0.044	1.102e-13	G	T	3937	-0.107	0.033	0.001264	G	T	10451	-0.208748	0.0522915	6.55e-05	G	T	3301	-0.0495357	0.0251358	0.048839	G	T	1848	-0.0540946	0.0315469	0.0865629	T	G	35845	0.0259458	0.00816726	0.001492	t	g	55382	5.943	2.797e-09	+++++	49.5	7.917	4	0.09466
14	rs1890640	9	16882186	C	T	120727	-0.126	0.036	2.475e-35	C	T	3937	-0.05	0.021	0.01565	C	T	10451	-0.154201	0.0346674	8.69e-06	C	T	3252	-0.0379363	0.0163535	0.0204142	C	T	1834	-0.0575411	0.0202002	0.00444097	T	C	35845	0.0844619	0.0128704	5e-11	t	c	55319	8.947	3.638e-19	+++++	0	2.212	4	0.6968
14	rs61202585	9	16882285	A	G	121109	-0.124	0.045	6.598e-14	A	G	3937	-0.022	0.034	0.5077	A	G	10451	-0.131362	0.0531401	0.01343	A	G	3301	-0.025094	0.0266965	0.347299	A	G	1845	-0.0219075	0.0333725	0.511615	A	G	35845	-0.02675	0.00816259	0.001055	a	g	55379	-4.235	2.285e-05	-----	0	0.658	4	0.9564
14	rs4961502	9	16882346	A	G	121188	-0.123	0.045	8.822e-14	A	G	3937	-0.022	0.034	0.5077	A	G	10451	-0.131476	0.0532078	0.01348	A	G	3301	-0.025094	0.0266965	0.347299	A	G	1845	-0.0219075	0.0333725	0.511615	A	G	35845	-0.0265992	0.00814498	0.00109	a	g	55379	-4.227	2.368e-05	-----	0	0.658	4	0.9564
14	rs71513276	9	16882414	A	G	120985	-0.121	0.044	7.11e-14	A	G	3937	-0.106	0.033	0.0014	A	G	10451	-0.208748	0.0522915	6.55e-05	A	G	3301	-0.0512545	0.0252357	0.0423318	A	G	1848	-0.0540946	0.0315469	0.0865629	A	G	35845	-0.0265196	0.0082039	0.00121	a	g	55382	-5.998	1.992e-09	-----	48	7.695	4	0.1034
14	rs4644350	9	16882916	C	G	117702	-0.143	0.036	8.305e-57	C	G	3937	-0.055	0.018	0.002765	C	G	10451	-0.164639	0.0299889	4.01e-08	C	G	3275	-0.0427059	0.0146344	0.00354462	C	G	1842	-0.034929	0.0174655	0.0456598	C	G	35845	-0.130854	0.0142658	3.87e-20	c	g	55350	-11.655	2.172e-31	-----	0	0.253	4	0.9926
14	rs10962659	9	16883318	C	G	120316	-0.089	0.033	2.76e-13	C	G	3937	-0.033	0.025	0.1861	C	G	10451	-0.0870841	0.0403167	0.03075	C	G	3267	-0.021827	0.0195826	0.265097	C	G	1841	0.0150316	0.0226218	0.50647	C	G	35845	-0.0475836	0.0106828	8.49e-06	c	g	55341	-5.024	5.05e-07	--+--	0	2.678	4	0.6131
14	rs10756825	9	16883563	C	G	120936	-0.12	0.044	1.039e-13	C	G	3937	-0.106	0.033	0.0014	C	G	10451	-0.209734	0.0523027	6.07e-05	C	G	3301	-0.0529211	0.0252438	0.0361227	C	G	1848	-0.0540946	0.0315469	0.0865629	C	G	35845	-0.0266826	0.00824691	0.001199	c	g	55382	-6.024	1.698e-09	-----	48.8	7.814	4	0.09862
14	rs5896716	9	16883801	T	TAA	120954	-0.122	0.044	5.28e-14	NA	NA	NA	NA	NA	NA	NA	NA	NA	NA	NA	NA	NA	NA	NA	NA	NA	NA	NA	NA	NA	NA	NA	NA	T	TAA	35845	-0.0261906	0.00818455	0.00139	t	taa	35845	-3.197	0.00139	????-	0	0	0	1
14	rs10810657	9	16884586	T	A	117281	-0.143	0.036	4.212e-57	T	A	3937	-0.056	0.018	0.002281	T	A	10451	-0.170195	0.0300221	1.44e-08	T	A	3285	-0.0399031	0.0146073	0.00633399	T	A	1848	-0.0386709	0.0175275	0.0274868	A	T	35845	0.128847	0.0141622	1.04e-19	a	t	55366	11.654	2.193e-31	+++++	0	0.473	4	0.9761
14	rs12683784	9	16884679	G	A	121101	-0.122	0.045	1.466e-13	G	A	3937	-0.021	0.034	0.5392	G	A	10451	-0.135705	0.0532595	0.01085	G	A	3301	-0.0270396	0.0266293	0.309986	G	A	1848	-0.023978	0.0329866	0.467379	A	G	35845	0.0272849	0.00811172	0.0007766	a	g	55382	4.355	1.331e-05	+++++	0	0.757	4	0.9442
14	rs12350739	9	16885017	G	A	116457	-0.144	0.036	4.497e-58	G	A	3937	-0.058	0.018	0.001476	G	A	10451	-0.172213	0.0298152	7.67e-09	G	A	3273	-0.0364733	0.014537	0.0121549	G	A	1847	-0.040622	0.0174125	0.0197599	A	G	35845	0.130904	0.014372	9.2e-20	a	g	55353	11.714	1.076e-31	+++++	0	0.734	4	0.9471
14	rs77507622	9	16885464	G	A	120237	-0.089	0.033	2.478e-13	G	A	3937	-0.033	0.025	0.1861	G	A	10451	-0.0870841	0.0403167	0.03075	G	A	3282	-0.0208737	0.0195552	0.285858	G	A	1842	0.0148459	0.0227317	0.513778	A	G	35845	0.0487258	0.0107181	5.65e-06	a	g	55357	5.085	3.685e-07	++-++	0	2.731	4	0.6038
14	rs10810658	9	16886600	G	A	120730	-0.126	0.036	4.449e-35	G	A	3937	-0.04	0.022	0.06724	G	A	10451	-0.170907	0.0341882	5.77e-07	G	A	3252	-0.0378049	0.0163258	0.0206385	G	A	1834	-0.0575411	0.0202002	0.00444097	A	G	35845	0.0845788	0.0128271	3.94e-11	a	g	55319	9.058	1.329e-19	+++++	0	3.384	4	0.4957
14	rs35340571	9	16886714	AT	A	120763	-0.125	0.036	4.947e-35	AT	A	3937	-0.049	0.021	0.0185	NA	NA	NA	NA	NA	NA	NA	NA	NA	NA	NA	NA	NA	NA	NA	NA	NA	NA	A	AT	35845	0.0846361	0.0128271	3.92e-11	a	at	39782	7.013	2.339e-12	+???+	0	0.025	1	0.8749
14	rs12006360	9	16887073	T	C	121150	-0.123	0.045	6.92e-14	T	C	3937	-0.022	0.033	0.5071	T	C	10451	-0.13731	0.0532209	0.009872	T	C	3301	-0.0270396	0.0266293	0.309986	T	C	1848	-0.023978	0.0329866	0.467379	T	C	35845	-0.026669	0.00809844	0.0009853	t	c	55382	-4.329	1.498e-05	-----	0	0.772	4	0.9422
14	rs12006374	9	16887167	T	C	121068	-0.122	0.045	1.193e-13	T	C	3937	-0.023	0.033	0.4944	T	C	10451	-0.137425	0.0530802	0.009619	T	C	3296	-0.0298243	0.026554	0.261452	T	C	1848	-0.0218527	0.0328744	0.506306	T	C	35845	-0.0277914	0.00816843	0.0006658	t	c	55377	-4.44	8.975e-06	-----	0	0.738	4	0.9465
14	rs3927680	9	16887366	T	A	120019	-0.142	0.035	3.311e-58	T	A	3937	-0.055	0.018	0.002545	T	A	10451	-0.165346	0.0299758	3.46e-08	T	A	3298	-0.0411297	0.0145275	0.00466615	T	A	1847	-0.034021	0.0173058	0.0494633	A	T	35845	0.129536	0.0141817	6.08e-20	a	t	55378	11.606	3.836e-31	+++++	0	0.293	4	0.9903
14	rs62541927	9	16888222	G	C	120179	-0.088	0.033	5.39e-13	G	C	3937	-0.012	0.026	0.6498	G	C	10451	-0.0786104	0.0404791	0.05214	G	C	3286	-0.0215931	0.0194983	0.268186	G	C	1842	0.014657	0.0227084	0.518719	C	G	35845	0.0491278	0.0107803	5.32e-06	c	g	55361	4.78	1.757e-06	++-++	0	3.495	4	0.4787
14	rs67956400	9	16888249	G	GA	116867	-0.126	0.045	7.586e-15	G	GA	3937	-0.104	0.033	0.001808	NA	NA	NA	NA	NA	NA	NA	NA	NA	NA	NA	NA	NA	NA	NA	NA	NA	NA	G	GA	35845	-0.0285298	0.00860662	0.0009131	g	ga	39782	-4.129	3.64e-05	-???-	72.8	3.681	1	0.05505
14	rs12376099	9	16889023	A	G	120334	-0.087	0.032	7.478e-13	A	G	3937	-0.012	0.026	0.6505	A	G	10451	-0.081427	0.0404104	0.04393	A	G	3286	-0.0223811	0.0194641	0.250284	A	G	1842	0.015659	0.0226937	0.490272	A	G	35845	-0.0488426	0.0107351	5.54e-06	a	g	55361	-4.806	1.538e-06	--+--	0	3.603	4	0.4623
14	rs10756826	9	16889171	C	G	120728	-0.127	0.036	1.282e-35	C	G	3937	-0.048	0.021	0.02259	C	G	10451	-0.169247	0.0342814	7.92e-07	C	G	3246	-0.0376132	0.01633	0.0213231	C	G	1834	-0.0561167	0.0201592	0.00542968	C	G	35845	-0.0846713	0.0128238	3.94e-11	c	g	55313	-9.137	6.443e-20	-----	0	2.773	4	0.5965
14	rs79687628	9	16889330	A	C	121122	-0.122	0.045	1.144e-13	A	C	3937	-0.016	0.034	0.635	A	C	10451	-0.138113	0.0531614	0.009382	A	C	3297	-0.020466	0.0265682	0.441165	A	C	1846	-0.0260421	0.0331106	0.431666	A	C	35845	-0.0275157	0.00817716	0.0007735	a	c	55376	-4.292	1.774e-05	-----	0	1.071	4	0.8988
14	rs77878183	9	16889646	C	A	121189	-0.121	0.044	1.361e-13	C	A	3937	-0.016	0.034	0.6321	C	A	10451	-0.139262	0.0531941	0.008849	C	A	3297	-0.020466	0.0265682	0.441165	C	A	1846	-0.0287365	0.0330184	0.38424	A	C	35845	0.0275921	0.0081859	0.0007596	a	c	55376	4.321	1.555e-05	+++++	0	1.101	4	0.8941
14	rs74305154	9	16889787	G	A	121295	-0.121	0.044	1.417e-13	G	A	3937	-0.017	0.034	0.6141	G	A	10451	-0.139262	0.0531941	0.008849	G	A	3297	-0.020466	0.0265682	0.441165	G	A	1846	-0.0287365	0.0330184	0.38424	A	G	35845	0.027651	0.00820337	0.0007581	a	g	55376	4.328	1.505e-05	+++++	0	1.067	4	0.8994
14	rs10962662	9	16889937	A	C	120290	-0.092	0.031	2.303e-19	A	C	3937	-0.026	0.021	0.2273	A	C	10451	-0.0686001	0.0350716	0.05045	A	C	3294	-0.0232608	0.0166729	0.163072	A	C	1845	-0.0119621	0.0196852	0.543483	A	C	35845	-0.0748073	0.0123495	1.37e-09	a	c	55372	-6.498	8.151e-11	-----	0	2.089	4	0.7195
14	rs5896720	9	16890387	A	AT	120624	-0.124	0.045	2.233e-14	A	AT	3937	-0.112	0.034	0.0008852	NA	NA	NA	NA	NA	NA	NA	NA	NA	NA	NA	NA	NA	NA	NA	NA	NA	NA	A	AT	35845	-0.0290086	0.0084783	0.0006236	a	at	39782	-4.293	1.76e-05	-???-	76.9	4.325	1	0.03756
14	rs2153272	9	16890517	C	T	120867	-0.135	0.04	2.396e-29	C	T	3937	-0.066	0.025	0.008214	C	T	10451	-0.194435	0.0392322	7.2e-07	C	T	3293	-0.03926	0.0189617	0.0384846	C	T	1846	-0.047036	0.023931	0.0495089	T	C	35845	0.0562418	0.0110513	3.52e-07	t	c	55372	7.819	5.32e-15	+++++	10.9	4.491	4	0.3436
14	rs78886836	9	16890618	A	C	120852	-0.122	0.045	1.533e-13	A	C	3937	-0.016	0.034	0.6321	A	C	10451	-0.139262	0.0531941	0.008849	A	C	3297	-0.020466	0.0265682	0.441165	A	C	1846	-0.0261615	0.0329572	0.427412	C	G	35845	NA	NA	0.2963	a	c	55376	-4.3	1.708e-05	-----	0	1.096	4	0.8949
14	rs4388546	9	16890849	T	A	120812	-0.12	0.044	1.839e-13	T	A	3937	-0.11	0.034	0.001129	T	A	10451	-0.209734	0.0523027	6.07e-05	T	A	3301	-0.0484396	0.0251495	0.0541816	T	A	1848	-0.0559882	0.0315914	0.0765169	A	T	35845	0.0275446	0.00828987	0.0008899	a	t	55382	6.077	1.222e-09	+++++	47.6	7.638	4	0.1058
14	rs10962664	9	16891561	C	T	119405	-0.089	0.031	7.797e-16	C	T	3937	-0.04	0.023	0.07954	C	T	10451	-0.0722482	0.0367862	0.0495	C	T	3298	-0.0152982	0.0176813	0.386982	C	T	1844	-0.00876612	0.0210456	0.677071	T	C	35845	0.0674987	0.0116843	7.47e-09	t	c	55375	6.258	3.891e-10	+++++	0	2.096	4	0.7181
14	rs10962665	9	16891590	G	A	119480	-0.089	0.031	7.406e-16	G	A	3937	-0.044	0.023	0.05536	G	A	10451	-0.0727858	0.0367977	0.04793	G	A	3298	-0.0152982	0.0176813	0.386982	G	A	1844	-0.00876612	0.0210456	0.677071	A	G	35845	0.0673031	0.0116755	8.11e-09	a	g	55375	6.297	3.044e-10	+++++	0	2.108	4	0.7159
14	rs10738461	9	16891619	G	C	120746	-0.121	0.044	9.34e-14	G	C	3937	-0.11	0.034	0.00114	G	C	10451	-0.209734	0.0523027	6.07e-05	G	C	3301	-0.0484396	0.0251495	0.0541816	G	C	1848	-0.0559882	0.0315914	0.0765169	C	G	35845	0.0274544	0.00825551	0.0008841	c	g	55382	6.078	1.216e-09	+++++	47.5	7.623	4	0.1064
14	rs10124837	9	16891647	C	T	120207	-0.092	0.031	1.65e-19	C	T	3937	-0.026	0.021	0.2221	C	T	10451	-0.0694573	0.0350617	0.04757	C	T	3298	-0.0236817	0.0166474	0.154964	C	T	1845	-0.0119621	0.0196852	0.543483	T	C	35845	0.0752774	0.0123639	1.13e-09	t	c	55376	6.544	5.996e-11	+++++	0	2.073	4	0.7224
14	rs13295308	9	16891877	A	C	120887	-0.121	0.044	8.18e-14	A	C	3937	-0.11	0.034	0.00114	A	C	10451	-0.208748	0.0522915	6.55e-05	A	C	3301	-0.0484396	0.0251495	0.0541816	A	C	1848	-0.0559882	0.0315914	0.0765169	A	C	35845	-0.02721	0.00824691	0.0009761	a	c	55382	-6.048	1.467e-09	-----	47.8	7.661	4	0.1048
14	rs10756827	9	16892201	T	A	121111	-0.124	0.045	3.878e-14	T	A	3937	-0.016	0.034	0.6321	T	A	10451	-0.132503	0.0528955	0.01224	T	A	3297	-0.0216678	0.026638	0.416037	T	A	1844	-0.0238532	0.0330497	0.470548	A	T	35845	0.0286314	0.00824697	0.0005142	a	t	55374	4.341	1.421e-05	+++++	0	0.91	4	0.9231
14	rs10962666	9	16892272	A	G	118423	-0.087	0.031	2.782e-15	A	G	3937	-0.046	0.023	0.0435	A	G	10451	-0.0764492	0.0368075	0.0378	A	G	3288	-0.0155791	0.017745	0.380038	A	G	1844	-0.00721142	0.0210293	0.731696	A	G	35845	-0.0686796	0.0118548	6.68e-09	a	g	55365	-6.383	1.735e-10	-----	0	2.159	4	0.7065
14	rs13300696	9	16892517	A	G	120887	-0.121	0.044	9.028e-14	A	G	3937	-0.11	0.034	0.00114	A	G	10451	-0.208748	0.0522915	6.55e-05	A	G	3301	-0.0484396	0.0251495	0.0541816	A	G	1848	-0.0559882	0.0315914	0.0765169	A	G	35845	-0.0271337	0.00823831	0.0009955	a	g	55382	-6.044	1.508e-09	-----	47.9	7.678	4	0.1041
14	rs10756828	9	16892590	A	T	120886	-0.121	0.044	8.264e-14	A	T	3937	-0.11	0.034	0.00114	A	T	10451	-0.209734	0.0523027	6.07e-05	A	T	3301	-0.0484396	0.0251495	0.0541816	A	T	1848	-0.0559882	0.0315914	0.0765169	A	T	35845	-0.0274784	0.00825551	0.0008671	a	t	55382	-6.082	1.184e-09	-----	47.4	7.606	4	0.1071
14	rs12684800	9	16893054	G	A	120886	-0.121	0.044	8.956e-14	G	A	3937	-0.11	0.034	0.00114	G	A	10451	-0.206164	0.052286	8.03e-05	G	A	3301	-0.0484396	0.0251495	0.0541816	G	A	1848	-0.0559882	0.0315914	0.0765169	A	G	35845	0.0271577	0.00823831	0.0009765	a	g	55382	6.027	1.673e-09	+++++	46.9	7.53	4	0.1104
14	rs34027815	9	16893093	T	TA	120886	-0.121	0.044	8.956e-14	NA	NA	NA	NA	NA	NA	NA	NA	NA	NA	NA	NA	NA	NA	NA	NA	NA	NA	NA	NA	NA	NA	NA	NA	T	TA	35845	-0.0271577	0.00823831	0.0009738	t	ta	35845	-3.298	0.0009738	????-	0	0	0	1
14	rs35483590	9	16893883	C	A	120835	-0.12	0.044	1.101e-13	C	A	3937	-0.11	0.034	0.00114	C	A	10451	-0.208748	0.0522915	6.55e-05	C	A	3297	-0.0492454	0.0251443	0.0502546	C	A	1848	-0.0548277	0.0314429	0.0813748	A	C	35845	0.0287045	0.00830856	0.0005547	a	c	55378	6.176	6.586e-10	+++++	44.2	7.174	4	0.127
14	rs10962668	9	16894140	T	C	119759	-0.142	0.036	1.338e-57	T	C	3937	-0.054	0.018	0.003074	T	C	10451	-0.1657	0.0299639	3.2e-08	T	C	3294	-0.0392184	0.0145288	0.0069829	T	C	1847	-0.0328334	0.0172583	0.0572663	T	C	35845	-0.128576	0.0141806	1.09e-19	t	c	55374	-11.502	1.287e-30	-----	0	0.378	4	0.9843
14	rs149066576	9	16894635	AAAATAAAT	A	117693	-0.116	0.033	1.576e-33	NA	NA	NA	NA	NA	NA	NA	NA	NA	NA	NA	NA	NA	NA	NA	NA	NA	NA	NA	NA	NA	NA	NA	NA	A	AAAATAAAT	35845	0.107916	0.0136186	2.65e-15	a	aaaataaat	35845	7.906	2.65e-15	????+	0	0	0	1
14	9:16894638	9	16894638	T	A	116562	-0.117	0.047	7.254e-10	NA	NA	NA	NA	NA	NA	NA	NA	NA	NA	NA	NA	NA	NA	NA	NA	NA	NA	NA	NA	NA	NA	NA	NA	NA	NA	NA	NA	NA	NA	NA	NA	NA	NA	NA	NA	NA	NA	NA	NA
14	rs71513279	9	16894688	T	C	120831	-0.119	0.044	1.732e-13	T	C	3937	-0.11	0.034	0.001044	T	C	10451	-0.210104	0.0522387	5.77e-05	T	C	3301	-0.0472927	0.0251641	0.060282	T	C	1848	-0.0559882	0.0315914	0.0765169	T	C	35845	-0.0280938	0.00825721	0.0006732	t	c	55382	-6.139	8.302e-10	-----	46.4	7.465	4	0.1132
14	rs4436219	9	16894803	C	T	120900	-0.118	0.044	3.153e-13	C	T	3937	-0.11	0.034	0.001044	C	T	10451	-0.207886	0.052272	6.99e-05	C	T	3301	-0.0469467	0.0252027	0.0625841	C	T	1848	-0.0559882	0.0315914	0.0765169	T	C	35845	0.0278863	0.00823151	0.0007025	t	c	55382	6.106	1.022e-09	+++++	45.7	7.367	4	0.1177
14	rs4436220	9	16894953	C	T	120768	-0.118	0.044	2.378e-13	C	T	3937	-0.107	0.034	0.001457	C	T	10451	-0.202483	0.0522134	0.0001055	C	T	3301	-0.0469467	0.0252027	0.0625841	C	T	1848	-0.0582327	0.0314799	0.0644977	T	C	35845	0.0282382	0.00825721	0.0006136	t	c	55382	6.081	1.192e-09	+++++	41.2	6.805	4	0.1466
14	rs34919930	9	16895222	A	G	120903	-0.118	0.044	2.54e-13	A	G	3937	-0.108	0.034	0.001311	A	G	10451	-0.207886	0.052272	6.99e-05	A	G	3301	-0.0469467	0.0252027	0.0625841	A	G	1848	-0.0559882	0.0315914	0.0765169	A	G	35845	-0.0276415	0.00822294	0.000784	a	g	55382	-6.064	1.325e-09	-----	44.8	7.248	4	0.1233
14	rs12551733	9	16895578	G	C	119763	-0.114	0.033	7.575e-32	G	C	3937	-0.032	0.02	0.1126	G	C	10451	-0.110038	0.0325653	0.0007282	G	C	3290	-0.0186198	0.015882	0.241127	G	C	1847	-0.0152094	0.0188478	0.419795	C	G	35845	0.0944981	0.0131384	6.45e-13	c	g	55370	8.11	5.08e-16	+++++	0	1.898	4	0.7546
14	rs10962670	9	16896588	T	C	119524	-0.088	0.031	1.045e-15	T	C	3937	-0.043	0.023	0.05701	T	C	10451	-0.0718183	0.0368488	0.05132	T	C	3298	-0.0125444	0.0176916	0.478336	T	C	1844	-0.00684189	0.0210911	0.745674	T	C	35845	-0.0664307	0.0116579	1.18e-08	t	c	55375	-6.174	6.643e-10	-----	0	2.425	4	0.6582
14	rs13289064	9	16897685	C	G	120920	-0.119	0.044	2.508e-13	C	G	3937	-0.11	0.034	0.001204	C	G	10451	-0.214927	0.0524725	4.21e-05	C	G	3295	-0.0462033	0.0253251	0.0681809	C	G	1848	-0.0559882	0.0315914	0.0765169	C	G	35845	-0.0269294	0.00823638	0.001093	c	g	55376	-6.038	1.558e-09	-----	49.5	7.924	4	0.09439
14	rs10962672	9	16898119	G	A	120024	-0.141	0.035	9.963e-58	G	A	3937	-0.054	0.018	0.003061	G	A	10451	-0.173401	0.0300314	7.76e-09	G	A	3298	-0.0385071	0.0145428	0.00813931	G	A	1847	-0.0332669	0.0173183	0.0548969	A	G	35845	0.128405	0.0141859	1.22e-19	a	g	55378	11.589	4.677e-31	+++++	0	0.7	4	0.9513
14	rs35194519	9	16898793	AT	A	120058	-0.141	0.035	2.022e-57	AT	A	3937	-0.053	0.018	0.003646	NA	NA	NA	NA	NA	NA	NA	NA	NA	NA	NA	NA	NA	NA	NA	NA	NA	NA	A	AT	35845	0.128531	0.0141838	1.17e-19	a	at	39782	9.526	1.637e-21	+???+	0	0.009	1	0.9249
14	rs34358697	9	16899083	C	T	120785	-0.115	0.043	1.287e-12	C	T	3937	-0.11	0.034	0.001204	C	T	10451	-0.216168	0.0525062	3.84e-05	C	T	3295	-0.0496604	0.025285	0.0496108	C	T	1848	-0.0559882	0.0315914	0.0765169	T	C	35845	0.0279154	0.00828813	0.0007612	t	c	55376	6.163	7.143e-10	+++++	48.6	7.777	4	0.1001
14	rs62543561	9	16899285	C	T	120050	-0.09	0.031	1.441e-16	C	T	3937	-0.044	0.023	0.05092	C	T	10451	-0.081644	0.0368762	0.02686	C	T	3298	-0.0153752	0.0176791	0.384538	C	T	1844	-0.00803178	0.0210835	0.703283	T	C	35845	0.0661303	0.0116929	1.58e-08	t	c	55375	6.312	2.759e-10	+++++	0	1.726	4	0.786
14	rs13296025	9	16900507	C	G	120942	-0.119	0.044	2.243e-13	C	G	3937	-0.098	0.035	0.004402	C	G	10451	-0.172094	0.0561848	0.002193	NA	NA	NA	NA	NA	NA	NA	NA	NA	NA	NA	NA	C	G	35845	-0.0269055	0.00826025	0.00114	c	g	50233	-4.943	7.709e-07	--??-	45.2	3.647	2	0.1615
14	rs80185362	9	16900561	C	A	121257	-0.126	0.045	1.441e-14	C	A	3937	-0.178	0.147	0.2281	C	A	10451	-0.0659262	0.103903	0.5257	NA	NA	NA	NA	NA	NA	NA	NA	NA	NA	NA	NA	A	C	35845	0.028779	0.00825588	0.0004976	a	c	50233	3.568	0.0003593	++??+	0	1.247	2	0.5359
14	rs28498684	9	16900695	A	G	119928	-0.141	0.035	1.454e-57	A	G	3937	-0.054	0.018	0.003104	A	G	10451	-0.168774	0.0299669	1.78e-08	A	G	3293	-0.0385071	0.014541	0.00813148	A	G	1847	-0.0332669	0.0173183	0.0548969	A	G	35845	-0.128268	0.014187	1.32e-19	a	g	55373	-11.52	1.049e-30	-----	0	0.511	4	0.9724
14	rs36116821	9	16900765	C	T	120188	-0.141	0.035	1.173e-57	C	T	3937	-0.054	0.018	0.003151	C	T	10451	-0.168774	0.0299669	1.78e-08	C	T	3293	-0.0390012	0.0145331	0.00731974	C	T	1848	-0.0336591	0.0173115	0.0520092	T	C	35845	0.127893	0.0141859	1.65e-19	t	c	55374	11.512	1.151e-30	+++++	0	0.505	4	0.973
14	rs12683371	9	16900927	T	C	121280	-0.126	0.045	1.498e-14	T	C	3937	-0.006	0.034	0.8624	T	C	10451	-0.129539	0.0528732	0.01428	T	C	3301	-0.0284332	0.0267446	0.287797	T	C	1847	-0.0322658	0.0331829	0.330999	T	C	35845	-0.0286922	0.00826805	0.0005262	t	c	55381	-4.337	1.445e-05	-----	0	1.32	4	0.858
14	rs12683372	9	16900930	T	C	121295	-0.124	0.045	3.132e-14	T	C	3937	-0.006	0.034	0.8624	T	C	10451	-0.129539	0.0528732	0.01428	T	C	3301	-0.0284332	0.0267446	0.287797	T	C	1847	-0.0322658	0.0331829	0.330999	T	C	35845	-0.0286922	0.00826805	0.0005273	t	c	55381	-4.336	1.448e-05	-----	0	1.32	4	0.858
14	rs62543565	9	16901067	C	A	120751	-0.137	0.035	8.627e-52	C	A	3937	-0.06	0.019	0.001223	C	A	10451	-0.176857	0.0302992	5.32e-09	C	A	3298	-0.0345215	0.0148124	0.0198355	C	A	1848	-0.030869	0.0177855	0.0827964	A	C	35845	0.120207	0.0140006	7.87e-18	a	c	55379	11.203	3.931e-29	+++++	0	1.432	4	0.8386
14	rs13300853	9	16901228	T	C	120606	-0.136	0.035	1.632e-51	T	C	3937	-0.062	0.019	0.0007897	T	C	10451	-0.170433	0.0303639	1.99e-08	T	C	3293	-0.0332475	0.01485	0.0252299	T	C	1847	-0.0336306	0.0178458	0.0596541	T	C	35845	-0.120946	0.013996	5.43e-18	t	c	55373	-11.178	5.237e-29	-----	0	1.099	4	0.8944
14	rs4961426	9	16902347	G	C	121175	-0.122	0.044	4.634e-14	G	C	3937	-0.014	0.033	0.6776	G	C	10451	-0.129881	0.0528831	0.01404	G	C	3301	-0.0291102	0.0266041	0.273947	G	C	1847	-0.0318059	0.0327682	0.331859	C	G	35845	0.0287945	0.00824697	0.000481	c	g	55381	4.431	9.387e-06	+++++	0	0.9	4	0.9245
14	rs4961503	9	16902524	A	G	121295	-0.113	0.033	7.024e-32	A	G	3937	-0.034	0.02	0.08572	A	G	10451	-0.114626	0.0325548	0.0004295	A	G	3298	-0.0205561	0.0158572	0.194955	A	G	1848	-0.015554	0.0188347	0.409015	A	G	35845	-0.0925109	0.0131191	1.63e-12	a	g	55379	-8.137	4.041e-16	-----	0	1.383	4	0.8472
14	rs4961427	9	16902529	T	C	120779	-0.125	0.045	4.188e-14	T	C	3937	-0.006	0.033	0.8586	T	C	10451	-0.128629	0.0528468	0.01493	T	C	3301	-0.0284332	0.0267446	0.287797	T	C	1847	-0.032813	0.0331002	0.321659	T	C	35845	-0.0290904	0.00826805	0.0004396	t	c	55381	-4.373	1.224e-05	-----	0	1.298	4	0.8616
14	rs12552675	9	16903240	T	C	120979	-0.115	0.043	1.036e-12	T	C	3937	-0.106	0.034	0.001778	T	C	10451	-0.225647	0.054255	3.2e-05	T	C	3295	-0.0507927	0.0253439	0.0451371	T	C	1848	-0.0559861	0.0317762	0.0782549	T	C	35845	-0.0272444	0.00827315	0.0009733	t	c	55376	-6.104	1.036e-09	-----	48.7	7.796	4	0.09933
14	rs10733331	9	16903324	A	C	120526	-0.125	0.046	4.96e-14	A	C	3937	-0.013	0.033	0.7004	A	C	10451	-0.119234	0.0486471	0.01423	NA	NA	NA	NA	NA	NA	NA	NA	NA	NA	NA	NA	A	C	35845	-0.0293473	0.00832415	0.0004289	a	c	50233	-4.201	2.661e-05	--??-	0	0.913	2	0.6334
14	rs34606230	9	16903362	T	A	121096	-0.088	0.031	5.06e-16	T	A	3937	-0.04	0.023	0.08201	T	A	10451	-0.0831642	0.0368309	0.02394	NA	NA	NA	NA	NA	NA	NA	NA	NA	NA	NA	NA	A	T	35845	0.063998	0.0116492	3.84e-08	a	t	50233	6.161	7.217e-10	++??+	0	0.391	2	0.8223
14	rs10738466	9	16903366	G	A	116914	-0.141	0.036	1.192e-55	G	A	3937	-0.053	0.018	0.003673	G	A	10451	-0.173401	0.0299743	7.24e-09	NA	NA	NA	NA	NA	NA	NA	NA	NA	NA	NA	NA	A	G	35845	0.126948	0.0141784	2.86e-19	a	g	50233	11.033	2.658e-28	++??+	0	0.72	2	0.6976
14	rs12552688	9	16903374	T	C	119657	-0.109	0.043	1.265e-10	T	C	3937	-0.106	0.034	0.001778	T	C	10451	-0.219401	0.0533951	3.98e-05	NA	NA	NA	NA	NA	NA	NA	NA	NA	NA	NA	NA	T	C	35845	-0.0255593	0.00825974	0.001953	t	c	50233	-5.365	8.082e-08	--??-	73.2	7.453	2	0.02407
14	rs10733332	9	16903415	T	G	120097	-0.114	0.04	1.839e-16	T	G	3937	0.014	0.028	0.6056	T	G	10451	-0.106695	0.0464901	0.02173	T	G	3301	-0.0381731	0.0220741	0.0838467	T	G	1847	-0.0306257	0.0269622	0.256157	T	G	35845	-0.0356185	0.00967295	0.0002314	t	g	55381	-4.451	8.548e-06	+----	0	3.558	4	0.4691
14	rs10733333	9	16903446	G	A	119959	-0.113	0.04	4.51e-16	G	A	3937	0.012	0.028	0.6772	G	A	10451	-0.106695	0.0464901	0.02173	G	A	3301	-0.0377492	0.022147	0.088386	G	A	1847	-0.0312482	0.0271302	0.249559	A	G	35845	0.0376008	0.00966786	0.0001004	a	g	55381	4.642	3.458e-06	-++++	0	3.255	4	0.5161
14	rs10733334	9	16903490	T	G	120155	-0.115	0.04	9.33e-17	T	G	3937	0.014	0.028	0.6084	T	G	10451	-0.108142	0.0465128	0.02008	T	G	3301	-0.0377492	0.022147	0.088386	T	G	1847	-0.0312482	0.0271302	0.249559	T	G	35845	-0.0376008	0.00966786	0.0001005	t	g	55381	-4.629	3.68e-06	+----	0	3.599	4	0.4629
14	rs10756834	9	16903652	G	C	120585	-0.121	0.044	1.386e-13	G	C	3937	-0.007	0.033	0.8272	G	C	10451	-0.133189	0.0528946	0.01181	G	C	3301	-0.0291102	0.0266041	0.273947	G	C	1847	-0.0318059	0.0327682	0.331859	C	G	35845	0.0286527	0.00825347	0.00052	c	g	55381	4.388	1.143e-05	+++++	0	1.312	4	0.8593
14	rs10810661	9	16903850	A	G	120059	-0.118	0.033	1.013e-36	A	G	3937	-0.022	0.019	0.261	A	G	10451	-0.111267	0.0316639	0.0004408	A	G	3298	-0.0277819	0.0152916	0.0693376	A	G	1848	-0.0183606	0.0180398	0.308915	A	G	35845	-0.100595	0.0135403	1.03e-13	a	g	55379	-8.439	3.207e-17	-----	0	2.044	4	0.7276
14	rs7029285	9	16903948	G	A	120387	-0.127	0.034	2.78e-43	G	A	3937	-0.046	0.019	0.01511	G	A	10451	-0.153151	0.0309772	7.64e-07	G	A	3298	-0.0206314	0.0150965	0.171833	G	A	1848	-0.0277506	0.0181449	0.12634	A	G	35845	0.0969327	0.0136141	1.16e-12	a	g	55379	9.129	6.934e-20	+++++	0	1.774	4	0.7772
14	rs7032158	9	16904047	A	G	120766	-0.125	0.045	3.463e-14	A	G	3937	-0.008	0.034	0.8201	A	G	10451	-0.135133	0.0528895	0.01062	A	G	3301	-0.0284332	0.0267446	0.287797	A	G	1847	-0.032813	0.0331002	0.321659	A	G	35845	-0.0278828	0.00822694	0.0007086	a	g	55381	-4.335	1.456e-05	-----	0	1.363	4	0.8505
14	rs7032175	9	16904080	A	G	120374	-0.127	0.034	1.25e-43	A	G	3937	-0.045	0.019	0.01565	A	G	10451	-0.153151	0.0309772	7.64e-07	A	G	3298	-0.0206314	0.0150965	0.171833	A	G	1848	-0.0277506	0.0181449	0.12634	A	G	35845	-0.0965788	0.0136122	1.38e-12	a	g	55379	-9.106	8.55e-20	-----	0	1.786	4	0.7751
14	rs7032644	9	16904141	G	A	120346	-0.127	0.034	2.595e-43	G	A	3937	-0.045	0.019	0.01565	G	A	10451	-0.153151	0.0309772	7.64e-07	G	A	3298	-0.0206314	0.0150965	0.171833	G	A	1848	-0.0284584	0.018142	0.116902	A	G	35845	0.0967694	0.0136103	1.24e-12	a	g	55379	9.125	7.172e-20	+++++	0	1.769	4	0.7781
14	rs7032420	9	16904202	A	G	120389	-0.127	0.034	3.322e-43	A	G	3937	-0.045	0.019	0.01565	A	G	10451	-0.153151	0.0309772	7.64e-07	A	G	3298	-0.0206314	0.0150965	0.171833	A	G	1848	-0.0284584	0.018142	0.116902	A	G	35845	-0.0967013	0.0136103	1.29e-12	a	g	55379	-9.121	7.469e-20	-----	0	1.772	4	0.7776
14	rs7032909	9	16904303	G	A	120355	-0.127	0.034	3.275e-43	NA	NA	NA	NA	NA	NA	NA	NA	NA	NA	NA	NA	G	A	3298	-0.0206314	0.0150965	0.171833	G	A	1848	-0.0284584	0.018142	0.116902	A	G	35845	0.0966332	0.0136103	1.32e-12	a	g	40991	7.353	1.944e-13	??+++	0	0.564	2	0.7542
14	rs7032581	9	16904355	A	G	120351	-0.127	0.034	4.021e-43	A	G	3937	-0.045	0.019	0.01565	A	G	10451	-0.153151	0.0309772	7.64e-07	A	G	3298	-0.0206314	0.0150965	0.171833	A	G	1848	-0.0284584	0.018142	0.116902	A	G	35845	-0.0965652	0.0136103	1.33e-12	a	g	55379	-9.117	7.706e-20	-----	0	1.774	4	0.7772
14	rs7033061	9	16904496	G	A	120378	-0.127	0.034	4.236e-43	G	A	3937	-0.045	0.019	0.01565	G	A	10451	-0.153151	0.0309772	7.64e-07	G	A	3298	-0.0206314	0.0150965	0.171833	G	A	1848	-0.0284584	0.018142	0.116902	A	G	35845	0.0964971	0.0136103	1.38e-12	a	g	55379	9.113	8.004e-20	+++++	0	1.776	4	0.7768
14	rs62543578	9	16904635	G	C	121295	-0.089	0.031	2.918e-16	G	C	3937	-0.038	0.023	0.09268	G	C	10451	-0.0831642	0.0368472	0.02401	G	C	3298	-0.0111703	0.017669	0.527301	G	C	1843	-0.00652957	0.0210807	0.756793	C	G	35845	0.0636352	0.0116536	4.6e-08	c	g	55374	6.037	1.566e-09	+++++	0	1.844	4	0.7644
14	rs7033084	9	16904641	C	T	120668	-0.126	0.034	8.035e-43	C	T	3937	-0.045	0.019	0.01565	C	T	10451	-0.153151	0.0309772	7.64e-07	C	T	3298	-0.0206314	0.0150965	0.171833	C	T	1848	-0.0284584	0.018142	0.116902	T	C	35845	0.0964155	0.0136084	1.44e-12	t	c	55379	9.108	8.362e-20	+++++	0	1.779	4	0.7762
14	rs7033194	9	16904705	C	T	120679	-0.126	0.034	1.169e-42	C	T	3937	-0.045	0.019	0.01565	C	T	10451	-0.153151	0.0309772	7.64e-07	C	T	3298	-0.0206314	0.0150965	0.171833	C	T	1848	-0.0284584	0.018142	0.116902	T	C	35845	0.0963475	0.0136084	1.46e-12	t	c	55379	9.107	8.481e-20	+++++	0	1.78	4	0.7761
14	rs7033354	9	16904846	C	T	120625	-0.126	0.034	9.035e-43	C	T	3937	-0.046	0.019	0.01474	C	T	10451	-0.153151	0.0309772	7.64e-07	C	T	3298	-0.0206314	0.0150965	0.171833	C	T	1848	-0.0284584	0.018142	0.116902	T	C	35845	0.0962795	0.0136084	1.5e-12	t	c	55379	9.11	8.267e-20	+++++	0	1.782	4	0.7757
14	rs10756835	9	16904948	A	C	119799	-0.125	0.034	5.118e-42	A	C	3937	-0.045	0.019	0.01565	A	C	10451	-0.153151	0.0309772	7.64e-07	A	C	3298	-0.0206314	0.0150965	0.171833	A	C	1848	-0.0284584	0.018142	0.116902	A	C	35845	-0.0963475	0.0136084	1.5e-12	a	c	55379	-9.104	8.72e-20	-----	0	1.782	4	0.7757
14	rs62543579	9	16905170	C	T	119879	-0.088	0.031	8.826e-16	C	T	3937	-0.038	0.023	0.0953	C	T	10451	-0.084034	0.0368247	0.02246	NA	NA	NA	NA	NA	NA	NA	NA	NA	NA	NA	NA	T	C	35845	0.0636596	0.0116492	4.54e-08	t	c	50233	6.127	8.929e-10	++??+	0	0.35	2	0.8393
14	rs12344726	9	16905328	G	A	119724	-0.125	0.034	4.534e-42	G	A	3937	-0.045	0.019	0.01565	G	A	10451	-0.152802	0.0309754	8.11e-07	G	A	3298	-0.0206314	0.0150965	0.171833	G	A	1848	-0.0284584	0.018142	0.116902	A	G	35845	0.0964971	0.0136103	1.41e-12	a	g	55379	9.106	8.573e-20	+++++	0	1.755	4	0.7807
14	rs10962679	9	16905441	T	C	120009	-0.1	0.032	1.208e-23	T	C	3937	-0.047	0.021	0.0235	T	C	10451	-0.125223	0.0336802	0.0002005	NA	NA	NA	NA	NA	NA	NA	NA	NA	NA	NA	NA	T	C	35845	-0.0703695	0.0126735	2.73e-08	t	c	50233	-7.025	2.138e-12	--??-	0	0.495	2	0.7807
14	rs62543581	9	16906006	A	C	120397	-0.088	0.031	1.004e-15	A	C	3937	-0.038	0.023	0.09867	A	C	10451	-0.0838165	0.0368424	0.02292	A	C	3292	-0.0111815	0.0177038	0.527701	A	C	1841	-0.00771222	0.0211663	0.715629	A	C	35845	-0.0638046	0.0116492	4.32e-08	a	c	55366	-6.056	1.394e-09	-----	0	1.756	4	0.7806
14	rs77311561	9	16906019	A	G	120482	-0.121	0.044	1.247e-13	A	G	3937	-0.009	0.034	0.781	A	G	10451	-0.135362	0.0529377	0.01056	A	G	3301	-0.024616	0.0266577	0.355861	A	G	1847	-0.0342727	0.0328244	0.296566	A	G	35845	-0.0279581	0.00826669	0.0007171	a	g	55381	-4.323	1.542e-05	-----	0	1.317	4	0.8585
14	rs10756836	9	16906060	A	C	120512	-0.121	0.044	1.057e-13	A	C	3937	-0.009	0.034	0.781	A	C	10451	-0.135362	0.0529377	0.01056	A	C	3301	-0.024616	0.0266577	0.355861	A	C	1847	-0.0342727	0.0328244	0.296566	A	C	35845	-0.0282659	0.0082792	0.0006508	a	c	55381	-4.344	1.4e-05	-----	0	1.312	4	0.8593
14	rs62543582	9	16906094	T	C	120307	-0.087	0.031	1.527e-15	T	C	3937	-0.038	0.023	0.09868	T	C	10451	-0.0838165	0.0368424	0.02292	T	C	3292	-0.0111815	0.0177038	0.527701	T	C	1841	-0.00771222	0.0211663	0.715629	T	C	35845	-0.0638529	0.0116492	4.29e-08	t	c	55366	-6.057	1.385e-09	-----	0	1.757	4	0.7803
14	rs62543583	9	16906152	G	A	120339	-0.087	0.031	1.62e-15	G	A	3937	-0.038	0.023	0.09868	G	A	10451	-0.0838165	0.0368424	0.02292	G	A	3292	-0.0111815	0.0177038	0.527701	G	A	1841	-0.00771222	0.0211663	0.715629	A	G	35845	0.0638529	0.0116492	4.28e-08	a	g	55366	6.058	1.382e-09	+++++	0	1.758	4	0.7802
14	rs139327399	9	16906238	A	AC	120391	-0.087	0.031	1.842e-15	A	AC	3937	-0.038	0.023	0.09666	NA	NA	NA	NA	NA	NA	NA	NA	NA	NA	NA	NA	NA	NA	NA	NA	NA	NA	A	AC	35845	-0.0638529	0.0116492	4.26e-08	a	ac	39782	-5.724	1.04e-08	-???-	0	0.022	1	0.8832
14	rs62543584	9	16906307	G	A	120402	-0.087	0.031	1.444e-15	G	A	3937	-0.038	0.023	0.09666	G	A	10451	-0.0838165	0.0368424	0.02292	G	A	3292	-0.0111815	0.0177038	0.527701	G	A	1841	-0.00771222	0.0211663	0.715629	A	G	35845	0.0638529	0.0116492	4.24e-08	a	g	55366	6.062	1.348e-09	+++++	0	1.76	4	0.7797
14	rs7868583	9	16906359	G	A	119652	-0.125	0.034	1.095e-41	G	A	3937	-0.047	0.019	0.01232	G	A	10451	-0.153151	0.0309647	7.56e-07	G	A	3298	-0.0206314	0.0150965	0.171833	G	A	1848	-0.0292648	0.0181252	0.10657	A	G	35845	0.0973001	0.0136764	1.13e-12	a	g	55379	9.168	4.84e-20	+++++	0	1.763	4	0.7792
14	rs7868594	9	16906384	G	C	120062	-0.122	0.04	5.583e-21	G	C	3937	-0.03	0.027	0.255	G	C	10451	-0.176618	0.0427026	3.54e-05	G	C	3289	-0.0246352	0.0208761	0.23806	G	C	1847	-0.0463375	0.0260164	0.0750631	C	G	35845	0.034437	0.0102131	0.0007519	c	g	55369	5.424	5.815e-08	+++++	18.2	4.892	4	0.2985
14	rs557504408	9	16906414	TA	T	118003	-0.097	0.032	3.757e-21	NA	NA	NA	NA	NA	NA	NA	NA	NA	NA	NA	NA	NA	NA	NA	NA	NA	NA	NA	NA	NA	NA	NA	NA	T	TA	35845	0.0714333	0.0127702	2.28e-08	t	ta	35845	5.589	2.28e-08	????+	0	0	0	1
14	rs72713890	9	16906510	C	G	120418	-0.088	0.031	1.129e-15	C	G	3937	-0.035	0.023	0.1262	C	G	10451	-0.0825124	0.0368524	0.02518	C	G	3292	-0.0107496	0.0177254	0.544257	C	G	1841	-0.00771222	0.0211663	0.715629	C	G	35845	-0.0639013	0.0116492	4.26e-08	c	g	55366	-6.004	1.927e-09	-----	0	1.832	4	0.7666
14	rs62543585	9	16906889	C	T	120205	-0.088	0.031	1.143e-15	C	T	3937	-0.04	0.023	0.08057	C	T	10451	-0.0833816	0.0368619	0.02369	C	T	3292	-0.0111037	0.0176781	0.529978	C	T	1841	-0.00787445	0.0211316	0.709461	T	C	35845	0.0646749	0.0116579	3.01e-08	t	c	55366	6.128	8.89e-10	+++++	0	1.85	4	0.7632
14	rs147853695	9	16907385	G	A	120157	-0.116	0.044	1.887e-12	G	A	3937	-0.016	0.035	0.6474	G	A	10451	-0.134103	0.0531733	0.01167	G	A	3297	-0.0183228	0.026969	0.496932	G	A	1847	-0.0186805	0.0329576	0.570917	A	G	35845	0.0279295	0.00839054	0.0008787	a	g	55377	4.163	3.137e-05	+++++	0	1.086	4	0.8965
14	rs113780397	9	16907584	A	G	118720	-0.115	0.033	2.279e-34	A	G	3937	-0.06	0.02	0.002718	A	G	10451	-0.144679	0.0318536	5.56e-06	A	G	3275	-0.0310072	0.0152445	0.0420326	A	G	1844	-0.0210422	0.0183288	0.251102	A	G	35845	-0.102424	0.0135774	5.14e-14	a	g	55352	-9.536	1.49e-21	-----	0	0.821	4	0.9357
14	rs181552334	9	16907646	G	A	119013	-0.115	0.033	1.431e-34	G	A	3937	-0.043	0.022	0.05456	G	A	10451	-0.15642	0.0344537	5.63e-06	NA	NA	NA	NA	NA	NA	NA	NA	NA	NA	NA	NA	A	G	35845	0.102424	0.0135774	5.16e-14	a	g	50233	8.968	3.022e-19	++??+	0	0.55	2	0.7595
14	rs12006368	9	16908010	C	T	120227	-0.119	0.045	1.047e-12	C	T	3937	-0.009	0.034	0.7975	C	T	10451	-0.140642	0.0532736	0.008286	NA	NA	NA	NA	NA	NA	NA	NA	NA	NA	NA	NA	T	C	35845	0.0284996	0.00846267	0.0007587	t	c	50233	4.121	3.778e-05	++??+	0	1.396	2	0.4976
14	rs149694955	9	16908104	ACAT	A	120476	-0.111	0.042	6.134e-12	NA	NA	NA	NA	NA	NA	NA	NA	NA	NA	NA	NA	NA	NA	NA	NA	NA	NA	NA	NA	NA	NA	NA	NA	A	ACAT	35845	0.0275882	0.00835351	0.0009593	a	acat	35845	3.302	0.0009593	????+	0	0	0	1
14	rs55689948	9	16908169	G	A	119341	-0.107	0.032	1.081e-30	G	A	3937	-0.057	0.02	0.003931	G	A	10451	-0.14908	0.0319025	2.97e-06	G	A	3283	-0.0327811	0.0151492	0.0305455	G	A	1844	-0.0216612	0.0181647	0.233223	A	G	35845	0.099568	0.0136167	2.7e-13	a	g	55360	9.425	4.318e-21	+++++	0	0.843	4	0.9326
14	rs80039758	9	16908383	G	C	117124	-0.088	0.032	9.932e-15	G	C	3937	-0.028	0.023	0.2175	G	C	10451	-0.0900341	0.037957	0.01771	G	C	3286	-0.00352426	0.0173826	0.839345	G	C	1843	-0.00410489	0.0207973	0.843556	C	G	35845	0.0612641	0.0117439	1.74e-07	c	g	55362	5.649	1.613e-08	+++++	0	2.615	4	0.6242
14	rs112442786	9	16908402	C	CTGGGAGGAAG	116106	-0.112	0.033	1.048e-31	C	CTGGGAGGAAG	3937	-0.055	0.02	0.005494	NA	NA	NA	NA	NA	NA	NA	NA	NA	NA	NA	NA	NA	NA	NA	NA	NA	NA	CTGGGAGGAAG	C	35845	0.0995016	0.0136167	2.79e-13	ctgggaggaag	c	39782	7.807	5.867e-15	+???+	0	0.114	1	0.7355
14	rs7848057	9	16908609	A	G	118431	-0.102	0.038	7.211e-13	A	G	3937	-0.064	0.029	0.02516	A	G	10451	-0.187535	0.0485716	0.0001129	NA	NA	NA	NA	NA	NA	NA	NA	NA	NA	NA	NA	A	G	35845	-0.0358788	0.00956768	0.0001807	a	g	50233	-5.551	2.839e-08	--??-	36.1	3.128	2	0.2093
14	rs12683587	9	16908663	G	A	120646	-0.117	0.044	9.881e-13	G	A	3937	-0.009	0.034	0.8002	G	A	10451	-0.140642	0.0532736	0.008286	G	A	3297	-0.0225116	0.0267664	0.400387	G	A	1847	-0.0249714	0.0327839	0.446338	A	G	35845	0.0288201	0.0085043	0.0006986	a	g	55377	4.286	1.817e-05	+++++	0	1.443	4	0.8367
14	rs12376998	9	16909002	T	A	120127	-0.081	0.03	1.186e-13	T	A	3937	-0.036	0.022	0.1126	T	A	10451	-0.0876298	0.0373051	0.0188	T	A	3286	-0.00263986	0.0173587	0.879136	T	A	1843	-0.00477401	0.0208027	0.818514	A	T	35845	0.0608726	0.011695	1.97e-07	a	t	55362	5.709	1.138e-08	+++++	0	2.586	4	0.6294
14	rs7866677	9	16909051	C	T	119208	-0.108	0.032	5.193e-31	C	T	3937	-0.059	0.019	0.002437	C	T	10451	-0.148732	0.0319031	3.13e-06	C	T	3288	-0.0306088	0.0151194	0.0430022	C	T	1847	-0.0214371	0.018159	0.237945	T	C	35845	0.0990523	0.0136189	3.23e-13	t	c	55368	9.404	5.274e-21	+++++	0	1.046	4	0.9027
14	rs7851204	9	16909110	G	A	119035	-0.131	0.034	2.694e-49	G	A	3937	-0.059	0.018	0.001376	G	A	10451	-0.175306	0.0301421	6.02e-09	G	A	3298	-0.0354164	0.0144555	0.0143361	G	A	1848	-0.0262225	0.0172864	0.129453	A	G	35845	0.126856	0.0142823	7.2e-19	a	g	55379	11.392	4.588e-30	+++++	0	1.293	4	0.8625
14	rs113791705	9	16909239	G	C	120693	-0.115	0.043	1.925e-12	G	C	3937	-0.01	0.035	0.7652	G	C	10451	-0.140642	0.0532736	0.008286	G	C	3297	-0.0243055	0.0268099	0.364693	G	C	1848	-0.0251521	0.0327843	0.443062	C	G	35845	0.0291252	0.00855508	0.0006546	c	g	55378	4.33	1.493e-05	+++++	0	1.338	4	0.855
14	rs71905672	9	16909319	A	AAGGAAAATATT	119819	-0.1	0.037	4.309e-13	NA	NA	NA	NA	NA	NA	NA	NA	NA	NA	NA	NA	NA	NA	NA	NA	NA	NA	NA	NA	NA	NA	NA	NA	A	AAGGAAAATATT	35845	-0.0382866	0.00960422	6.84e-05	a	aaggaaaatatt	35845	-3.982	6.84e-05	????-	0	0	0	1
14	rs10962684	9	16909333	A	G	119361	-0.108	0.032	7.863e-31	NA	NA	NA	NA	NA	NA	NA	NA	NA	NA	NA	NA	NA	NA	NA	NA	NA	NA	NA	NA	NA	NA	NA	NA	A	G	35845	-0.099068	0.0135546	3.07e-13	a	g	35845	-7.291	3.07e-13	????-	0	0	0	1
14	9:16909473	9	16909473	TAC	T	119889	-0.08	0.029	1.739e-13	NA	NA	NA	NA	NA	NA	NA	NA	NA	NA	NA	NA	NA	NA	NA	NA	NA	NA	NA	NA	NA	NA	NA	NA	T	TAC	35845	0.0627291	0.0117525	9.03e-08	t	tac	35845	5.345	9.03e-08	????+	0	0	0	1
14	9:16909473	9	16909473	TACATGA	T	115360	-0.081	0.031	1.739e-13	NA	NA	NA	NA	NA	NA	NA	NA	NA	NA	NA	NA	NA	NA	NA	NA	NA	NA	NA	NA	NA	NA	NA	NA	T	TAC	35845	0.0627291	0.0117525	9.03e-08	t	tac	35845	5.345	9.03e-08	????+	0	0	0	1
14	rs537176512	9	16909474	A	G	119889	-0.08	0.029	1.739e-13	NA	NA	NA	NA	NA	NA	NA	NA	NA	NA	NA	NA	NA	NA	NA	NA	NA	NA	NA	NA	NA	NA	NA	NA	A	G	35845	-0.0627291	0.0117525	9.07e-08	a	g	35845	-5.344	9.07e-08	????-	0	0	0	1
14	rs565439353	9	16909475	TG	T	119889	-0.08	0.029	1.739e-13	NA	NA	NA	NA	NA	NA	NA	NA	NA	NA	NA	NA	NA	NA	NA	NA	NA	NA	NA	NA	NA	NA	NA	NA	T	TG	35845	0.0626802	0.0117525	9.13e-08	t	tg	35845	5.343	9.13e-08	????+	0	0	0	1
14	rs199782476	9	16909476	AGCT	A	119817	-0.08	0.029	1.549e-13	AGCT	A	3937	-0.036	0.022	0.111	NA	NA	NA	NA	NA	NA	NA	NA	NA	NA	NA	NA	NA	NA	NA	NA	NA	NA	A	AGCT	35845	0.0626802	0.0117525	9.17e-08	a	agct	39782	5.573	2.51e-08	+???+	0	0.028	1	0.8667
14	rs74860717	9	16910025	C	T	121295	-0.113	0.043	3.075e-12	C	T	3937	-0.011	0.034	0.7392	C	T	10451	-0.143524	0.0529218	0.006696	C	T	3297	-0.0225116	0.0267664	0.400387	C	T	1848	-0.0230399	0.0328354	0.482969	T	C	35845	0.028191	0.00861459	0.00106	t	c	55378	4.234	2.294e-05	+++++	0	1.454	4	0.8347
14	rs62543587	9	16910214	C	A	120944	-0.077	0.029	6.995e-13	C	A	3937	-0.034	0.022	0.1283	C	A	10451	-0.084578	0.0373413	0.02353	C	A	3286	-0.00244299	0.0173488	0.888024	C	A	1843	-0.00356753	0.0208085	0.863892	A	C	35845	0.0609519	0.0116261	1.55e-07	a	c	55362	5.677	1.373e-08	+++++	0	2.792	4	0.5933
14	rs10738467	9	16910677	T	C	120322	-0.106	0.031	4.115e-30	T	C	3937	-0.061	0.019	0.001774	T	C	10451	-0.147225	0.0318806	3.87e-06	T	C	3288	-0.0304763	0.0150875	0.0434664	T	C	1847	-0.021376	0.0181563	0.239215	T	C	35845	-0.0984811	0.0135287	3.13e-13	t	c	55368	-9.411	4.892e-21	-----	0	1.109	4	0.8928
14	rs10738468	9	16910763	G	A	120343	-0.106	0.031	3.401e-30	G	A	3937	-0.061	0.019	0.001692	G	A	10451	-0.147225	0.0318806	3.87e-06	G	A	3288	-0.0304763	0.0150875	0.0434664	G	A	1847	-0.021376	0.0181563	0.239215	A	G	35845	0.0985474	0.0135287	2.99e-13	a	g	55368	9.42	4.505e-21	+++++	0	1.123	4	0.8906
14	rs7045767	9	16910898	C	G	120299	-0.106	0.031	1.973e-30	C	G	3937	-0.061	0.019	0.001788	C	G	10451	-0.147572	0.0319075	3.74e-06	C	G	3288	-0.0299734	0.0150869	0.0470363	C	G	1847	-0.0215965	0.0181603	0.234507	C	G	35845	-0.0986295	0.0135309	2.87e-13	c	g	55368	-9.417	4.623e-21	-----	0	1.114	4	0.892
14	rs1416745	9	16911091	G	C	120763	-0.109	0.042	1.188e-11	G	C	3937	-0.108	0.033	0.001192	G	C	10451	-0.210598	0.0523875	5.83e-05	G	C	3284	-0.0546911	0.0252052	0.030091	G	C	1848	-0.0453816	0.0317996	0.153718	C	G	35845	0.0279301	0.00833807	0.0008026	c	g	55365	6.096	1.084e-09	+++++	46.4	7.467	4	0.1132
14	rs10810665	9	16911400	A	G	120379	-0.076	0.029	1.997e-12	A	G	3937	-0.033	0.022	0.1338	A	G	10451	-0.0849045	0.0373371	0.02299	A	G	3288	-0.00288496	0.0173344	0.867829	A	G	1843	-0.0035913	0.0207922	0.862888	A	G	35845	-0.0607725	0.0115989	1.61e-07	a	g	55364	-5.676	1.382e-08	-----	0	2.715	4	0.6067
14	rs565372994	9	16911411	TA	T	120338	-0.106	0.031	3.48e-30	NA	NA	NA	NA	NA	NA	NA	NA	NA	NA	NA	NA	NA	NA	NA	NA	NA	NA	NA	NA	NA	NA	NA	NA	T	TA	35845	0.0986137	0.0135287	2.81e-13	t	ta	35845	7.303	2.81e-13	????+	0	0	0	1
14	rs4366169	9	16911638	C	A	120008	-0.106	0.031	3.391e-30	C	A	3937	-0.058	0.019	0.002755	C	A	10451	-0.147225	0.0318806	3.87e-06	C	A	3292	-0.0296987	0.015069	0.0488259	C	A	1847	-0.021376	0.0181563	0.239215	A	C	35845	0.0995205	0.0135438	1.81e-13	a	c	55372	9.423	4.367e-21	+++++	0	0.958	4	0.9161
14	rs10465044	9	16911665	A	C	119887	-0.129	0.034	1.105e-48	A	C	3937	-0.056	0.018	0.002165	A	C	10451	-0.178409	0.030152	3.27e-09	A	C	3298	-0.0343013	0.014438	0.0175694	A	C	1847	-0.0271931	0.0172787	0.115708	A	C	35845	-0.128305	0.014305	3.47e-19	a	c	55378	-11.458	2.148e-30	-----	0	1.402	4	0.8439
14	rs10810666	9	16911666	T	C	121295	-0.078	0.029	4.363e-13	T	C	3937	-0.035	0.022	0.1146	T	C	10451	-0.084578	0.0373413	0.02353	T	C	3288	-0.00140978	0.0173341	0.935184	T	C	1843	-0.0035913	0.0207922	0.862888	T	C	35845	-0.0610162	0.0115989	1.43e-07	t	c	55364	-5.69	1.274e-08	-----	0	2.966	4	0.5635
14	rs4445329	9	16911757	A	G	120342	-0.106	0.031	3.437e-30	A	G	3937	-0.06	0.019	0.002009	A	G	10451	-0.147225	0.0318806	3.87e-06	A	G	3292	-0.0296987	0.015069	0.0488259	A	G	1847	-0.021376	0.0181563	0.239215	A	G	35845	-0.0995205	0.0135438	1.84e-13	a	g	55372	-9.447	3.487e-21	-----	0	1.059	4	0.9007
14	rs10810668	9	16912435	C	G	120610	-0.078	0.029	7.254e-13	C	G	3937	-0.035	0.022	0.1177	C	G	10451	-0.084578	0.0373413	0.02353	C	G	3290	-0.00322308	0.0173322	0.852488	C	G	1843	-0.0035913	0.0207922	0.862888	C	G	35845	-0.0610945	0.011586	1.39e-07	c	g	55366	-5.716	1.093e-08	-----	0	2.71	4	0.6075
14	rs58442763	9	16912533	G	A	121052	-0.115	0.043	1.541e-12	G	A	3937	-0.008	0.034	0.8223	G	A	10451	-0.143755	0.0529484	0.006633	G	A	3290	-0.0215948	0.026934	0.422745	G	A	1848	-0.0230399	0.0328354	0.482969	A	G	35845	0.0285551	0.0087076	0.001037	a	g	55371	4.202	2.644e-05	+++++	0	1.657	4	0.7985
14	rs10810669	9	16912661	T	C	118160	-0.071	0.028	1.77e-10	T	C	3937	-0.035	0.022	0.1115	T	C	10451	-0.0850134	0.0373193	0.02274	T	C	3294	-0.00218549	0.017338	0.899698	T	C	1843	-0.00207453	0.0208498	0.920753	T	C	35845	-0.0611398	0.0115946	1.4e-07	t	c	55370	-5.699	1.203e-08	-----	0	2.988	4	0.5598
14	rs10810670	9	16912663	T	C	118337	-0.071	0.028	1.425e-10	T	C	3937	-0.035	0.022	0.1115	T	C	10451	-0.0850134	0.0373193	0.02274	T	C	3294	-0.00218549	0.017338	0.899698	T	C	1843	-0.00268963	0.0208541	0.897393	T	C	35845	-0.0611398	0.0115946	1.39e-07	t	c	55370	-5.706	1.159e-08	-----	0	2.936	4	0.5687
14	rs34987069	9	16912842	C	CT	118135	-0.098	0.031	3.485e-24	NA	NA	NA	NA	NA	NA	NA	NA	NA	NA	NA	NA	NA	NA	NA	NA	NA	NA	NA	NA	NA	NA	NA	NA	CT	C	35845	0.0946084	0.0135607	2.96e-12	ct	c	35845	6.98	2.96e-12	????+	0	0	0	1
14	rs4246133	9	16912919	G	A	120311	-0.103	0.038	8.357e-14	G	A	3937	-0.063	0.028	0.02502	G	A	10451	-0.179845	0.0465316	0.000111	G	A	3287	-0.0573284	0.0213669	0.00733204	G	A	1844	-0.0353298	0.0265541	0.183524	A	G	35845	0.0385514	0.00960519	6.09e-05	a	g	55364	6.399	1.563e-10	+++++	1.2	4.047	4	0.3996
14	rs4246134	9	16912988	T	C	120428	-0.106	0.031	5.417e-30	T	C	3937	-0.059	0.019	0.002114	T	C	10451	-0.152802	0.0319468	1.72e-06	T	C	3298	-0.0292923	0.015064	0.0519175	T	C	1848	-0.0207037	0.0181687	0.254631	T	C	35845	-0.0990749	0.013471	2.1e-13	t	c	55379	-9.487	2.372e-21	-----	0	1.31	4	0.8597
14	rs4465052	9	16913043	G	A	120428	-0.106	0.031	5.414e-30	G	A	3937	-0.059	0.019	0.002114	G	A	10451	-0.147688	0.0318981	3.66e-06	G	A	3298	-0.0292923	0.015064	0.0519175	G	A	1848	-0.0207037	0.0181687	0.254631	A	G	35845	0.0992234	0.0134731	2e-13	a	g	55379	9.426	4.277e-21	+++++	0	1.122	4	0.8908
14	rs113198237	9	16913171	TTTG	T	119993	-0.106	0.031	4.417e-30	TTTG	T	3937	-0.06	0.019	0.001975	NA	NA	NA	NA	NA	NA	NA	NA	NA	NA	NA	NA	NA	NA	NA	NA	NA	NA	T	TTTG	35845	0.0994095	0.0134624	1.75e-13	t	tttg	39782	7.966	1.64e-15	+???+	0	0.384	1	0.5356
14	rs4631563	9	16913286	A	C	120385	-0.106	0.031	4.163e-30	A	C	3937	-0.059	0.019	0.00241	A	C	10451	-0.14908	0.0319366	3.03e-06	A	C	3298	-0.0288607	0.0150572	0.055358	A	C	1848	-0.0217507	0.0181725	0.231499	A	C	35845	-0.0995127	0.0135157	1.64e-13	a	c	55379	-9.457	3.168e-21	-----	0	1.067	4	0.8995
14	rs6475092	9	16913473	A	G	120103	-0.106	0.031	2.946e-30	A	G	3937	-0.06	0.019	0.001954	A	G	10451	-0.147688	0.0318981	3.66e-06	A	G	3298	-0.0288607	0.0150572	0.055358	A	G	1848	-0.0217507	0.0181725	0.231499	A	G	35845	-0.0991947	0.0134602	1.91e-13	a	g	55379	-9.44	3.711e-21	-----	0	1.103	4	0.8938
14	rs6475093	9	16913514	C	G	119809	-0.106	0.031	3.166e-30	C	G	3937	-0.06	0.019	0.001954	C	G	10451	-0.143755	0.0319243	6.7e-06	C	G	3298	-0.0288607	0.0150572	0.055358	C	G	1848	-0.0217507	0.0181725	0.231499	C	G	35845	-0.0991947	0.0134602	1.89e-13	c	g	55379	-9.387	6.201e-21	-----	0	0.981	4	0.9126
14	rs12377389	9	16913557	T	C	120596	-0.077	0.029	1.413e-12	T	C	3937	-0.036	0.022	0.1019	T	C	10451	-0.0850134	0.0373193	0.02274	T	C	3289	-0.00234372	0.0173341	0.892455	T	C	1843	-0.00377421	0.0207485	0.855679	T	C	35845	-0.0615523	0.0116477	1.21e-07	t	c	55365	-5.75	8.922e-09	-----	0	2.857	4	0.582
14	rs6475094	9	16913616	A	G	120157	-0.106	0.031	2.469e-30	A	G	3937	-0.059	0.019	0.002221	A	G	10451	-0.148036	0.0319043	3.48e-06	A	G	3298	-0.0288607	0.0150572	0.055358	A	G	1848	-0.0217507	0.0181725	0.231499	A	G	35845	-0.099261	0.0134602	1.85e-13	a	g	55379	-9.438	3.79e-21	-----	0	1.069	4	0.8991
14	rs12377421	9	16913768	A	G	120765	-0.077	0.029	7.711e-13	A	G	3937	-0.043	0.023	0.05379	A	G	10451	-0.084578	0.0373083	0.02341	A	G	3291	-0.00268157	0.0173319	0.877053	A	G	1843	-0.00377421	0.0207485	0.855679	A	G	35845	-0.0616498	0.0116477	1.15e-07	a	g	55367	-5.835	5.365e-09	-----	0	2.965	4	0.5637
14	rs34131140	9	16913829	AT	A	119678	-0.105	0.031	1.42e-29	AT	A	3937	-0.058	0.019	0.002521	NA	NA	NA	NA	NA	NA	NA	NA	NA	NA	NA	NA	NA	NA	NA	NA	NA	NA	A	AT	35845	0.0993618	0.0134559	1.73e-13	a	at	39782	7.944	1.952e-15	+???+	0	0.302	1	0.5826
14	rs62543618	9	16914578	T	C	120904	-0.077	0.029	6.603e-13	T	C	3937	-0.03	0.023	0.1877	T	C	10451	-0.0904719	0.0381899	0.01784	NA	NA	NA	NA	NA	NA	NA	NA	NA	NA	NA	NA	T	C	35845	-0.0627633	0.0116735	7.28e-08	t	c	50233	-5.997	2.004e-09	--??-	0	0.366	2	0.8327
14	rs7048397	9	16914703	C	T	121022	-0.106	0.031	3.696e-30	C	T	3937	-0.054	0.019	0.005104	C	T	10451	-0.152452	0.0321493	2.12e-06	NA	NA	NA	NA	NA	NA	NA	NA	NA	NA	NA	NA	T	C	35845	0.0996403	0.0134667	1.39e-13	t	c	50233	9.195	3.733e-20	++??+	0	0.488	2	0.7835
14	rs62543619	9	16914716	A	G	119834	-0.08	0.03	2.032e-13	A	G	3937	-0.029	0.023	0.1967	A	G	10451	-0.0863207	0.0378102	0.02245	A	G	3291	-0.00109797	0.0173054	0.949415	A	G	1844	-0.00530484	0.0207397	0.798148	A	G	35845	-0.0632239	0.0116864	6e-08	a	g	55368	-5.758	8.505e-09	-----	0	3.154	4	0.5324
14	rs10810671	9	16914835	C	A	120828	-0.105	0.031	5.012e-30	C	A	3937	-0.058	0.019	0.002321	C	A	10451	-0.147688	0.0318981	3.66e-06	C	A	3298	-0.0284518	0.0150469	0.0587286	C	A	1848	-0.0222583	0.0181675	0.220669	A	C	35845	0.0997066	0.0134667	1.3e-13	a	c	55379	9.467	2.884e-21	+++++	0	1.015	4	0.9075
14	rs7032221	9	16914895	G	A	120914	-0.105	0.031	4.464e-30	G	A	3937	-0.058	0.019	0.002321	G	A	10451	-0.147688	0.0318981	3.66e-06	G	A	3298	-0.0284518	0.0150469	0.0587286	G	A	1848	-0.0222583	0.0181675	0.220669	A	G	35845	0.0997066	0.0134667	1.27e-13	a	g	55379	9.469	2.816e-21	+++++	0	1.014	4	0.9077
14	rs3814113	9	16915021	C	T	121295	-0.105	0.031	4.053e-30	C	T	3937	-0.058	0.019	0.002654	C	T	10451	-0.147688	0.0318981	3.66e-06	C	T	3298	-0.0280439	0.0150503	0.0625027	C	T	1848	-0.0217507	0.0181725	0.231499	T	C	35845	0.099773	0.0134667	1.24e-13	t	c	55379	9.449	3.414e-21	+++++	0	1.024	4	0.9061
14	rs10962691	9	16915105	G	C	121146	-0.078	0.029	3.681e-13	G	C	3937	-0.033	0.022	0.1362	G	C	10451	-0.0865388	0.0373495	0.02048	G	C	3291	-0.00109797	0.0173054	0.949415	G	C	1844	-0.00530484	0.0207397	0.798148	C	G	35845	0.0633006	0.0116735	5.85e-08	c	g	55368	5.83	5.544e-09	+++++	0	3.084	4	0.5438
14	rs881557	9	16915644	A	C	121180	-0.111	0.042	4.613e-12	A	C	3937	-0.094	0.036	0.009095	A	C	10451	-0.20016	0.0518548	0.0001135	A	C	3289	-0.0510001	0.0252119	0.0431686	A	C	1848	-0.0409086	0.0319145	0.200067	A	C	35845	-0.0297832	0.00852007	0.0004786	a	c	55370	-5.909	3.434e-09	-----	15.1	4.709	4	0.3185
14	rs34097600	9	16915716	T	G	121295	-0.11	0.042	5.695e-12	T	G	3937	-0.094	0.036	0.009533	T	G	10451	-0.207762	0.0524785	7.53e-05	T	G	3289	-0.0528116	0.0252475	0.0365369	T	G	1848	-0.0412669	0.0320373	0.197877	T	G	35845	-0.0286956	0.00837758	0.0006205	t	g	55370	-5.91	3.426e-09	-----	23.2	5.211	4	0.2663
14	rs4565551	9	16916117	T	C	116146	-0.11	0.044	4.531e-10	T	C	3937	0	0.04	0.9996	T	C	10451	-0.142486	0.0536467	0.00791	T	C	3270	-0.0237731	0.0272502	0.383053	T	C	1847	-0.0246403	0.0332552	0.458822	T	C	35845	-0.0306982	0.00894757	0.0005994	t	c	55350	-4.263	2.017e-05	+----	0	1.968	4	0.7417
14	rs5896723	9	16918149	CT	C	118631	-0.089	0.028	8.622e-24	CT	C	3937	-0.015	0.018	0.4231	NA	NA	NA	NA	NA	NA	NA	NA	NA	NA	NA	NA	NA	NA	NA	NA	NA	NA	CT	C	35845	-0.083184	0.0146076	1.31e-08	ct	c	39782	-5.648	1.622e-08	-???-	5.4	1.057	1	0.304
14	rs1547761	9	16918196	T	C	118703	-0.086	0.029	1.316e-18	T	C	3937	-0.013	0.02	0.5033	T	C	10451	-0.116309	0.0332122	0.0004611	T	C	3241	0.00283216	0.016028	0.859754	T	C	1840	-0.0354132	0.019105	0.0639557	T	C	35845	-0.0754781	0.0138544	5.34e-08	t	c	55314	-6.375	1.83e-10	---+-	22	5.127	4	0.2745
14	rs9298767	9	16919023	C	G	119371	-0.087	0.028	1.054e-22	C	G	3937	-0.015	0.019	0.4411	C	G	10451	-0.0897059	0.0302142	0.002984	C	G	3273	-0.00305752	0.014698	0.835224	C	G	1837	-0.0339187	0.0172666	0.0496335	C	G	35845	-0.0802283	0.0144054	2.78e-08	c	g	55343	-6.374	1.836e-10	-----	0	3.529	4	0.4735
14	rs10962696	9	16919058	T	G	119354	-0.088	0.028	2.601e-23	T	G	3937	-0.013	0.018	0.4797	T	G	10451	-0.0883942	0.0302823	0.003513	NA	NA	NA	NA	NA	NA	NA	NA	NA	NA	NA	NA	T	G	35845	-0.0808439	0.014457	2.19e-08	t	g	50233	-6.257	3.934e-10	--??-	0	1.193	2	0.5508
14	rs10962697	9	16919545	T	C	120678	-0.091	0.028	1.165e-24	T	C	3937	-0.013	0.018	0.4773	T	C	10451	-0.0888312	0.0303075	0.003377	T	C	3268	-0.00239962	0.0147132	0.870455	T	C	1840	-0.037978	0.0172283	0.0276204	T	C	35845	-0.0812409	0.0143662	1.67e-08	t	c	55341	-6.446	1.147e-10	-----	6.2	4.266	4	0.3712
14	rs7848662	9	16920556	T	G	119843	-0.091	0.036	1.309e-10	T	G	3937	-0.018	0.029	0.5411	T	G	10451	-0.105805	0.0458825	0.02111	T	G	3274	0.0035692	0.0225012	0.873976	T	G	1839	-0.0350531	0.0278671	0.2086	T	G	35845	-0.0311989	0.0102243	0.002252	t	g	55346	-3.814	0.0001367	---+-	0	2.082	4	0.7207
14	rs6475097	9	16920749	G	T	119652	-0.093	0.036	5.017e-11	G	T	3937	-0.03	0.031	0.318	G	T	10451	-0.11149	0.0467857	0.01719	G	T	3279	0.00502815	0.0224272	0.822616	G	T	1839	-0.0363814	0.0278684	0.191896	T	G	35845	0.0304392	0.010179	0.002837	t	g	55351	3.887	0.0001015	+++-+	0	2.228	4	0.6938
14	rs62543620	9	16920907	A	G	119246	-0.111	0.045	1.312e-09	A	G	3937	-0.023	0.037	0.5295	A	G	10451	-0.108476	0.0603317	0.07218	A	G	3295	0.00867133	0.027979	0.75664	A	G	1842	-0.0517576	0.034801	0.137122	A	G	35845	-0.0238353	0.00831511	0.004173	a	g	55370	-3.449	0.000562	---+-	0	2.243	4	0.6911
14	rs10120433	9	16921275	C	T	120372	-0.087	0.029	5.738e-19	C	T	3937	-0.013	0.02	0.5104	C	T	10451	-0.114289	0.0331369	0.0005624	C	T	3270	0.0023576	0.0161007	0.883592	C	T	1838	-0.0290678	0.0191845	0.129901	T	C	35845	0.0719856	0.0134782	8.94e-08	t	c	55341	6.218	5.03e-10	+++-+	12.5	4.57	4	0.3343
14	rs60344451	9	16921530	A	C	119710	-0.066	0.028	4.946e-08	A	C	3937	0.011	0.025	0.6562	A	C	10451	-0.0857758	0.0408845	0.0359	A	C	3214	0.0030504	0.019666	0.876744	A	C	1833	-0.0205837	0.0232919	0.376958	A	C	35845	-0.0460157	0.011524	6.43e-05	a	c	55280	-4.135	3.548e-05	+--+-	6.5	4.277	4	0.3698
14	rs11791869	9	16921722	G	A	120946	-0.092	0.029	2.846e-25	G	A	3937	-0.009	0.018	0.6322	G	A	10451	-0.0910194	0.0303499	0.002707	G	A	3278	-0.000697667	0.0147083	0.962171	G	A	1842	-0.036909	0.0172494	0.0325085	A	G	35845	0.0794601	0.0142971	2.79e-08	a	g	55353	6.302	2.94e-10	+++++	18.9	4.932	4	0.2944
14	rs7853148	9	16921847	T	C	121295	-0.091	0.028	8.626e-25	T	C	3937	-0.008	0.018	0.6563	T	C	10451	-0.0891591	0.0303883	0.003341	T	C	3278	-0.000556032	0.0147054	0.96984	T	C	1838	-0.0337377	0.0172686	0.050889	T	C	35845	-0.0783969	0.014241	3.74e-08	t	c	55349	-6.187	6.128e-10	-----	13.5	4.622	4	0.3283
14	rs10810673	9	16923184	C	T	120459	-0.093	0.029	7.678e-26	C	T	3937	-0.015	0.019	0.4355	C	T	10451	-0.100262	0.030355	0.0009575	C	T	3284	-0.00256012	0.0146825	0.861589	C	T	1843	-0.0350344	0.0172517	0.0424216	T	C	35845	0.0787017	0.0142768	3.35e-08	t	c	55360	6.499	8.078e-11	+++++	0	3.919	4	0.417
14	rs10810674	9	16923235	A	G	120424	-0.089	0.03	1.002e-19	A	G	3937	-0.014	0.021	0.4981	A	G	10451	-0.122959	0.0332232	0.0002149	A	G	3283	-0.0015401	0.016052	0.923571	A	G	1844	-0.0303573	0.0190918	0.111991	A	G	35845	-0.0710198	0.0133735	1.03e-07	a	g	55360	-6.384	1.725e-10	-----	5.9	4.252	4	0.373
14	rs10810675	9	16923257	T	C	120411	-0.089	0.029	5.897e-20	T	C	3937	-0.014	0.021	0.4976	T	C	10451	-0.103584	0.0326661	0.001519	T	C	3283	-0.00169315	0.0159784	0.915617	T	C	1844	-0.034178	0.0190493	0.0729481	T	C	35845	-0.0719	0.0134968	9.42e-08	t	c	55360	-6.207	5.411e-10	-----	0	3.709	4	0.4469
14	rs10122316	9	16923558	G	C	118968	-0.086	0.029	2.662e-18	G	C	3937	-0.004	0.02	0.8418	G	C	10451	-0.12613	0.0332622	0.0001496	G	C	3280	-0.00104108	0.0160507	0.948288	G	C	1844	-0.0309915	0.0190953	0.104762	C	G	35845	0.0719441	0.0133906	7.44e-08	c	g	55357	6.342	2.268e-10	+++++	30.8	5.778	4	0.2163
14	rs10810676	9	16923559	G	A	118933	-0.091	0.028	1.057e-24	G	A	3937	-0.004	0.019	0.8315	G	A	10451	-0.0999308	0.0302454	0.0009529	G	A	3281	-0.00401919	0.0146642	0.784039	G	A	1843	-0.0355894	0.0172624	0.0393795	A	G	35845	0.0791055	0.0142849	2.86e-08	a	g	55357	6.401	1.545e-10	+++++	21.7	5.111	4	0.2761
14	rs71327875	9	16923822	A	AG	120550	-0.09	0.03	3.967e-20	A	AG	3937	-0.012	0.02	0.535	NA	NA	NA	NA	NA	NA	NA	NA	NA	NA	NA	NA	NA	NA	NA	NA	NA	NA	A	AG	35845	-0.0717134	0.0134346	9.79e-08	a	ag	39782	-5.255	1.479e-07	-???-	15.5	1.184	1	0.2766
14	rs10810677	9	16923857	C	T	120669	-0.089	0.03	1.37e-19	C	T	3937	-0.012	0.02	0.539	C	T	10451	-0.115074	0.03352	0.0005975	C	T	3283	-0.000652976	0.0160659	0.967583	C	T	1844	-0.0309915	0.0190953	0.104762	T	C	35845	0.0711117	0.0133182	9.95e-08	t	c	55360	6.248	4.151e-10	+++++	3.3	4.137	4	0.3877
14	rs4961505	9	16924415	A	C	120710	-0.089	0.029	7.334e-20	A	C	3937	-0.012	0.02	0.5413	A	C	10451	-0.120474	0.033465	0.0003188	A	C	3283	-0.0014285	0.0159904	0.928821	A	C	1844	-0.034178	0.0190493	0.0729481	A	C	35845	-0.0715743	0.0134318	9.94e-08	a	c	55360	-6.363	1.979e-10	-----	10.1	4.451	4	0.3484
14	rs1001301	9	16925586	A	G	120644	-0.092	0.029	3.488e-25	A	G	3937	-0.01	0.018	0.5894	A	G	10451	-0.0915672	0.0303806	0.00258	A	G	3278	-0.00130653	0.0146838	0.929105	A	G	1843	-0.0355572	0.0172399	0.039301	A	G	35845	-0.0782441	0.0142131	3.53e-08	a	g	55354	-6.287	3.227e-10	-----	10.9	4.49	4	0.3438
14	rs1001300	9	16925830	C	T	120731	-0.092	0.03	6.35e-21	C	T	3937	-0.014	0.02	0.4957	C	T	10451	-0.120361	0.0334616	0.0003216	C	T	3283	-0.0030911	0.0159872	0.846698	C	T	1844	-0.0359087	0.0189788	0.0586425	T	C	35845	0.0716311	0.0133959	8.6e-08	t	c	55360	6.445	1.155e-10	+++++	3.5	4.144	4	0.3868
14	rs10756838	9	16926091	T	C	120756	-0.091	0.03	8.932e-21	T	C	3937	-0.011	0.02	0.572	T	C	10451	-0.113617	0.0333187	0.0006493	T	C	3283	-0.0030911	0.0159872	0.846698	T	C	1844	-0.035146	0.0190095	0.0646382	T	C	35845	-0.0716015	0.0133904	8.39e-08	t	c	55360	-6.329	2.475e-10	-----	1.6	4.064	4	0.3975
14	rs56082838	9	16927041	T	TAAG	120772	-0.091	0.03	1.368e-20	T	TAAG	3937	-0.007	0.02	0.7208	NA	NA	NA	NA	NA	NA	NA	NA	NA	NA	NA	NA	NA	NA	NA	NA	NA	NA	T	TAAG	35845	-0.071262	0.0133229	9.02e-08	t	taag	39782	-5.186	2.143e-07	-???-	44.5	1.802	1	0.1795
14	rs60556024	9	16927369	C	CAAAA	119880	-0.095	0.037	2.165e-11	C	CAAAA	3937	-0.027	0.03	0.3661	NA	NA	NA	NA	NA	NA	NA	NA	NA	NA	NA	NA	NA	NA	NA	NA	NA	NA	CAAAA	C	35845	0.0302699	0.00993985	0.002328	caaaa	c	39782	3.175	0.001501	+???+	0	0.01	1	0.9204
14	rs10756839	9	16927559	G	A	120002	-0.095	0.037	1.69e-11	G	A	3937	-0.026	0.029	0.381	G	A	10451	-0.104139	0.0468884	0.02638	G	A	3274	0.00148818	0.0223904	0.947012	G	A	1840	-0.0378202	0.0276333	0.171277	A	G	35845	0.0304202	0.00994694	0.002204	a	g	55347	3.895	9.801e-05	+++-+	0	1.771	4	0.7777
14	rs373665061	9	16928031	A	AG	119946	-0.09	0.03	2.759e-18	NA	NA	NA	NA	NA	NA	NA	NA	NA	NA	NA	NA	NA	NA	NA	NA	NA	NA	NA	NA	NA	NA	NA	NA	A	AG	35845	-0.0595314	0.0126279	2.51e-06	a	ag	35845	-4.707	2.51e-06	????-	0	0	0	1
14	rs58628251	9	16928453	A	C	119187	-0.147	0.053	3.603e-14	A	C	3937	-0.029	0.038	0.4561	A	C	10451	-0.107697	0.0607426	0.0763	A	C	3301	0.000463983	0.0287757	0.987136	A	C	1842	-0.071414	0.0360202	0.0475596	A	C	35845	-0.0209529	0.00795306	0.008444	a	c	55376	-3.445	0.0005706	---+-	0	2.691	4	0.6109
14	rs10962714	9	16930523	G	A	120082	-0.093	0.029	1.025e-24	G	A	3937	-0.013	0.019	0.4826	G	A	10451	-0.0912385	0.0306684	0.00293	G	A	3284	0.00459942	0.0148556	0.756878	G	A	1848	-0.032758	0.017351	0.0591883	A	G	35845	0.0698073	0.0137109	3.52e-07	a	g	55365	5.847	4.997e-09	+++-+	15.8	4.75	4	0.3139
14	rs10962715	9	16930541	A	C	120287	-0.092	0.03	7.204e-20	A	C	3937	-0.013	0.021	0.5442	A	C	10451	-0.12443	0.0344586	0.0003045	A	C	3281	0.00983519	0.0164339	0.549569	A	C	1848	-0.0333611	0.0196341	0.0894626	A	C	35845	-0.0632438	0.0126838	6.43e-07	a	c	55362	-5.901	3.616e-09	---+-	39.5	6.611	4	0.1579
14	rs10962716	9	16930636	C	T	120314	-0.092	0.031	1.023e-19	C	T	3937	-0.013	0.021	0.5253	C	T	10451	-0.123638	0.0344971	0.0003386	C	T	3291	0.00796606	0.0164067	0.627328	C	T	1848	-0.0324105	0.0196656	0.0995081	T	C	35845	0.0630374	0.0126776	6.76e-07	t	c	55372	5.906	3.501e-09	+++-+	33.3	5.996	4	0.1995
14	rs7341731	9	16930766	G	A	120386	-0.091	0.031	5.784e-19	G	A	3937	-0.012	0.021	0.5533	G	A	10451	-0.120474	0.0345991	0.0004984	G	A	3287	0.00629091	0.0164904	0.702864	G	A	1848	-0.0290646	0.019731	0.140912	A	G	35845	0.0622707	0.0125915	7.27e-07	a	g	55368	5.833	5.451e-09	+++-+	24.6	5.307	4	0.2572
14	rs1538585	9	16930911	A	C	120348	-0.092	0.03	9.046e-20	A	C	3937	-0.012	0.021	0.5544	A	C	10451	-0.123638	0.0344971	0.0003386	A	C	3291	0.00732318	0.0164082	0.6554	A	C	1848	-0.0324105	0.0196656	0.0995081	A	C	35845	-0.0630218	0.0126745	6.62e-07	a	c	55372	-5.907	3.478e-09	---+-	32.6	5.933	4	0.2042
14	rs10962717	9	16931236	T	C	120092	-0.093	0.029	9.432e-25	T	C	3937	-0.01	0.018	0.5759	T	C	10451	-0.0938712	0.0307774	0.002286	T	C	3284	0.00406314	0.0148407	0.784269	T	C	1848	-0.0334038	0.0173857	0.0548441	T	C	35845	-0.0699989	0.0137075	3.18e-07	t	c	55365	-5.872	4.3e-09	---+-	20.5	5.033	4	0.2839
[truncated: 9,449 more rows]
[truncated: 3 more columns]
