# Supplementary material for: Genome-wide association study in 176,678 Europeans reveals genetic loci for tanning response to sun exposure
Source: Nat Commun. 2018 May 8;9:1684. doi: 10.1038/s41467-018-04086-y (PMC5940788; doi:10.1038/s41467-018-04086-y)
Supplement: Supplementary file 5 — Supplementary Data 2 [file 41467_2018_4086_MOESM5_ESM.xlsx]

## Sheet: Supplementary_data_D2
SNP	CHR	BP	REF	ALT	N	OR	SE	L95	U95	P
rs6683201	1	17681277	C	T	187652	1.09928	0.0201684	1.05668	1.14361	2.68692e-06
rs4920600	1	17681424	G	A	187652	1.10218	0.0200363	1.05973	1.14632	1.2004e-06
rs1748012	1	17682100	T	C	187652	1.12503	0.0200483	1.08168	1.17012	4.19692e-09
rs1635567	1	17683041	C	T	187652	1.12526	0.0203664	1.08123	1.17109	6.84934e-09
rs1635566	1	17683157	G	A	187652	1.1269	0.020097	1.08337	1.17217	2.77337e-09
rs1748011	1	17683281	A	C	187652	1.12664	0.0201008	1.08312	1.17191	2.99135e-09
rs1635565	1	17683332	C	T	187652	1.12719	0.0201017	1.08364	1.17248	2.58595e-09
rs1635564	1	17683526	G	T	187652	1.12723	0.0201077	1.08366	1.17254	2.58687e-09
rs11203370	1	17684147	T	G	187652	1.12559	0.0201122	1.08209	1.17085	4.04051e-09
rs10788665	1	17684224	G	A	187652	1.12685	0.0201136	1.08329	1.17216	2.89592e-09
rs12045971	1	17684464	T	C	187652	1.12664	0.0201113	1.08309	1.17193	3.05107e-09
rs11203371	1	17684524	T	C	187652	1.12607	0.0201114	1.08254	1.17134	3.55585e-09
rs2428735	1	17685174	C	T	187652	1.12906	0.020113	1.08541	1.17445	1.58965e-09
rs1748010	1	17687848	A	G	187652	1.126	0.0203832	1.0819	1.17189	5.81651e-09
rs2352842	1	17689509	G	C	187652	1.12747	0.0204169	1.08324	1.1735	4.19551e-09
rs1924553	1	17706932	G	A	187652	1.13341	0.0223522	1.08482	1.18416	2.11358e-08
rs7556072	1	17708349	A	G	187652	0.850423	0.0189558	0.819407	0.882612	1.25955e-17
rs7513817	1	17708928	A	G	187652	0.900934	0.0202326	0.865906	0.937378	2.51975e-07
rs6586535	1	17709002	T	C	187652	0.901137	0.0202321	0.866103	0.937589	2.67281e-07
rs10158217	1	17710631	G	C	187652	0.896368	0.0197007	0.862417	0.931656	2.80296e-08
rs10888028	1	17710919	T	A	187652	0.895916	0.0196982	0.861986	0.931182	2.41041e-08
rs72637458	1	17711391	A	G	187652	0.864348	0.0236741	0.825159	0.9054	7.37897e-10
rs2762892	1	17711898	A	G	187652	0.900238	0.0202368	0.865231	0.936662	2.06592e-07
rs7523534	1	17711987	A	G	187652	0.84066	0.0190951	0.809779	0.872718	9.9336e-20
rs1535877	1	17712613	A	G	187652	0.900732	0.0202329	0.865711	0.937168	2.3759e-07
rs1535876	1	17712649	C	T	187652	0.900534	0.020235	0.865518	0.936967	2.24871e-07
rs1535875	1	17712702	G	A	187652	0.840188	0.0190916	0.80933	0.872223	7.46239e-20
rs2526844	1	17712737	T	C	187652	1.10255	0.0216125	1.05682	1.15026	6.26793e-06
rs2248812	1	17713824	C	T	187652	1.10434	0.0216219	1.05852	1.15215	4.42499e-06
rs2265027	1	17713845	C	T	187652	1.10365	0.0216155	1.05787	1.15141	5.05506e-06
rs11803970	1	17713969	T	C	187652	0.839047	0.0190823	0.808246	0.871022	3.70133e-20
rs2762893	1	17714638	G	A	187652	1.10414	0.0216087	1.05835	1.1519	4.55201e-06
rs2762894	1	17714710	C	A	187652	1.10404	0.0216085	1.05826	1.1518	4.63898e-06
rs2526842	1	17715081	T	C	187652	1.10418	0.0215966	1.05841	1.15192	4.46108e-06
rs2526841	1	17715135	C	T	187652	1.10453	0.0215982	1.05874	1.15229	4.16541e-06
rs2800688	1	17715475	C	T	187652	1.10419	0.0215969	1.05842	1.15193	4.45093e-06
rs1544068	1	17715689	T	C	187652	1.10449	0.0215943	1.05872	1.15224	4.17768e-06
rs1544067	1	17715788	G	C	187652	1.10419	0.0215969	1.05842	1.15193	4.45169e-06
rs2762895	1	17715848	A	G	187652	1.10421	0.021597	1.05844	1.15195	4.43432e-06
rs1544066	1	17716074	G	A	187652	0.901565	0.0202161	0.866541	0.938005	2.96329e-07
rs2762896	1	17716394	T	C	187652	1.1042	0.0215983	1.05843	1.15195	4.44776e-06
rs2248568	1	17716560	A	G	187652	1.10352	0.0215939	1.05779	1.15123	5.075e-06
rs2265729	1	17716718	T	C	187652	1.10354	0.0215943	1.05781	1.15125	5.05066e-06
rs2526840	1	17717159	C	T	187652	1.10362	0.0215952	1.05788	1.15134	4.97813e-06
rs12124893	1	17717162	T	C	187652	0.839321	0.0190977	0.808485	0.871333	4.64652e-20
rs55964714	1	17717183	C	G	187652	0.839121	0.0190937	0.808299	0.871119	4.06612e-20
rs2526839	1	17717312	C	A	187652	1.10359	0.0216001	1.05785	1.15132	5.03106e-06
rs2248453	1	17717353	G	A	187652	0.901205	0.0201889	0.866241	0.93758	2.57085e-07
rs2248452	1	17717447	T	C	187652	1.10344	0.0215996	1.0577	1.15116	5.18237e-06
rs2248450	1	17717452	A	G	187652	0.901108	0.0201883	0.866149	0.937478	2.49677e-07
rs2489606	1	17717634	T	C	187652	1.10358	0.0216002	1.05784	1.15131	5.04323e-06
rs2489607	1	17717745	T	C	187652	1.10333	0.0216014	1.05759	1.15104	5.31197e-06
rs34761211	1	17717769	C	T	187652	1.10335	0.0216008	1.05761	1.15106	5.28719e-06
rs34037282	1	17717863	C	T	187652	1.10294	0.0216023	1.05722	1.15064	5.74323e-06
rs35154138	1	17717894	C	T	187652	1.10295	0.0216027	1.05722	1.15065	5.73834e-06
rs145312141	1	17717966	T	C	187652	1.10322	0.0216026	1.05749	1.15094	5.43027e-06
rs12127366	1	17717967	G	A	187652	0.901121	0.0201871	0.866163	0.937489	2.50206e-07
rs12127405	1	17718124	G	A	187652	0.838841	0.0190811	0.808049	0.870806	3.26601e-20
rs2800689	1	17718142	C	A	187652	1.10349	0.0216053	1.05774	1.15122	5.16145e-06
rs2526837	1	17718144	T	C	187652	1.103	0.0216054	1.05726	1.15071	5.69837e-06
rs2800690	1	17718170	C	T	187652	1.10363	0.0216108	1.05786	1.15138	5.05312e-06
rs2526836	1	17718368	T	C	187652	1.10331	0.0216046	1.05757	1.15104	5.34334e-06
rs72637462	1	17718418	T	C	187652	0.839037	0.0190772	0.808244	0.871003	3.59725e-20
rs12737852	1	17718750	T	C	187652	1.10159	0.0216071	1.05592	1.14925	7.53191e-06
rs2800691	1	17719005	T	C	187652	1.10362	0.0216103	1.05785	1.15136	5.06007e-06
rs72637463	1	17719089	A	G	187652	0.838613	0.0190637	0.807857	0.87054	2.64401e-20
rs7529038	1	17719140	A	G	187652	0.89905	0.0201639	0.864212	0.935292	1.30903e-07
rs7545226	1	17719184	C	T	187652	0.899121	0.0201677	0.864274	0.935374	1.34473e-07
rs7545237	1	17719219	G	T	187652	0.898825	0.0201677	0.863989	0.935065	1.22978e-07
rs10888031	1	17719535	G	T	187652	0.899006	0.0201614	0.864174	0.935243	1.28741e-07
rs11203377	1	17719546	A	G	187652	0.898986	0.0201616	0.864154	0.935221	1.27972e-07
rs10888032	1	17719605	G	A	187652	0.898918	0.0201615	0.864089	0.935151	1.25381e-07
rs6695097	1	17719663	G	T	187652	0.899291	0.0201598	0.864451	0.935536	1.39926e-07
rs6695214	1	17719843	C	T	187652	0.897545	0.0201968	0.86271	0.933787	8.70248e-08
rs6678027	1	17719932	T	G	187652	0.897176	0.0201982	0.862353	0.933406	7.79059e-08
rs6678121	1	17719986	T	G	187652	0.89752	0.0201972	0.862685	0.933762	8.64129e-08
rs6678127	1	17719997	A	G	187652	0.897554	0.0201967	0.862719	0.933796	8.72512e-08
rs6687773	1	17720058	T	C	187652	0.897661	0.0201908	0.862831	0.933897	8.93592e-08
rs6695531	1	17720088	G	T	187652	0.837316	0.0190355	0.806653	0.869146	1.08408e-20
rs6678552	1	17720391	A	G	187652	0.837178	0.0190324	0.806524	0.868997	9.84661e-21
rs6695849	1	17720439	C	T	187652	0.898135	0.0201659	0.863329	0.934344	9.95313e-08
rs10458537	1	17720615	C	A	187652	0.897422	0.0201912	0.862601	0.933649	8.31424e-08
rs4920602	1	17721094	A	G	187652	0.897315	0.020191	0.862498	0.933537	8.04223e-08
rs6691485	1	17721388	T	C	187652	0.897283	0.0201912	0.862468	0.933504	7.96663e-08
rs2800692	1	17721844	C	A	187652	0.8991	0.0201868	0.864221	0.935386	1.37292e-07
rs7538876	1	17722363	A	G	187652	0.837073	0.0190294	0.806428	0.868883	9.12223e-21
rs2526834	1	17722427	C	A	187652	1.10449	0.0216136	1.05868	1.15228	4.26221e-06
rs2800693	1	17722431	T	C	187652	1.10449	0.0216136	1.05868	1.15228	4.26081e-06
rs2800694	1	17722738	T	C	187652	0.898533	0.0202089	0.863639	0.934837	1.19498e-07
rs56384645	1	17722952	C	T	187652	0.836426	0.0190379	0.805791	0.868226	6.46444e-21
rs2526833	1	17723126	G	A	187652	0.898712	0.0201946	0.863835	0.934997	1.23541e-07
rs12129196	1	17723739	A	G	187652	0.83614	0.0190409	0.80551	0.867933	5.5237e-21
rs12129263	1	17723870	A	G	187652	0.835977	0.0190431	0.80535	0.867768	5.06478e-21
rs12132197	1	17723964	A	C	187652	0.83596	0.019042	0.805336	0.867749	4.98796e-21
rs12132237	1	17724112	T	C	187652	0.83607	0.0190422	0.805441	0.867863	5.33166e-21
rs7545115	1	17724331	T	G	187652	0.836014	0.0190429	0.805387	0.867807	5.17302e-21
rs12134662	1	17724767	G	A	187652	0.834963	0.0190241	0.804403	0.866683	2.51711e-21
rs1555663	1	17725011	C	T	187652	0.889873	0.0196734	0.856213	0.924856	3.01677e-09
rs2244936	1	17725358	G	C	187652	0.89573	0.0202225	0.860922	0.931946	5.17384e-08
rs11584850	1	17725609	T	C	187652	1.10418	0.0215807	1.05845	1.15189	4.38183e-06
rs4920603	1	17727379	C	G	187652	0.828438	0.0190648	0.798053	0.859979	5.48843e-23
rs2526830	1	17728119	G	A	187652	0.893191	0.0200705	0.858738	0.929027	1.82417e-08
rs2526829	1	17728231	G	A	187652	0.828153	0.0190601	0.797786	0.859675	4.47498e-23
rs2526828	1	17729903	A	G	187652	0.829223	0.0190572	0.798822	0.860782	8.65674e-23
rs144412112	1	17730174	G	A	187652	0.881114	0.0269596	0.835765	0.928924	2.66922e-06
rs2800696	1	17730238	T	A	187652	0.829708	0.0190582	0.799287	0.861287	1.17916e-22
rs1555661	1	17730812	G	A	187652	0.893423	0.0200708	0.85896	0.929269	1.96739e-08
rs2526827	1	17730825	A	G	187652	0.829181	0.0190606	0.798776	0.860744	8.5775e-23
rs1555660	1	17731117	C	T	187652	0.893842	0.0200717	0.859361	0.929706	2.25404e-08
rs2762887	1	17731440	G	A	187652	0.893531	0.0200715	0.859063	0.929383	2.03933e-08
rs2800697	1	17731751	T	C	187652	0.893856	0.0200706	0.859377	0.929719	2.26027e-08
rs2800698	1	17731789	C	T	187652	0.894155	0.0200707	0.859663	0.93003	2.488e-08
rs12726654	1	17732050	C	G	187652	1.10644	0.021596	1.06059	1.15428	2.81674e-06
rs2762888	1	17732073	A	C	187652	0.893071	0.020072	0.858619	0.928905	1.759e-08
rs2800699	1	17733136	T	C	187652	0.893256	0.0200707	0.858799	0.929095	1.86326e-08
rs2762889	1	17733147	C	A	187652	0.893276	0.0200709	0.858819	0.929117	1.87642e-08
rs7512044	1	17733531	A	G	187652	0.883318	0.0269111	0.837935	0.931159	4.01991e-06
rs7191	1	17733564	G	T	187652	0.892625	0.0201619	0.858039	0.928605	1.76264e-08
rs750636	1	17735266	A	G	187652	0.828066	0.0190636	0.797697	0.859591	4.31162e-23
rs2762890	1	17736578	G	A	187652	0.892842	0.0200581	0.858423	0.928642	1.59641e-08
rs55767926	1	17737440	C	G	187652	0.849644	0.0289467	0.802782	0.899242	1.81373e-08
rs942458	1	17739313	G	T	187652	0.89186	0.020061	0.857474	0.927626	1.16416e-08
rs942457	1	17739586	A	G	187652	0.829766	0.0190876	0.799297	0.861396	1.41924e-22
rs1075535	1	17739820	C	T	187652	0.892021	0.020063	0.857625	0.927797	1.23138e-08
rs2003871	1	17740357	A	G	187652	1.10522	0.0216521	1.05929	1.15313	3.83094e-06
rs6586538	1	17743613	C	T	187652	0.889593	0.0199972	0.855401	0.925152	4.90403e-09
rs6586539	1	17743669	T	C	187652	0.889083	0.0199938	0.854916	0.924615	4.10119e-09
rs6678862	1	17744852	A	G	187652	0.89011	0.0200091	0.855878	0.925711	5.95989e-09
rs7528427	1	17746273	T	C	187652	0.821486	0.0191977	0.791151	0.852985	1.27388e-24
rs1535874	1	17748027	G	A	187652	0.890041	0.0200112	0.855808	0.925643	5.84502e-09
rs4920606	1	17748288	A	G	187652	0.821856	0.0191926	0.791515	0.853361	1.5778e-24
rs7535033	1	17748427	A	C	187652	0.890054	0.0200106	0.855822	0.925656	5.86498e-09
rs730153	1	17749504	A	G	187652	0.821534	0.0191922	0.791205	0.853025	1.27497e-24
rs2762891	1	17750552	C	T	187652	0.890932	0.0200095	0.856668	0.926566	7.85028e-09
rs6681150	1	17750685	A	G	187652	0.821784	0.0191904	0.791449	0.853282	1.48703e-24
rs1324368	1	17752000	G	A	187652	0.821759	0.0191892	0.791427	0.853254	1.4536e-24
rs1324367	1	17752451	G	C	187652	0.822713	0.0191884	0.792347	0.854243	2.69626e-24
rs6702471	1	17752873	C	A	187652	0.890856	0.0200082	0.856597	0.926485	7.63772e-09
rs11203383	1	17753191	C	T	187652	0.890907	0.0200076	0.856647	0.926537	7.76167e-09
rs60387933	1	17753340	A	C	187652	0.822017	0.0191899	0.791674	0.853523	1.72668e-24
rs6688886	1	17753639	A	G	187652	0.822082	0.0191888	0.791739	0.853589	1.7911e-24
rs11577822	1	17754608	G	T	187652	0.82361	0.0191602	0.793254	0.855127	4.14143e-24
rs1408421	1	17754767	C	A	187652	0.890684	0.0200057	0.856435	0.926302	7.1807e-09
rs1408420	1	17754815	A	G	187652	0.823151	0.0191592	0.792813	0.854649	3.05846e-24
rs2353740	1	17757216	A	G	187652	1.10477	0.0214062	1.05938	1.15211	3.24708e-06
rs111932154	1	17757221	G	T	187652	0.822784	0.0191548	0.792467	0.854261	2.3521e-24
rs2489611	1	17759245	C	T	187652	0.89098	0.0199993	0.856731	0.926599	7.84134e-09
rs4920607	1	17760098	G	A	187652	0.823413	0.0191544	0.793074	0.854913	3.53349e-24
rs7418084	1	17761335	A	G	187652	0.837667	0.0317988	0.787054	0.891536	2.54059e-08
rs2800686	1	17763312	G	A	187652	0.891794	0.0199902	0.857529	0.927428	1.01148e-08
rs6586542	1	17763566	C	G	187652	0.823703	0.0191508	0.793358	0.855208	4.1815e-24
rs3121622	1	17765484	C	T	187652	0.892044	0.0200052	0.857744	0.927715	1.12641e-08
rs3094883	1	17765505	C	G	187652	0.89218	0.0200058	0.857874	0.927858	1.17901e-08
rs11203388	1	17765756	T	C	187652	1.10817	0.0214202	1.06261	1.15568	1.62723e-06
rs6664643	1	17768251	T	C	187652	1.10369	0.0214117	1.05833	1.151	4.06756e-06
rs6675912	1	17769290	G	T	187652	0.823635	0.0191855	0.793239	0.855196	4.82599e-24
rs2107680	1	17769682	A	C	187652	0.891087	0.0200238	0.856792	0.926754	8.47079e-09
rs11203391	1	17771569	G	A	187652	0.891331	0.020031	0.857015	0.927021	9.29823e-09
rs2996660	1	17771696	C	T	187652	0.890866	0.0200124	0.8566	0.926504	7.71931e-09
rs111631670	1	17772112	T	A	187652	1.10543	0.0214156	1.05999	1.15281	2.86454e-06
rs12122129	1	17772148	A	G	187652	0.823524	0.0191917	0.793122	0.855091	4.64227e-24
rs2489622	1	17772583	G	A	187652	0.890604	0.0199633	0.85643	0.926141	6.49695e-09
rs7545955	1	17774844	C	A	187652	0.832232	0.0190825	0.801681	0.863948	6.35272e-22
rs35184243	1	17775904	T	C	187652	0.874722	0.0201192	0.840901	0.909904	2.87583e-11
rs2489620	1	17776582	G	A	187652	0.896124	0.0194536	0.862599	0.930951	1.72169e-08
rs2526822	1	17778571	G	T	187652	0.895828	0.019437	0.862343	0.930614	1.51682e-08
rs2800677	1	17778834	G	A	187652	0.895692	0.0194387	0.862209	0.930475	1.45326e-08
rs77632932	1	17779059	T	A	187652	0.872452	0.020075	0.838791	0.907464	1.06917e-11
rs2996654	1	17779262	A	G	187652	0.895608	0.0194379	0.862129	0.930387	1.41134e-08
rs12068374	1	17780465	G	A	187652	0.885328	0.0198765	0.851502	0.920499	8.9178e-10
rs111418525	1	17780529	T	C	187652	0.871939	0.0200699	0.838306	0.906921	8.61551e-12
rs2996655	1	17781264	G	C	187652	0.895521	0.0194926	0.861953	0.930396	1.504e-08
rs3121624	1	17781382	A	G	187652	0.89529	0.0194916	0.861732	0.930154	1.38971e-08
rs2800679	1	17781695	G	C	187652	0.895132	0.0194895	0.861584	0.929987	1.31363e-08
rs2526838	1	17781719	C	T	187652	0.879883	0.0199985	0.846062	0.915056	1.56633e-10
rs2800680	1	17782000	C	T	187652	0.880029	0.0199949	0.846208	0.915201	1.64095e-10
rs2489618	1	17782623	C	T	187652	0.879349	0.0199979	0.84555	0.9145	1.28189e-10
rs2428741	1	17782956	T	C	187652	0.879063	0.0200662	0.845161	0.914324	1.33e-10
rs2489617	1	17782957	G	A	187652	0.880048	0.0200461	0.846142	0.915313	1.83891e-10
rs2800681	1	17783558	C	T	187652	0.895056	0.019481	0.861525	0.929892	1.26223e-08
rs2800682	1	17783567	A	G	187652	0.879813	0.0199885	0.846011	0.914965	1.49397e-10
rs2996656	1	17783632	G	A	187652	0.879792	0.0199881	0.845992	0.914943	1.48126e-10
rs2996658	1	17784480	A	G	187652	0.877735	0.020004	0.843987	0.912832	7.0665e-11
rs9325655	1	17785182	G	A	187652	0.895395	0.0194759	0.86186	0.930235	1.40191e-08
rs9435783	1	17785203	T	C	187652	0.88006	0.0199821	0.846259	0.91521	1.61601e-10
rs2996659	1	17785225	C	T	187652	0.895494	0.0194759	0.861955	0.930338	1.44895e-08
rs2428740	1	17785736	T	C	187652	0.880165	0.0199774	0.846369	0.915312	1.66419e-10
rs2489615	1	17785847	A	G	187652	0.895508	0.0194705	0.861977	0.930342	1.44222e-08
rs2489614	1	17785982	A	T	187652	0.879364	0.0199945	0.84557	0.914509	1.27962e-10
rs2489613	1	17786593	C	T	187652	0.880117	0.0199716	0.846331	0.915251	1.61462e-10
rs2428737	1	17786615	T	C	187652	0.880109	0.0199712	0.846325	0.915242	1.609e-10
rs2800702	1	17787284	C	T	187652	1.13594	0.0199672	1.09235	1.18128	1.7298e-10
rs10888033	1	17787479	T	G	187652	1.1167	0.0194642	1.0749	1.16012	1.4211e-08
rs10788672	1	17787485	A	G	187652	1.11669	0.0194641	1.0749	1.16012	1.42316e-08
rs2906123	1	17787980	C	T	187652	1.13593	0.0199735	1.09232	1.18128	1.76124e-10
rs10888034	1	17788755	A	G	187652	1.09626	0.0193209	1.05552	1.13856	1.96973e-06
rs10888035	1	17788888	G	A	187652	1.09667	0.0193253	1.0559	1.139	1.79917e-06
rs10888036	1	17789515	A	G	187652	1.08912	0.0192269	1.04885	1.13095	8.98044e-06
rs61080287	1	17790746	A	G	187652	0.913587	0.0196629	0.879048	0.949482	4.30018e-06
rs7549437	1	17792868	T	C	187652	0.916504	0.0196383	0.881898	0.952468	9.00607e-06
rs9725481	1	17793393	C	T	187652	0.916819	0.0196363	0.882204	0.952792	9.74785e-06
rs12120422	1	29445227	C	T	187652	1.12867	0.0255295	1.07358	1.18658	2.12606e-06
rs1417965	1	34054229	G	A	187652	1.12516	0.0250558	1.07124	1.18179	2.52093e-06
rs2781790	1	34054862	C	T	187652	1.11997	0.0250673	1.06628	1.17637	6.18391e-06
rs241303	1	228941920	C	T	187652	1.11329	0.0191949	1.07218	1.15597	2.25887e-08
rs2748084	1	228943744	T	C	187652	0.877208	0.0204198	0.842793	0.913027	1.39979e-10
rs17353018	1	228943803	A	G	187652	0.844296	0.0203127	0.811343	0.878587	7.9244e-17
rs241325	1	228944195	A	G	187652	0.87068	0.018997	0.838857	0.903709	3.10846e-13
rs241327	1	228945174	G	C	187652	0.870389	0.019002	0.838569	0.903416	2.76632e-13
rs761667	1	228946005	A	G	187652	0.870249	0.0189942	0.838447	0.903257	2.53993e-13
rs241328	1	228946235	C	T	187652	0.87023	0.0189907	0.838434	0.903231	2.49348e-13
rs241338	1	228950692	A	G	187652	0.869398	0.0190414	0.837549	0.902457	1.98182e-13
rs241347	1	228953328	G	A	187652	0.862848	0.0190339	0.831251	0.895645	9.17261e-15
rs241346	1	228953587	G	C	187652	0.859445	0.0190643	0.827924	0.892166	1.94028e-15
rs171325	1	228956556	G	T	187652	0.863759	0.0190295	0.832136	0.896583	1.39775e-14
rs241341	1	228957320	T	G	187652	0.859436	0.0190563	0.827929	0.892143	1.88026e-15
rs72754073	1	228960397	T	C	187652	0.850661	0.0307539	0.8009	0.903512	1.44659e-07
rs241301	1	228962427	C	T	187652	0.859253	0.0190535	0.827757	0.891948	1.70189e-15
rs6657685	1	228963269	A	G	187652	0.864301	0.0190259	0.832664	0.897139	1.78722e-14
rs241295	1	228965052	C	T	187652	0.857658	0.0190872	0.826166	0.890351	8.64978e-16
rs12757369	1	228965427	T	A	187652	0.859708	0.0190911	0.828134	0.892485	2.41362e-15
rs11588943	1	228965462	T	C	187652	0.859702	0.0190916	0.828128	0.892481	2.41183e-15
rs4600015	1	228965911	T	C	187652	0.859825	0.0190848	0.828257	0.892597	2.5042e-15
rs4462111	1	228966010	A	G	187652	0.859473	0.0190884	0.827912	0.892238	2.1328e-15
rs4384197	1	228966126	A	G	187652	0.859521	0.0190874	0.82796	0.892285	2.17556e-15
rs4557933	1	228966157	C	T	187652	0.864328	0.0191632	0.832466	0.897409	2.77294e-14
rs4584364	1	228966179	G	A	187652	0.859626	0.0190931	0.828052	0.892405	2.33508e-15
rs4462112	1	228966241	A	G	187652	0.859007	0.0191032	0.827439	0.89178	1.78246e-15
rs4440830	1	228966293	G	T	187652	0.859602	0.0190871	0.828039	0.892369	2.26196e-15
rs4633257	1	228966315	G	C	187652	0.859611	0.0190882	0.828045	0.89238	2.28033e-15
rs6693187	1	228966367	T	C	187652	0.859676	0.0190896	0.828106	0.89245	2.36534e-15
rs2748089	1	228966449	G	T	187652	0.8596	0.0190882	0.828034	0.892368	2.26736e-15
rs2639761	1	228966469	T	C	187652	0.859722	0.0190881	0.828152	0.892495	2.40651e-15
rs2639760	1	228966621	G	A	187652	0.859049	0.0190867	0.827506	0.891794	1.72131e-15
rs2748090	1	228966918	G	A	187652	0.860642	0.0190819	0.829048	0.893439	3.69481e-15
rs2639759	1	228967657	C	A	187652	0.860024	0.0190997	0.828425	0.892829	2.89977e-15
rs12075248	1	228970036	C	A	187652	0.822954	0.0203416	0.790789	0.856427	9.78559e-22
rs12079895	1	228970190	A	G	187652	0.857	0.019105	0.825503	0.889699	6.61908e-16
rs74433573	1	228970203	T	G	187652	0.864688	0.0289171	0.817044	0.915111	4.96436e-07
rs72755646	1	228973653	T	C	187652	0.851083	0.0307019	0.80138	0.903869	1.5047e-07
rs61824911	1	228979737	G	A	187652	0.818537	0.0210265	0.78549	0.852974	1.68113e-21
rs11586259	1	228981154	C	T	187652	0.817675	0.0209917	0.784716	0.852018	8.89048e-22
rs56300457	1	228984509	C	T	187652	0.81778	0.0209828	0.784831	0.852113	9.07095e-22
rs801108	1	228989074	G	C	187652	0.818929	0.0209425	0.785995	0.853242	1.44997e-21
rs11589190	1	228991772	C	T	187652	0.837115	0.0195549	0.805638	0.869821	9.71742e-20
rs61824933	1	228992953	T	C	187652	0.837342	0.0195586	0.805851	0.870064	1.12206e-19
rs60393576	1	228993972	T	C	187652	0.838569	0.01954	0.807061	0.871307	2.05769e-19
rs12070203	1	228994388	T	C	187652	0.817588	0.0209781	0.784654	0.851905	7.97044e-22
rs714349	1	228995219	C	T	187652	0.83692	0.0195547	0.805451	0.869619	8.70206e-20
rs6426519	1	228997165	C	T	187652	0.84244	0.019496	0.810857	0.875254	1.44012e-18
rs6426520	1	228997307	T	C	187652	0.84447	0.0194845	0.812828	0.877343	4.10148e-18
rs10916373	1	228997469	A	G	187652	0.830799	0.0206932	0.797778	0.865187	3.30886e-19
rs9919218	1	228997482	A	C	187652	0.837763	0.0195539	0.806264	0.870494	1.39239e-19
rs10799492	1	228998139	T	C	187652	0.837982	0.019561	0.806463	0.870733	1.6213e-19
rs241367	1	228999422	T	C	187652	0.836907	0.0195924	0.805379	0.86967	1.01524e-19
rs11580715	1	228999541	T	C	187652	0.836819	0.0195927	0.805293	0.869578	9.67385e-20
rs6703958	1	228999877	A	C	187652	0.836849	0.0195995	0.805312	0.869621	1.01261e-19
rs6684378	1	229000452	G	A	187652	0.841909	0.0195552	0.810251	0.874803	1.3693e-18
rs6687619	1	229001082	C	T	187652	0.843954	0.0195873	0.812169	0.876984	4.65255e-18
rs6674842	1	229001110	A	C	187652	0.842095	0.019593	0.81037	0.875062	1.76086e-18
rs10916375	1	229001130	C	A	187652	0.837429	0.0196475	0.805794	0.870306	1.7151e-19
rs11804062	1	229001389	T	C	187652	0.836532	0.0196447	0.804935	0.869369	1.02794e-19
rs16849105	1	229005630	A	T	187652	0.853408	0.0205727	0.819681	0.888522	1.30581e-14
rs61824936	1	229011231	G	A	187652	0.855623	0.0204921	0.821939	0.890688	2.76146e-14
rs6701680	1	229014492	T	C	187652	0.86251	0.0203158	0.828841	0.897547	3.32657e-13
rs7527446	1	229016915	G	A	187652	1.15047	0.0192255	1.10792	1.19464	3.08376e-13
rs12753034	1	229021613	A	G	187652	0.889018	0.0205644	0.853898	0.925582	1.06244e-08
rs35202394	2	7436317	G	A	187652	1.2016	0.0388065	1.1136	1.29656	2.216e-06
rs2353898	2	7675365	G	A	187652	0.763004	0.0535616	0.686966	0.847459	4.41552e-07
rs79188822	2	7683498	C	G	187652	0.753597	0.0537505	0.678245	0.83732	1.41597e-07
rs79522206	2	7704860	A	G	187652	0.748643	0.0520247	0.676069	0.829007	2.6286e-08
rs76629241	2	7754620	A	C	187652	0.753325	0.0519675	0.680374	0.834099	5.01792e-08
rs144745029	2	7781490	T	C	187652	0.746432	0.0544293	0.670903	0.830464	7.74205e-08
rs13384866	2	16461459	G	A	187652	1.18337	0.0326562	1.11	1.26159	2.52539e-07
rs62114521	2	16461621	T	C	187652	1.18058	0.0326716	1.10735	1.25865	3.75283e-07
rs340769	2	16461665	A	G	187652	1.1778	0.0326631	1.10477	1.25567	5.43417e-07
rs340770	2	16461732	T	G	187652	1.17929	0.0327445	1.10598	1.25746	4.74451e-07
rs340771	2	16461930	T	C	187652	1.18142	0.0325736	1.10835	1.2593	3.08678e-07
rs57244888	2	16462145	C	T	187652	1.1805	0.0325731	1.10749	1.25832	3.5021e-07
rs73217623	2	16463334	G	C	187652	1.18108	0.0325447	1.1081	1.25887	3.15525e-07
rs77510650	2	16464896	A	G	187652	1.17921	0.0326735	1.10606	1.2572	4.5304e-07
rs4832695	2	16465239	G	T	187652	1.17958	0.0326286	1.10651	1.25748	4.15214e-07
rs16982231	2	16465944	A	G	187652	1.18061	0.0326256	1.10747	1.25857	3.60198e-07
rs11894986	2	16467187	C	T	187652	1.18561	0.0330564	1.11124	1.26497	2.59592e-07
rs79643549	2	16467807	A	T	187652	1.18316	0.033122	1.10879	1.26252	3.81691e-07
rs4832703	2	16468720	A	G	187652	1.17927	0.0327108	1.10604	1.25735	4.63182e-07
rs1567967	2	16469070	C	G	187652	1.18559	0.0330811	1.11116	1.26501	2.65909e-07
rs16982237	2	16469764	C	G	187652	1.18625	0.033089	1.11176	1.26573	2.44634e-07
rs73217634	2	16471956	C	T	187652	1.1879	0.033081	1.11332	1.26747	1.93964e-07
rs73217636	2	16472046	A	G	187652	1.18812	0.0330845	1.11352	1.26772	1.88735e-07
rs6739644	2	16481089	A	C	187652	1.18778	0.0326973	1.11405	1.26639	1.41698e-07
rs6739779	2	16481189	T	C	187652	1.18851	0.032644	1.11485	1.26704	1.22068e-07
rs77776014	2	16482179	T	G	187652	1.18883	0.0330671	1.11423	1.26843	1.68707e-07
rs12476623	2	16483980	G	C	187652	1.18812	0.0326383	1.1145	1.26661	1.28297e-07
rs7592235	2	16489941	A	G	187652	1.18649	0.0326064	1.11303	1.26479	1.56931e-07
rs16982253	2	16498408	C	T	187652	1.19957	0.0336676	1.12297	1.28139	6.49428e-08
rs73217670	2	16499264	A	C	187652	1.19932	0.0337199	1.12262	1.28127	7.0361e-08
rs73217672	2	16499373	A	G	187652	1.19919	0.0338436	1.12222	1.28143	7.99802e-08
rs73217674	2	16499392	C	A	187652	1.19849	0.0338546	1.12155	1.28071	8.87975e-08
rs16982256	2	16499634	T	C	187652	1.49432	0.0734773	1.2939	1.72579	4.58646e-08
rs114954012	2	88559607	T	C	187652	1.27807	0.0433231	1.17403	1.39133	1.48515e-08
rs115117143	2	88561983	G	T	187652	1.2767	0.043518	1.17232	1.39037	1.98576e-08
rs115269810	2	88565606	A	G	187652	1.2755	0.0435705	1.1711	1.38921	2.33753e-08
rs142085106	2	88566800	A	G	187652	1.27476	0.0435878	1.17038	1.38845	2.55534e-08
rs116098213	2	88566873	A	G	187652	1.27474	0.0435888	1.17036	1.38843	2.56307e-08
rs142559571	2	88568177	A	G	187652	1.27449	0.0436021	1.1701	1.38819	2.65679e-08
rs115674763	2	88568235	T	C	187652	1.27445	0.0436023	1.17006	1.38816	2.6663e-08
rs141879154	2	88569442	C	T	187652	1.2739	0.0436183	1.16952	1.3876	2.85667e-08
rs114011916	2	88570750	T	A	187652	1.27309	0.0436389	1.16873	1.38677	3.15165e-08
rs116630745	2	88571356	G	A	187652	1.27279	0.0436502	1.16843	1.38648	3.27471e-08
rs12470033	2	88571558	A	G	187652	1.26822	0.0435578	1.16444	1.38124	4.89535e-08
rs116804811	2	88571582	A	G	187652	1.27346	0.0436509	1.16904	1.38721	3.05864e-08
rs115999126	2	88572027	A	G	187652	1.27344	0.0436513	1.16902	1.38718	3.06843e-08
rs55885212	2	88575000	G	A	187652	1.17791	0.0311836	1.10807	1.25214	1.51444e-07
rs114206704	2	88575008	C	T	187652	1.2743	0.0436044	1.16992	1.388	2.71277e-08
rs72943287	2	88575422	T	C	187652	1.17821	0.0311895	1.10835	1.25249	1.45493e-07
rs113874908	2	88575445	T	C	187652	1.27645	0.0436097	1.17188	1.39035	2.18193e-08
rs77600995	2	88575655	C	T	187652	1.27666	0.0436117	1.17207	1.39059	2.13693e-08
rs115684203	2	88576700	T	C	187652	1.27506	0.0436168	1.17058	1.38885	2.5323e-08
rs58039094	2	88578152	T	G	187652	1.17854	0.0312093	1.10861	1.25288	1.41107e-07
rs56165474	2	88578604	C	T	187652	1.17776	0.0312038	1.10789	1.25204	1.57629e-07
rs56757583	2	88578979	C	T	187652	1.17673	0.0311985	1.10693	1.25093	1.82681e-07
rs7574690	2	88579354	A	G	187652	1.17665	0.0312069	1.10684	1.25087	1.86125e-07
rs114999055	2	88581942	T	C	187652	1.27241	0.0436577	1.16806	1.38608	3.42552e-08
rs7589462	2	88583332	T	C	187652	1.17804	0.0312501	1.10805	1.25245	1.57778e-07
rs7592389	2	88583586	A	C	187652	1.17682	0.0312641	1.10687	1.25119	1.91166e-07
rs143949703	2	88583843	T	C	187652	1.27233	0.0436745	1.16795	1.38604	3.49394e-08
rs114167184	2	88584562	C	T	187652	1.27319	0.0436751	1.16873	1.38697	3.20285e-08
rs72943298	2	88584973	G	A	187652	1.17654	0.0312747	1.10658	1.25091	2.01103e-07
rs113956574	2	88588691	T	C	187652	1.27806	0.0436719	1.17321	1.39227	1.93343e-08
rs75075158	2	88590960	G	A	187652	1.27871	0.0436692	1.17382	1.39297	1.80375e-08
rs6750741	2	88591002	T	C	187652	1.18021	0.0312966	1.10999	1.25487	1.19439e-07
rs6722369	2	88591175	G	A	187652	1.18045	0.0312976	1.11022	1.25513	1.15348e-07
rs77933054	2	88591282	A	G	187652	1.27873	0.0436728	1.17383	1.39301	1.80404e-08
rs74522041	2	88592229	T	C	187652	1.27816	0.0436925	1.17326	1.39244	1.94181e-08
rs58504705	2	88592756	C	T	187652	1.1819	0.0313255	1.11152	1.25674	9.55519e-08
rs7567990	2	88593172	C	T	187652	1.2768	0.043672	1.17206	1.3909	2.20228e-08
rs78520802	2	88593316	C	T	187652	1.27402	0.0436232	1.16962	1.38774	2.83196e-08
rs79273678	2	88593530	C	A	187652	1.27984	0.0437784	1.17461	1.39451	1.73965e-08
rs111760058	2	88593540	A	C	187652	1.28004	0.0437778	1.17479	1.39472	1.70346e-08
rs6547771	2	88593849	T	C	187652	1.2776	0.0436644	1.17281	1.39175	2.01653e-08
rs6709352	2	88594573	C	G	187652	1.2304	0.0337695	1.1516	1.31459	8.26058e-10
rs6753479	2	88596705	A	G	187652	1.16311	0.0312447	1.09402	1.23656	1.3258e-06
rs76164487	2	88599236	A	G	187652	1.22565	0.042385	1.12794	1.33181	1.58265e-06
rs1659260	2	88612019	G	T	187652	1.133	0.0280859	1.07232	1.19712	8.75109e-06
rs78212596	2	88615214	C	G	187652	1.22436	0.0423408	1.12686	1.3303	1.74703e-06
rs114789943	2	88615384	T	C	187652	1.22437	0.042341	1.12687	1.33031	1.74526e-06
rs79560123	2	88635798	G	A	187652	1.21	0.0413463	1.11582	1.31214	4.01907e-06
rs74672919	2	88650568	T	G	187652	1.21294	0.041467	1.11826	1.31564	3.2334e-06
rs78342560	2	88654870	T	C	187652	1.21121	0.0414029	1.1168	1.31359	3.69022e-06
rs114716135	2	88655975	G	A	187652	1.2112	0.0414027	1.11679	1.31358	3.69275e-06
rs147909002	2	88657459	T	C	187652	1.21146	0.0414079	1.11703	1.31388	3.61044e-06
rs78010759	2	88660152	C	A	187652	1.21431	0.0414578	1.11954	1.3171	2.81676e-06
rs75518103	2	88665292	G	T	187652	1.2144	0.0414607	1.11962	1.31721	2.79688e-06
rs74263305	2	88668932	T	C	187652	1.21566	0.0415838	1.12051	1.31889	2.64889e-06
rs115369690	2	88679360	C	G	187652	1.21257	0.0435442	1.11337	1.3206	9.58553e-06
rs115798498	2	201683853	A	G	187652	0.848877	0.0363078	0.790569	0.911486	6.4053e-06
rs111321288	2	201697204	T	C	187652	0.8936	0.0250392	0.850805	0.938548	7.02804e-06
rs80252786	2	201923482	G	C	187652	0.884594	0.025105	0.842121	0.929209	1.03679e-06
rs41372848	2	202087263	T	C	187652	0.830176	0.0397712	0.767921	0.897477	2.87283e-06
rs3769823	2	202122995	G	A	187652	1.16121	0.0203068	1.1159	1.20836	1.83401e-13
rs6735656	2	202124502	T	G	187652	1.16613	0.0209986	1.11911	1.21512	2.49764e-13
rs6754084	2	202124997	C	T	187652	1.16591	0.0210004	1.1189	1.2149	2.68015e-13
rs1861270	2	202126615	G	A	187652	1.16622	0.0210021	1.11919	1.21523	2.44997e-13
rs6435074	2	202127947	C	A	187652	1.16633	0.0210036	1.11929	1.21535	2.37898e-13
rs2349070	2	202130308	C	A	187652	1.16657	0.021006	1.11951	1.2156	2.2272e-13
rs10931936	2	202143928	C	T	187652	1.15982	0.0206452	1.11383	1.20772	6.88384e-13
rs10804111	2	202145612	T	C	187652	1.11684	0.0193535	1.07527	1.16002	1.13137e-08
rs3769818	2	202151163	G	A	187652	1.16167	0.02065	1.11559	1.20965	3.95746e-13
rs17860428	2	202151400	A	G	187652	0.880248	0.0237368	0.840234	0.922168	7.71888e-08
rs3185378	2	202151439	C	G	187652	1.11815	0.0193613	1.07651	1.1614	8.02476e-09
rs17860433	2	202151746	G	A	187652	0.833259	0.0380241	0.773417	0.897731	1.60869e-06
rs1035140	2	202152491	A	T	187652	1.09278	0.0188198	1.05321	1.13384	2.42258e-06
rs1035142	2	202153078	G	T	187652	1.1181	0.019367	1.07646	1.16136	8.20958e-09
rs700635	2	202153225	A	C	187652	1.16192	0.02066	1.11581	1.20993	3.76296e-13
rs6714430	2	202153684	T	C	187652	1.16154	0.0206648	1.11543	1.20955	4.28118e-13
rs6743068	2	202153920	G	A	187652	1.16163	0.0206654	1.11552	1.20964	4.17394e-13
rs79469548	2	202162793	A	G	187652	0.823583	0.040881	0.760168	0.892289	2.05741e-06
rs13016963	2	202162811	G	A	187652	1.12007	0.0194088	1.07826	1.1635	5.15456e-09
rs9288316	2	202163483	A	G	187652	1.11821	0.0193705	1.07656	1.16148	8.01327e-09
rs7560328	2	202164837	C	A	187652	1.11804	0.019372	1.07638	1.1613	8.43658e-09
rs10200279	2	202170655	C	T	187652	1.15038	0.0205624	1.10494	1.19769	9.54288e-12
rs6719014	2	202176024	C	T	187652	1.16245	0.0206672	1.1163	1.2105	3.25404e-13
rs7582362	2	202176294	G	A	187652	1.16231	0.0206675	1.11617	1.21036	3.40117e-13
rs77935496	2	202177872	A	C	187652	0.824099	0.0409366	0.760561	0.892945	2.2902e-06
rs150626513	2	202180234	T	C	187652	0.863608	0.0286809	0.816401	0.913545	3.17645e-07
rs6735641	2	202180491	C	T	187652	1.11832	0.0193718	1.07665	1.16159	7.80628e-09
rs1830298	2	202181247	T	C	187652	1.16191	0.0206694	1.11578	1.20994	3.86625e-13
rs10804112	2	202184165	T	C	187652	1.11796	0.0193735	1.07631	1.16123	8.6292e-09
rs9677180	2	202184331	T	C	187652	1.16185	0.0206709	1.11572	1.20988	3.95606e-13
rs2110690	2	202185132	G	A	187652	1.1001	0.0187776	1.06035	1.14134	3.7658e-07
rs2080304	2	202186422	C	G	187652	1.11964	0.0194141	1.07784	1.16306	5.85325e-09
rs9288318	2	202196063	A	C	187652	1.11414	0.0190383	1.07333	1.1565	1.36926e-08
rs148206419	2	202198763	T	C	187652	0.880207	0.0237277	0.84021	0.922108	7.54882e-08
rs7576018	2	202199455	G	A	187652	1.10843	0.0190395	1.06783	1.15058	6.40677e-08
rs6757783	2	202199824	T	C	187652	1.10832	0.0190382	1.06773	1.15046	6.5843e-08
rs6435079	2	202200331	G	C	187652	1.10822	0.0190369	1.06764	1.15036	6.74245e-08
rs7597617	2	202203235	A	G	187652	1.10766	0.0190226	1.06713	1.14974	7.64411e-08
rs10197246	2	202204741	C	T	187652	1.15074	0.020742	1.1049	1.19849	1.29526e-11
rs6435080	2	202206320	A	G	187652	1.08661	0.0187722	1.04736	1.12733	9.65331e-06
rs7577057	2	202207993	C	T	187652	1.08721	0.0187734	1.04793	1.12795	8.44093e-06
rs1406122	2	202211443	T	C	187652	1.10947	0.0189114	1.0691	1.15136	3.94924e-08
rs12472273	2	202211695	A	G	187652	1.10951	0.0189113	1.06914	1.1514	3.9095e-08
rs6710974	2	202213382	A	C	187652	1.11134	0.0189128	1.0709	1.15331	2.38063e-08
rs6714736	2	202214148	T	C	187652	1.11055	0.0190271	1.0699	1.15275	3.57169e-08
rs12693936	2	202215168	G	C	187652	1.1113	0.0189113	1.07086	1.15326	2.40388e-08
rs13014235	2	202215492	G	C	187652	1.10976	0.0190303	1.06913	1.15193	4.43712e-08
rs1966423	2	202216661	C	G	187652	1.11119	0.018912	1.07076	1.15315	2.47708e-08
rs6726823	2	202216916	A	G	187652	1.0891	0.0187593	1.04978	1.12988	5.37465e-06
rs6705845	2	202219039	G	A	187652	1.11118	0.0189153	1.07074	1.15315	2.49536e-08
rs6435081	2	202220623	C	T	187652	1.1108	0.0190331	1.07013	1.15303	3.36767e-08
rs6737085	2	202221441	A	T	187652	1.11077	0.0190344	1.07009	1.15299	3.40727e-08
rs2110684	2	202221921	T	C	187652	1.08885	0.0187649	1.04953	1.12964	5.72811e-06
rs2349074	2	202222507	T	G	187652	1.11113	0.0189197	1.07068	1.15311	2.55024e-08
rs2349075	2	202223566	G	A	187652	1.11146	0.0190545	1.07071	1.15375	2.92779e-08
rs11681616	2	202224736	G	T	187652	1.08907	0.0187688	1.04974	1.12988	5.46187e-06
rs6761514	2	202227549	C	T	187652	1.11058	0.0190035	1.06998	1.15272	3.40676e-08
rs10178982	2	202227640	C	G	187652	1.11125	0.0190424	1.07054	1.1535	3.03683e-08
rs11691602	2	202227699	C	A	187652	1.0876	0.0187631	1.04833	1.12834	7.6206e-06
rs11687854	2	202228602	C	T	187652	1.08817	0.0187731	1.04886	1.12896	6.75775e-06
rs10206231	2	202229225	C	A	187652	1.11081	0.0190489	1.0701	1.15306	3.45602e-08
rs2349078	2	202234065	G	A	187652	1.11056	0.0190627	1.06983	1.15284	3.7748e-08
rs7578456	2	202235348	G	A	187652	1.11036	0.0190244	1.06972	1.15254	3.74356e-08
rs13036109	2	202235943	C	A	187652	1.08688	0.0187776	1.04761	1.12763	9.13408e-06
rs10191404	2	202236846	A	C	187652	1.11066	0.0190701	1.06992	1.15296	3.71602e-08
rs6435082	2	202237281	T	C	187652	1.11046	0.0190702	1.06972	1.15275	3.92359e-08
rs7563246	2	202238332	T	C	187652	1.11041	0.0190725	1.06967	1.15271	3.99085e-08
rs6730666	2	202238799	C	T	187652	1.11055	0.0190737	1.0698	1.15285	3.85361e-08
rs9678981	2	202238864	A	G	187652	1.11074	0.0189578	1.07022	1.15279	3.02607e-08
rs11684505	2	202241163	A	G	187652	1.09027	0.0188107	1.05081	1.13122	4.33456e-06
rs12052257	2	202241594	G	A	187652	1.11107	0.0190464	1.07036	1.15333	3.20487e-08
rs10202963	2	202241907	G	T	187652	1.11491	0.0189499	1.07426	1.15709	9.4734e-09
rs2714486	2	202249708	T	A	187652	0.887574	0.0248754	0.845338	0.931919	1.63119e-06
rs2540334	2	202271347	T	C	187652	0.887258	0.0248807	0.845029	0.931598	1.52661e-06
rs80273648	2	202311155	A	G	187652	0.884876	0.0250458	0.842487	0.929397	1.04285e-06
rs78053840	2	202367568	T	G	187652	0.887605	0.0251348	0.844938	0.932426	2.0999e-06
rs77688320	2	202367589	G	T	187652	0.887174	0.0251335	0.84453	0.931971	1.90619e-06
rs7625680	3	11378069	A	G	187652	0.914549	0.0198162	0.87971	0.950768	6.5559e-06
rs11714415	3	71433554	G	C	187652	0.902749	0.0189768	0.869789	0.936958	6.99294e-08
rs10470554	3	71435374	A	G	187652	0.90738	0.0189742	0.874256	0.94176	3.01634e-07
rs1567084	3	71435955	G	A	187652	0.906885	0.018963	0.873798	0.941226	2.5471e-07
rs7640269	3	71475572	A	G	187652	0.891862	0.0217914	0.854572	0.930778	1.50604e-07
rs62246015	3	71481192	T	C	187652	0.908864	0.0200626	0.873819	0.945314	1.9064e-06
rs62246017	3	71483084	A	G	187652	0.909493	0.0200495	0.874447	0.945945	2.22679e-06
rs17718444	3	71499401	T	C	187652	0.906652	0.0198902	0.871987	0.942695	8.35614e-07
rs11707890	3	71503479	G	T	187652	0.885603	0.0189425	0.853326	0.9191	1.42263e-10
rs17656627	3	71506510	A	C	187652	0.910358	0.019854	0.875614	0.946481	2.24076e-06
rs17718640	3	71506920	C	G	187652	0.903736	0.0196863	0.86953	0.939287	2.72461e-07
rs76204832	3	71513336	A	C	187652	0.91054	0.0198997	0.87571	0.946755	2.48311e-06
rs62246055	3	71515183	T	C	187652	0.91182	0.0199232	0.876901	0.94813	3.59689e-06
rs13060421	3	71516857	G	T	187652	0.898486	0.0188761	0.865852	0.932349	1.42052e-08
rs11708920	3	71517527	T	G	187652	0.898097	0.018878	0.865474	0.931949	1.24632e-08
rs11706279	3	71517643	C	T	187652	0.898514	0.0188761	0.86588	0.932379	1.43461e-08
rs57205040	3	71520890	C	A	187652	0.885785	0.018917	0.853544	0.919243	1.44344e-10
rs35540156	3	71522178	G	A	187652	0.895567	0.0188754	0.863041	0.929319	5.11107e-09
rs34264449	3	71527191	C	T	187652	0.898773	0.018877	0.866128	0.932649	1.5704e-08
rs9836630	3	71527785	C	T	187652	0.898796	0.018877	0.86615	0.932673	1.58298e-08
rs6549391	3	71529915	C	A	187652	0.910635	0.0198478	0.87589	0.946757	2.3986e-06
rs9853081	3	71531170	G	A	187652	0.899056	0.0188732	0.866407	0.932935	1.71866e-08
rs35483362	3	71531467	C	T	187652	0.896474	0.0188667	0.86393	0.930245	6.93442e-09
rs11715828	3	71531708	C	T	187652	0.899111	0.0188722	0.866461	0.93299	1.74835e-08
rs6805189	3	71532113	C	T	187652	0.896494	0.0188663	0.863949	0.930264	6.97632e-09
rs62247166	3	71532738	T	C	187652	0.897228	0.0188672	0.864656	0.931028	9.04208e-09
rs13327339	3	71533378	C	G	187652	0.899441	0.0188859	0.866756	0.933358	2.00326e-08
rs62247167	3	71533935	T	C	187652	0.913263	0.0198647	0.878389	0.949521	4.93614e-06
rs9878602	3	71535338	G	T	187652	0.899441	0.0188675	0.866787	0.933325	1.94121e-08
rs62247168	3	71535682	C	A	187652	0.911636	0.0198834	0.876793	0.947865	3.27396e-06
rs62247169	3	71536056	T	C	187652	0.913212	0.0199001	0.878279	0.949534	5.06288e-06
rs62247170	3	71536083	C	G	187652	0.913314	0.0198998	0.878378	0.94964	5.19865e-06
rs62247171	3	71536301	T	C	187652	0.912951	0.0199018	0.878025	0.949266	4.73628e-06
rs60281674	3	71536607	A	G	187652	0.913132	0.0198975	0.878207	0.949446	4.94355e-06
rs62247173	3	71536974	C	A	187652	0.912533	0.0198901	0.877643	0.948809	4.1873e-06
rs59404643	3	71537399	T	C	187652	0.91304	0.0198979	0.878118	0.949351	4.82823e-06
rs60405683	3	71538137	A	C	187652	0.913434	0.0198972	0.878498	0.94976	5.34956e-06
rs6549392	3	71538696	T	G	187652	0.913102	0.0198951	0.878182	0.94941	4.89211e-06
rs7617592	3	71539020	C	G	187652	0.9122	0.0198912	0.877321	0.948465	3.83865e-06
rs6549393	3	71539046	T	C	187652	0.913596	0.0198959	0.878656	0.949926	5.5728e-06
rs73837358	3	71540853	A	G	187652	0.913652	0.0198965	0.878708	0.949985	5.65858e-06
rs55863231	3	71541499	T	A	187652	0.911517	0.0198793	0.876684	0.947733	3.15627e-06
rs7623765	3	71544614	G	A	187652	0.898736	0.0188636	0.866115	0.932586	1.51452e-08
rs62247034	3	71545798	A	C	187652	0.910359	0.0198853	0.875561	0.946541	2.32534e-06
rs73837362	3	71546321	A	G	187652	0.912584	0.0199501	0.87759	0.948974	4.53564e-06
rs62247035	3	71546358	A	G	187652	0.912466	0.0199126	0.87754	0.948782	4.21817e-06
rs6789751	3	71546744	C	T	187652	0.91121	0.0198699	0.876405	0.947396	2.87485e-06
rs6798184	3	71546773	A	G	187652	0.91166	0.0198668	0.876844	0.947859	3.23354e-06
rs57462727	3	71548258	A	G	187652	0.911307	0.019858	0.876519	0.947475	2.91079e-06
rs7638354	3	71548328	A	T	187652	0.911689	0.0198599	0.876884	0.947876	3.23334e-06
rs6549395	3	71549167	T	C	187652	0.9115	0.0198634	0.876696	0.947686	3.08551e-06
rs10222594	3	71554856	A	G	187652	0.912609	0.019936	0.877637	0.948974	4.49483e-06
rs9853072	3	71555136	A	T	187652	0.912442	0.019936	0.877477	0.948801	4.30183e-06
rs17718736	3	71555205	A	C	187652	0.912425	0.0199356	0.877462	0.948782	4.28084e-06
rs112743340	3	71559214	A	C	187652	0.913983	0.0199948	0.878857	0.950512	6.84833e-06
rs9876924	3	71620223	T	C	187652	0.914129	0.0198059	0.879324	0.950312	5.81059e-06
rs2322031	3	71627682	C	T	187652	0.912868	0.019823	0.878081	0.949033	4.24669e-06
rs704249	3	71657226	G	T	187652	0.917778	0.0188476	0.884493	0.952315	5.30683e-06
rs9825208	3	101274807	T	G	187652	1.08948	0.0190872	1.04948	1.13101	7.11671e-06
rs7648347	3	101347391	C	T	187652	1.09012	0.0190398	1.05019	1.13157	5.83752e-06
rs6441620	3	101349644	A	C	187652	1.09089	0.019037	1.05094	1.13236	4.88258e-06
rs28500577	4	34530507	A	T	187652	1.15492	0.0317677	1.08521	1.22912	5.78953e-06
rs28649461	4	34530624	C	G	187652	1.15744	0.0318075	1.08748	1.23189	4.29416e-06
rs78160260	4	94589102	A	T	187652	0.719687	0.0722983	0.624602	0.829247	5.37098e-06
rs2853677	5	1287194	A	G	187652	1.10702	0.0189415	1.06668	1.14889	7.97601e-08
rs2853672	5	1292983	A	C	187652	1.08845	0.0189184	1.04883	1.12957	7.4638e-06
rs2736098	5	1294086	T	C	187652	0.858198	0.0204954	0.824408	0.893374	8.5742e-14
rs2736107	5	1297854	T	C	187652	0.857665	0.0203356	0.824153	0.892539	4.33955e-14
rs148297846	5	1298017	A	G	187652	0.799479	0.0316369	0.751412	0.850622	1.50702e-12
rs2736103	5	1300401	C	T	187652	0.90837	0.0191121	0.874972	0.943042	4.94553e-07
rs2735946	5	1300429	G	T	187652	0.885675	0.0213131	0.84944	0.923456	1.22452e-08
rs2736102	5	1302144	C	T	187652	0.866286	0.0202119	0.832639	0.901292	1.23142e-12
rs2853666	5	1302914	A	G	187652	0.865956	0.0202045	0.832334	0.900936	1.05419e-12
rs2735945	5	1303901	C	T	187652	0.866061	0.0202041	0.832436	0.901045	1.10035e-12
rs4404721	5	1306165	C	T	187652	0.862586	0.0199211	0.829556	0.896932	1.1687e-13
rs4530805	5	1306331	C	T	187652	0.86477	0.0198895	0.831707	0.899147	2.77365e-13
rs7446461	5	1306521	C	G	187652	1.15002	0.0258188	1.09327	1.20972	6.16595e-08
rs4635969	5	1308552	A	G	187652	1.14529	0.0246254	1.09132	1.20192	3.61326e-08
rs61574973	5	1309168	C	T	187652	0.862726	0.0199071	0.829713	0.897053	1.19502e-13
rs6866294	5	1311693	C	T	187652	0.855026	0.0193626	0.823186	0.888098	6.01775e-16
rs6866783	5	1312020	C	T	187652	0.855052	0.0195567	0.822898	0.888463	1.17399e-15
rs35953391	5	1312329	T	C	187652	1.1548	0.0243065	1.10107	1.21114	3.19411e-09
rs13355267	5	1312935	C	T	187652	0.855404	0.0193588	0.823556	0.888484	7.16181e-16
rs36115365	5	1313242	C	G	187652	1.15431	0.0243061	1.10061	1.21063	3.5492e-09
rs28379291	5	1313701	G	A	187652	0.855925	0.0195521	0.823746	0.889362	1.7658e-15
rs10078017	5	1314009	T	C	187652	0.854369	0.0195627	0.822231	0.887763	8.58773e-16
rs4975615	5	1315343	A	G	187652	0.854186	0.0195524	0.822071	0.887555	7.58498e-16
rs13170453	5	1317481	G	A	187652	1.15605	0.0233985	1.10423	1.2103	5.74532e-10
rs3816659	5	1317820	G	A	187652	0.844025	0.0193413	0.812628	0.876634	1.82768e-18
rs451360	5	1319680	A	C	187652	1.14928	0.0234988	1.09754	1.20344	3.20426e-09
rs79717857	5	1319997	A	C	187652	0.770297	0.0555802	0.690793	0.85895	2.65892e-06
rs402710	5	1320722	T	C	187652	1.15461	0.0201836	1.10983	1.2012	1.05809e-12
rs401681	5	1322087	T	C	187652	1.1764	0.0191578	1.13304	1.22141	2.25374e-17
rs381949	5	1322468	A	G	187652	1.1756	0.0193578	1.13183	1.22106	6.41624e-17
rs410805	5	1323196	C	T	187652	1.12312	0.024553	1.07035	1.17849	2.25656e-06
rs13178866	5	1323212	T	C	187652	1.17742	0.0191683	1.13401	1.2225	1.5866e-17
rs414965	5	1324121	A	G	187652	1.17707	0.0193655	1.13323	1.2226	3.81972e-17
rs465498	5	1325803	G	A	187652	1.183	0.0191645	1.13939	1.22828	1.80513e-18
rs383009	5	1327851	T	C	187652	1.18146	0.0193595	1.13747	1.22716	7.08273e-18
rs380145	5	1328897	T	C	187652	1.15823	0.0233532	1.10641	1.21248	3.17103e-10
rs370348	5	1331219	G	A	187652	1.18307	0.019164	1.13945	1.22835	1.75214e-18
rs2447853	5	1333077	G	A	187652	1.1834	0.0191718	1.13976	1.22871	1.58708e-18
rs397640	5	1334729	T	C	187652	1.14958	0.0315511	1.08065	1.22291	9.95437e-06
rs457130	5	1336178	T	A	187652	1.17846	0.0193499	1.1346	1.22401	2.13438e-17
rs462608	5	1336626	A	T	187652	1.17696	0.0193434	1.13317	1.22244	3.66303e-17
rs31487	5	1341101	C	G	187652	1.18344	0.0191709	1.1398	1.22876	1.55505e-18
rs31489	5	1342714	A	C	187652	1.17852	0.0194147	1.13452	1.22423	2.66303e-17
rs31490	5	1344458	A	G	187652	1.18114	0.0192375	1.13743	1.22652	4.97975e-18
rs27071	5	1346081	C	T	187652	1.13703	0.0219236	1.08921	1.18696	4.69365e-09
rs27069	5	1347128	T	C	187652	1.17665	0.019296	1.13298	1.22201	3.4419e-17
rs27068	5	1347239	T	C	187652	1.14193	0.02194	1.09386	1.1921	1.45689e-09
rs37011	5	1348798	T	A	187652	1.17102	0.0192245	1.12772	1.21598	2.17269e-16
rs71575565	5	1349130	C	G	187652	1.12106	0.0250761	1.06729	1.17753	5.19043e-06
rs37007	5	1352372	C	G	187652	1.16981	0.0192818	1.12643	1.21487	4.14118e-16
rs40181	5	1354462	T	G	187652	1.17567	0.0192975	1.13203	1.22099	5.00857e-17
rs37006	5	1355058	T	C	187652	1.1745	0.0193037	1.13089	1.21979	7.93493e-17
rs37005	5	1356450	T	C	187652	1.17401	0.0193076	1.13041	1.21929	9.66108e-17
rs37004	5	1356684	T	C	187652	1.15567	0.0229998	1.10473	1.20895	3.16729e-10
rs37003	5	1356771	C	A	187652	1.17684	0.0193197	1.13311	1.22226	3.5046e-17
rs28363076	5	1414091	A	G	187652	0.727269	0.0712892	0.632432	0.836328	7.92721e-06
rs11133982	5	3288445	G	T	187652	0.876825	0.0284113	0.829334	0.927037	3.71736e-06
rs10042706	5	60861122	G	A	187652	0.868117	0.0294981	0.81935	0.919787	1.63088e-06
rs62385132	5	157708838	A	G	187652	1.1438	0.029485	1.07957	1.21185	5.19589e-06
rs9405192	6	382537	A	G	187652	1.11973	0.0222279	1.07199	1.16959	3.62615e-07
rs4959234	6	385687	T	C	187652	1.1188	0.0222867	1.07099	1.16876	4.72545e-07
rs2671427	6	385735	C	T	187652	0.884668	0.0200058	0.85065	0.920045	9.04679e-10
rs147430042	6	392364	G	A	187652	0.584498	0.0749733	0.504621	0.677018	7.91669e-13
rs142388808	6	402905	A	G	187652	0.589406	0.0745184	0.509313	0.682095	1.30214e-12
rs6916402	6	425573	T	C	187652	0.885998	0.0196341	0.85255	0.920757	7.05583e-10
rs56306240	6	426346	T	C	187652	1.11408	0.0229078	1.06517	1.16524	2.40568e-06
rs9405666	6	431891	T	C	187652	0.904918	0.0199288	0.870254	0.940963	5.34774e-07
rs6932522	6	433345	T	C	187652	0.904402	0.019931	0.869754	0.940431	4.62062e-07
rs9328192	6	434364	G	A	187652	0.894654	0.0189424	0.862047	0.928493	4.18536e-09
rs1810244	6	464884	T	C	187652	1.13283	0.0268633	1.07473	1.19408	3.43629e-06
rs74445037	6	615736	G	A	187652	0.870738	0.0306392	0.819988	0.92463	6.25663e-06
rs2294214	6	22056923	C	A	187652	0.909985	0.0199296	0.875126	0.946234	2.21234e-06
rs111359823	6	32419673	C	T	187652	0.880928	0.0284588	0.833137	0.931461	8.39537e-06
rs75381868	6	32501629	T	C	187652	0.886657	0.0271229	0.840754	0.935067	9.19622e-06
rs33997707	6	32501715	A	G	187652	0.886699	0.0271361	0.840771	0.935135	9.36402e-06
rs28687254	6	32501879	A	T	187652	0.886581	0.0271126	0.840698	0.934968	8.99166e-06
rs67294117	6	32504774	A	G	187652	0.886562	0.027138	0.840639	0.934995	9.13389e-06
rs66881448	6	32508843	A	G	187652	0.88621	0.0271496	0.840286	0.934645	8.60925e-06
rs28852767	6	32509655	G	C	187652	0.886033	0.0271275	0.840154	0.934417	8.17799e-06
rs28760027	6	32509985	A	G	187652	0.886009	0.0271282	0.84013	0.934393	8.14458e-06
rs28889022	6	32510104	C	T	187652	0.886122	0.0271521	0.840198	0.934556	8.47856e-06
rs72853980	6	32511628	A	G	187652	0.886005	0.0271551	0.840082	0.934438	8.30811e-06
rs35571839	6	32512613	T	C	187652	0.883539	0.027645	0.83694	0.932733	7.50218e-06
rs67202503	6	32513102	C	T	187652	0.8859	0.0271573	0.839979	0.934331	8.15399e-06
rs75400359	6	32517990	A	G	187652	0.88555	0.0271648	0.839635	0.933976	7.66253e-06
rs71536508	6	32518030	G	A	187652	0.88555	0.0271648	0.839635	0.933976	7.66202e-06
rs71536530	6	32521970	G	C	187652	0.885349	0.0271805	0.839418	0.933792	7.45769e-06
rs35182655	6	32522087	T	C	187652	0.885197	0.0271818	0.839272	0.933634	7.24718e-06
rs28530648	6	32527079	C	A	187652	0.883244	0.0271268	0.837511	0.931475	4.72147e-06
rs34451186	6	32542638	C	T	187652	0.881807	0.0276519	0.835288	0.930917	5.39636e-06
rs3830135	6	32548464	A	G	187652	0.882037	0.0276569	0.835498	0.931169	5.6653e-06
rs3830123	6	32548646	T	G	187652	0.882044	0.0276553	0.835507	0.931173	5.66576e-06
rs28366337	6	32564699	G	A	187652	1.09047	0.0194096	1.04977	1.13275	8.11377e-06
rs28366341	6	32564784	C	G	187652	1.08946	0.0193156	1.04899	1.1315	9.16852e-06
rs28366344	6	32564813	C	T	187652	1.08951	0.019311	1.04904	1.13154	9.02312e-06
rs28366353	6	32565004	G	A	187652	1.08902	0.0192921	1.04861	1.13099	9.84782e-06
rs28366362	6	32565213	C	T	187652	1.089	0.0193008	1.04857	1.13099	9.98683e-06
rs111665670	6	32567065	A	G	187652	0.88146	0.0276619	0.834942	0.930568	5.0823e-06
rs28510673	6	32569506	T	G	187652	0.881638	0.0276648	0.835107	0.930762	5.27441e-06
rs28567460	6	32569513	C	G	187652	0.881655	0.0276647	0.835123	0.930779	5.29074e-06
rs28605404	6	32569687	G	A	187652	0.881663	0.0276651	0.83513	0.930788	5.30057e-06
rs72847591	6	32570494	T	C	187652	0.881754	0.0276671	0.835213	0.930889	5.4048e-06
rs28409699	6	32571295	T	C	187652	0.88206	0.0276627	0.83551	0.931204	5.71623e-06
rs4382332	6	32572155	C	T	187652	0.882001	0.0276572	0.835463	0.931131	5.6271e-06
rs28638783	6	32572737	A	G	187652	0.881967	0.0276575	0.83543	0.931095	5.59055e-06
rs36022997	6	32573361	C	A	187652	0.881935	0.0276573	0.8354	0.931062	5.55527e-06
rs72850021	6	32573895	G	A	187652	0.881935	0.0276571	0.835401	0.931062	5.55537e-06
rs35488182	6	32574048	A	G	187652	0.881934	0.0276571	0.8354	0.93106	5.55361e-06
rs59108952	6	32574244	T	C	187652	0.881936	0.0276572	0.835401	0.931062	5.55592e-06
rs35752949	6	32574329	T	C	187652	0.881895	0.0276585	0.835361	0.931022	5.5181e-06
rs61670843	6	32574453	T	C	187652	0.881921	0.027657	0.835387	0.931046	5.53886e-06
rs34113780	6	32575258	G	A	187652	0.881921	0.0276567	0.835388	0.931046	5.53792e-06
rs36233212	6	32575820	C	T	187652	0.88195	0.0276581	0.835413	0.931079	5.57491e-06
rs36202959	6	32576324	G	C	187652	0.881823	0.0276575	0.835294	0.930944	5.43656e-06
rs35515288	6	32576356	C	T	187652	0.881823	0.0276575	0.835294	0.930944	5.43693e-06
rs36202958	6	32576368	T	C	187652	0.881825	0.0276575	0.835296	0.930946	5.43846e-06
rs35899011	6	32577245	T	C	187652	0.881758	0.0276572	0.835233	0.930875	5.36682e-06
rs36233210	6	32577417	G	T	187652	0.881737	0.027657	0.835214	0.930853	5.34475e-06
rs56245106	6	32577846	C	T	187652	0.881893	0.0276572	0.835361	0.931018	5.51062e-06
rs17211356	6	32578426	G	A	187652	0.881629	0.0276549	0.835115	0.930735	5.22437e-06
rs113195871	6	32580640	A	T	187652	0.881954	0.0276578	0.835418	0.931083	5.57857e-06
rs34471348	6	32581175	C	T	187652	0.881957	0.0276573	0.835421	0.931085	5.57951e-06
rs55873471	6	32581712	G	A	187652	0.881978	0.0276566	0.835443	0.931107	5.59996e-06
rs4530903	6	32581889	T	C	187652	0.880308	0.0277806	0.833657	0.929568	4.4548e-06
rs4404800	6	32581913	G	A	187652	0.881984	0.0276565	0.835448	0.931112	5.6052e-06
rs4504507	6	32582288	T	C	187652	0.882001	0.0276566	0.835464	0.93113	5.62435e-06
rs112270441	6	32582980	T	C	187652	0.882	0.0276565	0.835463	0.931129	5.6226e-06
rs113979555	6	32583188	A	G	187652	0.881214	0.0276427	0.834742	0.930274	4.7712e-06
rs9271344	6	32583328	C	T	187652	0.911595	0.019421	0.877548	0.946963	1.87972e-06
rs111553658	6	32583417	T	C	187652	0.881999	0.0276566	0.835462	0.931128	5.62152e-06
rs9271348	6	32583742	A	G	187652	0.909891	0.0208707	0.873422	0.947882	6.05206e-06
rs113711404	6	32583757	A	G	187652	0.882001	0.0276566	0.835464	0.93113	5.62396e-06
rs34694416	6	32584371	T	C	187652	0.882	0.0276567	0.835463	0.931129	5.62319e-06
rs28587541	6	32584652	G	A	187652	0.882003	0.0276566	0.835466	0.931132	5.62643e-06
rs28833508	6	32584794	C	T	187652	0.882001	0.0276565	0.835464	0.93113	5.6239e-06
rs28872589	6	32584989	C	T	187652	0.881994	0.0276566	0.835457	0.931123	5.61698e-06
rs13213821	6	32585199	G	A	187652	0.881559	0.0276707	0.835022	0.930689	5.21744e-06
rs61523045	6	32585762	G	A	187652	0.882004	0.0276566	0.835466	0.931133	5.62717e-06
rs34032759	6	32585775	A	G	187652	0.882004	0.0276566	0.835467	0.931134	5.62788e-06
rs35040284	6	32586068	C	T	187652	0.881821	0.0276596	0.835289	0.930946	5.44402e-06
rs35637654	6	32586141	A	C	187652	0.882005	0.0276566	0.835467	0.931134	5.62844e-06
rs35150023	6	32586754	A	T	187652	0.882	0.0276568	0.835462	0.931129	5.62374e-06
rs34053446	6	32586809	G	A	187652	0.882003	0.0276566	0.835466	0.931132	5.62627e-06
rs34822594	6	32587062	C	T	187652	0.882	0.0276571	0.835462	0.93113	5.62547e-06
rs9271377	6	32587165	G	T	187652	0.901268	0.0193193	0.86778	0.936049	7.41709e-08
rs28589559	6	32587716	T	G	187652	0.883343	0.0253908	0.840459	0.928415	1.03264e-06
rs28535317	6	32589065	G	A	187652	0.880497	0.0286963	0.832342	0.931439	9.2069e-06
rs35826015	6	32590669	A	T	187652	0.881125	0.027651	0.834643	0.930195	4.71919e-06
rs17533167	6	32590844	C	G	187652	0.880742	0.0276442	0.834291	0.929778	4.35317e-06
rs17599077	6	32591058	C	A	187652	0.880756	0.027646	0.834302	0.929796	4.37138e-06
rs9271611	6	32591609	G	A	187652	0.912394	0.0192673	0.878582	0.947508	1.95057e-06
rs35900428	6	32591755	A	G	187652	0.879661	0.0277169	0.833149	0.928769	3.72739e-06
rs9271699	6	32593179	G	A	187652	0.917518	0.0188978	0.884155	0.952139	5.23326e-06
rs9271707	6	32593356	T	C	187652	0.916892	0.0188932	0.88356	0.951481	4.38139e-06
rs9271720	6	32593507	A	G	187652	0.917839	0.0188688	0.884515	0.952418	5.52881e-06
rs75237145	6	32594295	T	G	187652	0.914914	0.0189863	0.881494	0.949602	2.81851e-06
rs9271788	6	32594734	G	A	187652	0.917998	0.0190076	0.884428	0.952842	6.7508e-06
rs9271824	6	32594916	G	A	187652	0.917252	0.0188907	0.883912	0.95185	4.82533e-06
rs9271848	6	32595027	G	A	187652	0.916921	0.0189731	0.88345	0.95166	4.84472e-06
rs9271858	6	32595223	G	A	187652	0.917249	0.0188933	0.883904	0.951851	4.83527e-06
rs9271859	6	32595231	G	T	187652	0.916893	0.0189078	0.883536	0.951509	4.45709e-06
rs114383657	6	32595636	G	T	187652	0.885403	0.0270891	0.83962	0.933682	7.02107e-06
rs9271889	6	32595747	A	G	187652	0.917235	0.0188827	0.883909	0.951817	4.75847e-06
rs9271891	6	32595783	T	G	187652	0.917192	0.0188836	0.883866	0.951774	4.70719e-06
rs9271893	6	32595859	T	G	187652	0.916893	0.0188877	0.883571	0.951472	4.35479e-06
rs9271896	6	32595907	A	G	187652	0.91703	0.018889	0.8837	0.951616	4.52909e-06
rs9271897	6	32595954	A	G	187652	0.916939	0.0188903	0.883611	0.951524	4.42368e-06
rs13193645	6	32596324	G	T	187652	0.888642	0.0263627	0.843892	0.935765	7.52308e-06
rs9271919	6	32596423	G	A	187652	0.916859	0.0188926	0.88353	0.951445	4.33813e-06
rs114420104	6	32596533	T	G	187652	0.88005	0.0280234	0.833017	0.929738	5.12377e-06
rs9271927	6	32596647	C	T	187652	0.91653	0.0189506	0.883112	0.951212	4.23807e-06
rs9271934	6	32596773	T	A	187652	0.917111	0.0188813	0.883792	0.951686	4.59068e-06
rs9271945	6	32597034	A	G	187652	0.917054	0.0188867	0.883728	0.951637	4.54815e-06
rs9272059	6	32599223	C	T	187652	0.917419	0.0188891	0.884076	0.952021	5.04362e-06
rs9272064	6	32599338	T	C	187652	0.917234	0.0188822	0.883909	0.951816	4.75495e-06
rs9272067	6	32599401	A	C	187652	0.917191	0.0188892	0.883855	0.951783	4.73601e-06
rs9272070	6	32599485	G	T	187652	0.90879	0.0188865	0.875765	0.943061	4.10566e-07
rs9272103	6	32599896	T	C	187652	0.917293	0.01888	0.88397	0.951872	4.81975e-06
rs9272105	6	32599999	A	G	187652	0.90759	0.0188689	0.874638	0.941783	2.7652e-07
rs9272108	6	32600228	C	T	187652	0.917165	0.0188817	0.883844	0.951743	4.66215e-06
rs9272109	6	32600253	T	G	187652	0.916328	0.0189464	0.882924	0.950994	3.98757e-06
rs9272114	6	32600317	C	T	187652	0.90842	0.0188836	0.875413	0.942671	3.6499e-07
rs9272116	6	32600404	C	T	187652	0.908969	0.0188921	0.875928	0.943257	4.37089e-07
rs9272117	6	32600411	T	C	187652	0.917081	0.0188821	0.883762	0.951657	4.55751e-06
rs9272118	6	32600448	T	C	187652	0.908219	0.0188841	0.875218	0.942464	3.43344e-07
rs9272120	6	32600501	G	A	187652	0.917071	0.0188818	0.883753	0.951646	4.5437e-06
rs9272129	6	32600602	T	C	187652	0.913464	0.0191335	0.879842	0.94837	2.23941e-06
rs9272130	6	32600638	G	A	187652	0.917159	0.0188825	0.883836	0.951738	4.65866e-06
rs9272143	6	32600803	C	T	187652	0.917908	0.0189096	0.884511	0.952566	5.90151e-06
rs9272146	6	32600914	C	T	187652	0.917207	0.0188849	0.883878	0.951792	4.73351e-06
rs36173887	6	32602086	G	A	187652	0.880937	0.0280493	0.833814	0.930723	6.19813e-06
rs9272218	6	32602238	T	C	187652	0.90855	0.0188821	0.875541	0.942804	3.7911e-07
rs9272254	6	32603098	T	C	187652	0.90752	0.0188849	0.874544	0.94174	2.76975e-07
rs28693734	6	32603949	G	A	187652	0.883415	0.0280338	0.836185	0.933313	9.7882e-06
rs17426565	6	32607356	A	G	187652	0.878719	0.0281415	0.831565	0.928548	4.34263e-06
rs4713570	6	32626040	T	C	187652	0.903688	0.0208059	0.867578	0.941301	1.13065e-06
rs28633132	6	32626053	T	A	187652	0.880417	0.0275837	0.834083	0.929326	3.88978e-06
rs2647025	6	32635949	A	G	187652	1.10177	0.021364	1.05659	1.14888	5.71902e-06
rs34984116	6	32636392	A	T	187652	0.875819	0.0275592	0.829767	0.924428	1.49951e-06
rs9274728	6	32637772	G	A	187652	1.10155	0.0213945	1.05631	1.14872	6.16259e-06
rs12525943	6	32641747	T	G	187652	0.876064	0.0275683	0.829984	0.924702	1.58992e-06
rs2516006	6	32650268	C	T	187652	1.12155	0.0236758	1.0707	1.17482	1.26493e-06
rs3998180	6	32650897	A	C	187652	0.875511	0.0275695	0.829458	0.924121	1.41931e-06
rs6457614	6	32651900	G	T	187652	0.875451	0.0275759	0.82939	0.924069	1.4096e-06
rs6457615	6	32651964	C	T	187652	0.875458	0.0275757	0.829397	0.924076	1.4113e-06
rs12526612	6	32653598	A	G	187652	0.875391	0.0275683	0.829346	0.923992	1.38286e-06
rs12528368	6	32653643	C	T	187652	0.8754	0.0275685	0.829355	0.924002	1.38592e-06
rs13194877	6	32655548	A	G	187652	0.875353	0.0275699	0.829307	0.923954	1.37388e-06
rs35282906	6	32657201	A	T	187652	0.875238	0.0275675	0.829202	0.923829	1.3385e-06
rs9275205	6	32657560	C	T	187652	1.12187	0.023679	1.07099	1.17516	1.19548e-06
rs12528622	6	32658259	A	G	187652	0.875315	0.0271919	0.829886	0.923231	9.70809e-07
rs35725597	6	32659112	T	C	187652	0.875687	0.0275724	0.82962	0.924312	1.47601e-06
rs72844311	6	32659536	T	C	187652	0.875471	0.0275739	0.829413	0.924087	1.41306e-06
rs35472814	6	32659897	C	T	187652	0.875523	0.0275747	0.829461	0.924143	1.42931e-06
rs72844343	6	32660993	T	A	187652	0.876033	0.0275839	0.829929	0.924698	1.60135e-06
rs79870097	6	32661995	C	T	187652	0.877323	0.0278121	0.830779	0.926474	2.52767e-06
rs114169440	6	32662921	A	C	187652	0.875015	0.0275694	0.828988	0.923597	1.27991e-06
rs68067315	6	32663340	A	G	187652	0.87532	0.0271556	0.82995	0.92317	9.40077e-07
rs13206007	6	32663442	G	C	187652	0.873254	0.027316	0.827731	0.92128	6.99393e-07
rs13206018	6	32663497	T	C	187652	0.87521	0.0271559	0.829846	0.923055	9.18401e-07
rs17427431	6	32663644	A	G	187652	0.875144	0.0271847	0.829736	0.923037	9.29799e-07
rs35122881	6	32663677	T	C	187652	0.875001	0.027158	0.829644	0.922838	8.79804e-07
rs35473146	6	32663713	G	A	187652	0.874732	0.0275774	0.828707	0.923313	1.21498e-06
rs17427445	6	32663764	A	G	187652	0.874725	0.027577	0.828701	0.923304	1.21274e-06
rs35169534	6	32663791	G	A	187652	0.874754	0.0275745	0.828732	0.923331	1.21744e-06
rs34677551	6	32663936	C	A	187652	0.874517	0.0276085	0.828453	0.923142	1.19409e-06
rs35900855	6	32664038	G	A	187652	0.874963	0.0275695	0.828938	0.923542	1.26617e-06
rs6923022	6	32664289	T	G	187652	0.875352	0.0275704	0.829306	0.923955	1.37442e-06
rs67887332	6	32664399	A	G	187652	0.875469	0.0275718	0.829415	0.924081	1.40983e-06
rs115255544	6	32664628	G	A	187652	0.87551	0.0275724	0.829453	0.924125	1.42277e-06
rs114361720	6	32664635	C	G	187652	0.875511	0.0275725	0.829453	0.924127	1.42319e-06
rs72847158	6	32664708	C	T	187652	0.875463	0.0275731	0.829406	0.924076	1.40961e-06
rs114948848	6	32664797	G	A	187652	0.876842	0.0282892	0.829548	0.926832	3.38619e-06
rs17499411	6	32665002	G	C	187652	0.875527	0.0275727	0.829468	0.924144	1.42817e-06
rs17206119	6	32665104	A	T	187652	0.875494	0.0275735	0.829435	0.92411	1.41927e-06
rs17212462	6	32665125	T	C	187652	0.875512	0.0275737	0.829452	0.92413	1.42499e-06
rs17212469	6	32665153	T	G	187652	0.875573	0.0275738	0.82951	0.924194	1.44306e-06
rs17212483	6	32665250	T	C	187652	0.875468	0.0275728	0.829412	0.924081	1.41078e-06
rs17206147	6	32665311	C	T	187652	0.871161	0.0258538	0.828117	0.916442	9.55732e-08
rs17212504	6	32665369	G	A	187652	0.875625	0.027577	0.829554	0.924254	1.46273e-06
rs10484561	6	32665420	G	T	187652	0.876209	0.0275748	0.830111	0.924867	1.64755e-06
rs17212518	6	32665475	C	A	187652	0.875515	0.0277383	0.829187	0.924431	1.64496e-06
rs17212525	6	32665539	C	T	187652	0.874776	0.0276299	0.828664	0.923455	1.28466e-06
rs17212553	6	32665687	T	G	187652	0.87558	0.0275758	0.829513	0.924206	1.44793e-06
rs78043146	6	32665826	G	T	187652	0.875566	0.027577	0.829498	0.924193	1.44525e-06
rs36062941	6	32666051	T	C	187652	0.875481	0.0275758	0.829419	0.9241	1.41822e-06
rs34214702	6	32666081	A	C	187652	0.875478	0.0275758	0.829416	0.924097	1.41735e-06
rs35740559	6	32666132	T	C	187652	0.875509	0.0275757	0.829446	0.92413	1.42638e-06
rs34593937	6	32666271	C	T	187652	0.875547	0.0275751	0.829483	0.924169	1.43694e-06
rs35836258	6	32666296	A	G	187652	0.875552	0.0275754	0.829487	0.924175	1.43884e-06
rs34389498	6	32666348	C	T	187652	0.875593	0.0275754	0.829526	0.924218	1.45118e-06
rs36186647	6	32666431	T	C	187652	0.87561	0.0275758	0.829542	0.924237	1.45697e-06
rs34475663	6	32666563	A	T	187652	0.875471	0.0275793	0.829404	0.924096	1.41975e-06
rs111848638	6	32666630	T	A	187652	0.875408	0.0275804	0.829343	0.924032	1.40264e-06
rs113984677	6	32666636	A	G	187652	0.875412	0.0275803	0.829347	0.924036	1.40372e-06
rs35678932	6	32666863	T	G	187652	0.875517	0.0276061	0.829404	0.924193	1.46732e-06
rs35998847	6	32666997	A	G	187652	0.875578	0.0276054	0.829463	0.924257	1.48533e-06
rs17427564	6	32667067	C	T	187652	0.875595	0.0276054	0.829479	0.924275	1.49043e-06
rs71202902	6	32667175	T	C	187652	0.875597	0.0276057	0.829481	0.924277	1.49141e-06
rs78825896	6	32667181	G	T	187652	0.875597	0.0276059	0.829481	0.924278	1.4917e-06
rs72847174	6	32668026	T	C	187652	0.876539	0.0275774	0.830419	0.92522	1.76744e-06
rs66490218	6	32668105	A	G	187652	0.876566	0.0275772	0.830445	0.925249	1.77703e-06
rs76901383	6	32669817	C	T	187652	0.872756	0.0264854	0.828607	0.919258	2.76714e-07
rs35406540	6	32670368	G	A	187652	0.872064	0.0258585	0.828967	0.917401	1.1973e-07
rs66709408	6	32670414	T	C	187652	0.872061	0.0258584	0.828965	0.917398	1.1964e-07
rs35120848	6	32670495	T	C	187652	0.872046	0.0258583	0.828951	0.917382	1.19185e-07
rs34492195	6	32670833	A	G	187652	0.875107	0.0275671	0.829079	0.92369	1.30214e-06
rs13192471	6	32671103	C	T	187652	0.870062	0.025828	0.827114	0.91524	7.07949e-08
rs1794275	6	32671248	A	G	187652	0.885254	0.0245322	0.843696	0.928859	6.75858e-07
rs28451714	6	32671601	T	G	187652	0.872077	0.0258601	0.828977	0.917418	1.20334e-07
rs17499655	6	32672135	T	C	187652	0.872085	0.0258598	0.828985	0.917425	1.20513e-07
rs4568494	6	32672361	G	A	187652	0.872085	0.0258598	0.828985	0.917425	1.20515e-07
rs35030589	6	32672903	A	G	187652	0.872	0.0258596	0.828905	0.917335	1.18018e-07
rs77801483	6	32673277	G	C	187652	0.875397	0.0275729	0.829345	0.924007	1.39025e-06
rs34751870	6	32673332	T	C	187652	0.877254	0.0284951	0.829603	0.927642	4.31056e-06
rs9275493	6	32673475	G	T	187652	0.878732	0.0276087	0.832445	0.927591	2.83487e-06
rs112214454	6	32673569	G	A	187652	0.871982	0.0258604	0.828886	0.917318	1.17606e-07
rs71565344	6	32673965	A	G	187652	0.87549	0.0276086	0.829375	0.92417	1.46243e-06
rs35332745	6	32674225	C	T	187652	0.875554	0.0275816	0.829479	0.924188	1.44725e-06
rs145281025	6	32674252	A	G	187652	0.875615	0.0275813	0.829538	0.924252	1.46535e-06
rs35472821	6	32674529	C	G	187652	0.87551	0.0275706	0.829455	0.924122	1.4204e-06
rs17206378	6	32675161	T	G	187652	0.875478	0.0275703	0.829425	0.924087	1.41051e-06
rs34388057	6	32675951	T	A	187652	0.87552	0.0275705	0.829465	0.924132	1.42307e-06
rs34709043	6	32676486	C	A	187652	0.875515	0.0275705	0.82946	0.924127	1.42177e-06
rs10947332	6	32677440	A	G	187652	0.875481	0.0275704	0.829428	0.924091	1.41172e-06
rs111944102	6	32677818	A	T	187652	0.87553	0.0275707	0.829474	0.924143	1.42639e-06
rs28715209	6	32679053	A	T	187652	0.875614	0.0275717	0.829552	0.924233	1.45268e-06
rs62408218	6	90931858	T	C	187652	1.09595	0.0199066	1.05401	1.13956	4.17271e-06
rs60066732	6	90935383	G	A	187652	1.09432	0.0198592	1.05254	1.13775	5.66683e-06
rs17585295	6	90944831	T	C	187652	1.09551	0.0199018	1.0536	1.13908	4.5741e-06
rs4707609	6	90946479	C	T	187652	1.0947	0.0198593	1.05291	1.13815	5.2086e-06
rs3757247	6	90957463	T	C	187652	1.09609	0.0188871	1.05626	1.13743	1.18696e-06
rs11755527	6	90958231	G	C	187652	1.09097	0.018972	1.05115	1.1323	4.4468e-06
rs72928038	6	90976768	A	G	187652	1.13286	0.0255206	1.07758	1.19096	1.01933e-06
rs6908626	6	91005743	T	G	187652	1.13003	0.0256926	1.07453	1.18839	1.95556e-06
rs117822762	7	29104090	T	C	187652	1.50392	0.0749567	1.29844	1.74192	5.2065e-08
rs117744081	7	29132279	G	A	187652	1.44836	0.0622185	1.28209	1.63621	2.62058e-09
rs157928	7	130581358	C	T	187652	1.12678	0.020403	1.08261	1.17275	4.91217e-09
rs157929	7	130582222	T	C	187652	1.12326	0.0210551	1.07785	1.17059	3.37766e-08
rs157930	7	130582285	T	C	187652	1.12377	0.0210597	1.07833	1.17113	3.00767e-08
rs205757	7	130582489	A	G	187652	0.891334	0.0210431	0.85532	0.928864	4.5844e-08
rs157931	7	130582724	T	C	187652	1.1237	0.0210547	1.07827	1.17104	3.03847e-08
rs125124	7	130584684	G	C	187652	1.13533	0.0211155	1.0893	1.1833	1.84593e-09
rs157934	7	130585492	C	T	187652	1.1368	0.0210113	1.09093	1.18459	1.04655e-09
rs157935	7	130585553	G	T	187652	1.13832	0.0211348	1.09213	1.18646	8.80305e-10
rs157936	7	130585623	G	T	187652	1.13675	0.0211937	1.0905	1.18497	1.46822e-09
rs2921077	8	8304502	A	G	187652	0.918468	0.0188996	0.885068	0.953128	6.79494e-06
rs406206	8	8768895	G	A	187652	0.918144	0.0190217	0.884544	0.95302	7.13289e-06
rs411831	8	8769708	T	C	187652	0.918359	0.019025	0.884745	0.953249	7.58466e-06
rs427370	8	8770512	T	C	187652	0.918031	0.0190134	0.884449	0.952887	6.8557e-06
rs2645435	8	11657716	G	A	187652	1.11862	0.024321	1.06655	1.17323	4.04735e-06
rs12056541	8	11659703	C	T	187652	0.89399	0.0240301	0.85286	0.937102	3.1108e-06
rs2280922	8	11660764	C	G	187652	0.895397	0.0244025	0.85358	0.939263	5.9625e-06
rs1736058	8	11671041	A	G	187652	0.89765	0.0234025	0.857407	0.939783	3.95344e-06
rs35776335	8	11778192	T	C	187652	0.895036	0.0233071	0.855069	0.93687	1.95665e-06
rs11782137	8	11778679	T	C	187652	0.891189	0.0235727	0.850952	0.93333	1.02414e-06
rs10113042	8	11793178	G	A	187652	0.918503	0.0190874	0.884776	0.953516	8.43874e-06
rs10113062	8	11793249	G	A	187652	0.918059	0.0190876	0.884348	0.953055	7.49884e-06
rs10113145	8	11793295	G	A	187652	0.918563	0.019086	0.884837	0.953576	8.56248e-06
rs7812563	8	11794488	G	T	187652	0.918026	0.0190844	0.884322	0.953015	7.40749e-06
rs34657250	8	11795373	G	A	187652	1.09033	0.0190921	1.05028	1.1319	5.91481e-06
rs60176945	8	11796674	C	T	187652	0.916841	0.0190822	0.883184	0.951781	5.36871e-06
rs56102998	8	11796675	A	G	187652	0.91733	0.0190907	0.88364	0.952304	6.18661e-06
rs4841641	8	11798227	A	G	187652	0.917041	0.0190844	0.883373	0.951992	5.68195e-06
rs13267552	8	11812454	C	T	187652	1.10149	0.0201302	1.05888	1.14582	1.57145e-06
rs56092014	8	11814148	A	G	187652	1.10185	0.0201327	1.05922	1.1462	1.45359e-06
rs7837383	8	11814759	G	C	187652	1.1032	0.0201904	1.0604	1.14774	1.14669e-06
rs4840600	8	11814946	G	A	187652	1.10192	0.0201266	1.05929	1.14625	1.42141e-06
rs4240679	8	11815025	G	A	187652	1.10251	0.0201226	1.05987	1.14686	1.23642e-06
rs6601636	8	11815498	C	T	187652	1.10227	0.020129	1.05963	1.14663	1.3145e-06
rs6601637	8	11815520	C	T	187652	1.10334	0.0201825	1.06055	1.14786	1.10145e-06
rs7842179	8	11815766	G	C	187652	1.10227	0.0201293	1.05962	1.14662	1.3174e-06
rs11250184	8	11816161	G	A	187652	1.10247	0.0201313	1.05982	1.14684	1.26134e-06
rs4841655	8	11816595	C	T	187652	1.10457	0.0201977	1.0617	1.14917	8.47872e-07
rs11775396	8	11817083	C	T	187652	1.10536	0.02013	1.0626	1.14984	6.48345e-07
rs34905783	8	11818482	G	C	187652	1.10357	0.0216954	1.05763	1.15151	5.55802e-06
rs4358840	8	11821835	G	A	187652	1.10998	0.0207632	1.06572	1.15608	5.02662e-07
rs35697449	8	11822903	C	T	187652	1.1102	0.0208438	1.06576	1.1565	5.28823e-07
rs4841658	8	11824725	A	C	187652	1.1115	0.0208139	1.06707	1.15778	3.79984e-07
rs4469501	8	11824956	T	C	187652	1.1096	0.0208176	1.06523	1.15581	5.86501e-07
rs4076491	8	11825576	G	C	187652	1.11685	0.0208849	1.07206	1.16352	1.21188e-07
rs7829996	8	11825881	C	G	187652	1.11791	0.0231763	1.06827	1.16987	1.51356e-06
rs28447271	8	11827392	A	G	187652	1.09347	0.0190145	1.05347	1.13499	2.61021e-06
rs4841659	8	11828200	T	C	187652	0.914565	0.018855	0.881384	0.948996	2.17466e-06
rs7836608	8	11829308	C	T	187652	0.901423	0.0204338	0.866035	0.938257	3.7962e-07
rs9657521	8	11830502	C	A	187652	0.896075	0.0204425	0.860882	0.932707	7.97043e-08
rs11989783	8	11830877	C	T	187652	0.902856	0.0198783	0.868356	0.938726	2.73452e-07
rs7836953	8	11835712	G	A	187652	0.909299	0.0189042	0.876225	0.943622	4.91455e-07
rs11774568	8	11836318	A	C	187652	0.893614	0.0205013	0.858419	0.930253	4.09917e-08
rs11992162	8	11836514	A	G	187652	0.913021	0.0189502	0.879732	0.94757	1.57196e-06
rs16939289	8	77437038	T	A	187652	1.39542	0.0434897	1.28141	1.51958	1.83694e-14
rs10504623	8	77437258	A	T	187652	1.39481	0.0434248	1.28101	1.51872	1.81892e-14
rs16939291	8	77440466	C	T	187652	1.40561	0.043797	1.28998	1.53159	7.61686e-15
rs35869322	8	77440517	G	A	187652	1.40588	0.0437909	1.29025	1.53187	7.29297e-15
rs16939296	8	77446688	A	T	187652	1.41426	0.0438385	1.29782	1.54115	2.6481e-15
rs12156031	8	77447534	A	G	187652	1.41423	0.0438356	1.2978	1.54111	2.6468e-15
rs10504624	8	77449997	G	A	187652	1.41439	0.0438301	1.29796	1.54126	2.57311e-15
rs10105786	8	77452076	G	A	187652	1.41449	0.0438253	1.29806	1.54136	2.52132e-15
rs13271578	8	77452561	A	G	187652	1.4146	0.0438297	1.29815	1.54149	2.50241e-15
rs111705634	8	77455118	T	C	187652	1.42984	0.0601899	1.27073	1.60887	2.83976e-09
rs28514322	8	77455666	T	C	187652	1.41421	0.0438079	1.29785	1.541	2.55078e-15
rs4585730	8	77457531	T	C	187652	1.41468	0.0437946	1.29831	1.54147	2.35437e-15
rs4286923	8	77457587	T	C	187652	1.41463	0.0437929	1.29828	1.54142	2.36145e-15
rs10104192	8	77458296	C	T	187652	1.41469	0.0437749	1.29837	1.54142	2.28531e-15
rs13268050	8	77459177	C	T	187652	1.42412	0.0440953	1.30621	1.55268	1.07495e-15
rs10096707	8	77459865	G	A	187652	1.42407	0.0440733	1.30622	1.55256	1.04703e-15
rs13248610	8	77460493	A	C	187652	1.41326	0.0436287	1.29744	1.53943	2.22191e-15
rs12156230	8	77460969	T	G	187652	1.41471	0.0437183	1.29854	1.54128	2.09638e-15
rs35048443	8	77461708	T	C	187652	1.41495	0.0437359	1.29871	1.54159	2.08618e-15
rs17431544	8	77467488	G	T	187652	1.44665	0.0449938	1.32454	1.58002	2.273e-16
rs17431641	8	77468678	T	C	187652	1.44713	0.0449909	1.32499	1.58053	2.12869e-16
rs17431648	8	77468748	C	T	187652	1.44706	0.0449894	1.32493	1.58045	2.14265e-16
rs17431718	8	77471342	C	T	187652	1.44656	0.0449786	1.3245	1.57987	2.24709e-16
rs35723206	8	77471604	C	T	187652	1.44648	0.0449775	1.32443	1.57978	2.26675e-16
rs10093547	8	77474545	G	T	187652	1.43262	0.0441172	1.31395	1.56201	3.6729e-16
rs10216564	8	77475130	C	T	187652	1.4443	0.0448351	1.3228	1.57696	2.41334e-16
rs28437803	8	77477105	A	G	187652	1.44077	0.0451724	1.31869	1.57415	6.26477e-16
rs28611241	8	77477106	T	G	187652	1.44125	0.0451682	1.31915	1.57466	5.85698e-16
rs28727938	8	77478539	G	C	187652	1.44471	0.0449233	1.32294	1.57768	2.61971e-16
rs7822687	8	77480007	G	A	187652	1.44466	0.0449488	1.32284	1.57771	2.73834e-16
rs35251485	8	77483430	A	G	187652	1.45179	0.0454675	1.32801	1.5871	2.41995e-16
rs71529275	8	77494164	G	A	187652	1.21358	0.0334448	1.13658	1.29579	7.12902e-09
rs35317350	8	77499451	A	G	187652	1.19772	0.031881	1.12517	1.27495	1.5203e-08
rs34716137	8	77503341	C	T	187652	1.12982	0.0275843	1.07036	1.19258	9.65287e-06
rs13257282	8	77504365	A	C	187652	1.13052	0.0275841	1.07102	1.19332	8.69102e-06
rs55725623	8	77509910	G	A	187652	1.15466	0.0308873	1.08683	1.22672	3.22654e-06
rs17348126	8	77510663	T	A	187652	1.15609	0.031274	1.08736	1.22917	3.51997e-06
rs17348154	8	77511536	C	T	187652	1.15826	0.0312026	1.08955	1.23131	2.49382e-06
rs17432923	8	77512424	G	T	187652	1.15683	0.0312474	1.08811	1.2299	3.12605e-06
rs17432986	8	77513903	C	G	187652	1.14857	0.0313556	1.08011	1.22137	9.98294e-06
rs35914134	8	77514296	C	A	187652	1.15588	0.0312894	1.08713	1.22899	3.66046e-06
rs13278854	8	77514719	C	T	187652	1.15562	0.0313014	1.08686	1.22874	3.82057e-06
rs10957809	8	77515395	A	G	187652	1.15401	0.0314021	1.08512	1.22726	5.07863e-06
rs17348372	8	77517308	T	C	187652	1.17355	0.0336093	1.09873	1.25346	1.92164e-06
rs17348470	8	77522086	A	G	187652	1.17093	0.0327334	1.09817	1.24852	1.42989e-06
rs75031084	8	77529699	A	G	187652	1.1711	0.0327212	1.09835	1.24866	1.38697e-06
rs78645509	8	77538170	T	C	187652	1.16966	0.0327361	1.09697	1.24717	1.69053e-06
rs76868831	8	77538193	T	C	187652	1.16957	0.0327538	1.09685	1.24711	1.73384e-06
rs10504632	8	77539081	T	C	187652	1.1686	0.0327324	1.09598	1.24602	1.9368e-06
rs17348969	8	77539322	A	G	187652	1.16861	0.0327317	1.09599	1.24603	1.9335e-06
rs17349004	8	77539964	G	T	187652	1.16859	0.0327294	1.09598	1.24601	1.93478e-06
rs75866443	8	77541162	G	T	187652	1.16859	0.0327275	1.09598	1.246	1.93225e-06
rs111662282	8	77541716	T	A	187652	1.16857	0.0327268	1.09597	1.24599	1.93429e-06
rs78962243	8	77543514	G	T	187652	1.1603	0.0318646	1.09005	1.23507	3.07373e-06
rs74519994	8	77544603	G	A	187652	1.16045	0.0318674	1.09019	1.23524	3.01714e-06
rs56273909	8	77545539	T	C	187652	1.16032	0.0318678	1.09006	1.2351	3.07175e-06
rs79471103	8	77547436	A	G	187652	1.16153	0.0318782	1.09117	1.23641	2.63933e-06
rs111938858	8	77549553	C	G	187652	1.16148	0.0318766	1.09113	1.23636	2.65248e-06
rs113608208	8	77549954	A	T	187652	1.16147	0.0318763	1.09113	1.23635	2.65506e-06
rs56166371	8	77552839	T	G	187652	1.16145	0.0318745	1.09111	1.23632	2.65911e-06
rs75390810	8	77556720	A	G	187652	1.1608	0.0318677	1.09051	1.23561	2.88352e-06
rs73690825	8	77562047	C	T	187652	1.16146	0.0318675	1.09114	1.23632	2.64038e-06
rs56199325	8	77567073	G	A	187652	1.16142	0.0318639	1.0911	1.23626	2.64996e-06
rs17434334	8	77572366	C	A	187652	1.26294	0.0506603	1.14356	1.39478	4.06613e-06
rs17434383	8	77572416	G	A	187652	1.26356	0.0506766	1.14409	1.3955	3.90969e-06
rs59469641	8	77574616	A	T	187652	1.27009	0.0502384	1.15099	1.40151	1.94505e-06
rs61665376	8	77575004	G	A	187652	1.2696	0.0502281	1.15057	1.40095	2.00999e-06
rs17362520	8	77578122	A	G	187652	1.27018	0.0502523	1.15104	1.40165	1.94374e-06
rs58991663	8	77578748	C	T	187652	1.27027	0.0502563	1.15112	1.40177	1.93338e-06
rs73690828	8	77579322	C	T	187652	1.27061	0.0502649	1.1514	1.40216	1.89179e-06
rs76171062	8	77580822	T	C	187652	1.27073	0.0502117	1.15163	1.40215	1.82725e-06
rs73690829	8	77584716	A	C	187652	1.27273	0.0526208	1.14801	1.411	4.58109e-06
rs17435015	8	77605439	G	A	187652	1.28166	0.0502129	1.16153	1.41421	7.73005e-07
rs10504633	8	77606088	A	G	187652	1.2816	0.0501966	1.16152	1.4141	7.70216e-07
rs1034483	8	77606596	T	G	187652	1.28163	0.0501915	1.16156	1.41412	7.66234e-07
rs1034484	8	77606609	A	T	187652	1.28163	0.0501915	1.16156	1.41412	7.66234e-07
rs111397574	8	77606748	T	C	187652	1.28163	0.0501915	1.16156	1.41412	7.66234e-07
rs10504635	8	77609281	A	T	187652	1.26298	0.0494994	1.1462	1.39165	2.39781e-06
rs56261025	8	77616519	C	G	187652	1.26536	0.0494941	1.14837	1.39426	1.9825e-06
rs55900024	8	77626181	C	A	187652	1.26246	0.0495832	1.14555	1.39131	2.59527e-06
rs17435394	8	77626270	G	T	187652	1.26283	0.0494985	1.14607	1.39148	2.42438e-06
rs17435421	8	77626643	T	C	187652	1.2626	0.0494969	1.14587	1.39123	2.46642e-06
rs75501300	8	77635181	C	T	187652	1.25731	0.0493535	1.14139	1.38501	3.49174e-06
rs996980	8	77642229	C	T	187652	1.26181	0.0494788	1.14519	1.3903	2.60334e-06
rs77747098	8	77644406	G	A	187652	1.26028	0.0494581	1.14384	1.38856	2.90655e-06
rs74443612	8	77653957	G	A	187652	1.30362	0.0576979	1.16423	1.4597	4.31998e-06
rs113822827	8	77660882	C	G	187652	1.26122	0.0494676	1.14468	1.38963	2.71086e-06
rs111853368	8	77664983	T	G	187652	1.26052	0.0494463	1.14409	1.38879	2.83675e-06
rs75634067	8	77667085	A	C	187652	1.2605	0.0494456	1.14408	1.38878	2.83862e-06
rs17364641	8	77680866	C	A	187652	1.26033	0.0494594	1.14389	1.38862	2.89649e-06
rs17437952	8	77726987	A	G	187652	1.26813	0.051687	1.14595	1.40333	4.31133e-06
rs77361920	8	100953474	T	C	187652	1.32013	0.0603461	1.17287	1.48588	4.17807e-06
rs28758904	8	100999637	A	G	187652	1.21443	0.0278965	1.14981	1.28268	3.30565e-12
rs28671717	8	101001286	A	T	187652	1.21519	0.0278872	1.15056	1.28346	2.76881e-12
rs28622940	8	101002684	A	G	187652	1.21531	0.0278776	1.15069	1.28356	2.6572e-12
rs2312613	8	101003527	C	T	187652	1.11235	0.0192057	1.07126	1.15502	2.95389e-08
rs2872094	8	101003690	T	C	187652	1.11236	0.0192044	1.07127	1.15503	2.94206e-08
rs7014548	8	101004686	G	T	187652	1.11258	0.0191973	1.07149	1.15523	2.74595e-08
rs28798718	8	101005020	T	C	187652	1.19583	0.027068	1.13404	1.26098	3.92277e-11
rs28765982	8	101007337	C	A	187652	1.21526	0.0278249	1.15076	1.28338	2.44189e-12
rs112640602	8	101007624	T	C	187652	1.21513	0.0278297	1.15063	1.28325	2.52975e-12
rs28792460	8	101007669	G	A	187652	1.19464	0.0270464	1.13296	1.25968	4.84422e-11
rs4354278	8	101007677	A	G	187652	1.13045	0.0189919	1.08915	1.17332	1.07317e-10
rs2199333	8	101011348	T	C	187652	1.21643	0.0277695	1.15199	1.28447	1.72482e-12
rs4734443	8	101012421	T	C	187652	0.898265	0.0191153	0.865234	0.932557	1.99074e-08
rs3133716	8	101013373	G	A	187652	0.894661	0.0190662	0.861845	0.928726	5.27913e-09
rs11783304	8	101016944	C	T	187652	0.898503	0.0190965	0.865495	0.93277	2.0896e-08
rs11783315	8	101017011	C	T	187652	0.898859	0.0190948	0.865841	0.933137	2.3481e-08
rs77210013	8	101022381	T	C	187652	1.2655	0.0367349	1.17759	1.35998	1.45611e-10
rs12334713	8	101022740	T	C	187652	1.21807	0.0277509	1.15359	1.28616	1.17307e-12
rs7006527	8	101024505	C	A	187652	1.21774	0.0277015	1.15338	1.28568	1.14968e-12
rs16897870	8	101025631	T	C	187652	1.21942	0.0277672	1.15483	1.28762	9.04847e-13
rs6989943	8	101028239	A	G	187652	1.21986	0.0277693	1.15524	1.2881	8.26146e-13
rs17391663	8	101032647	A	G	187652	1.23072	0.0317812	1.1564	1.30982	6.4855e-11
rs28410444	8	101035835	A	T	187652	1.2194	0.0277206	1.15492	1.28749	8.32525e-13
rs7004782	8	101036352	A	G	187652	1.21907	0.0277178	1.15461	1.28713	8.89842e-13
rs28884287	8	101047448	T	C	187652	1.22036	0.0277263	1.15581	1.28851	6.84409e-13
rs3116089	8	101057587	A	C	187652	1.2177	0.0276713	1.15342	1.28556	1.0953e-12
rs10104624	8	101058313	C	G	187652	1.22134	0.027719	1.15676	1.28953	5.45519e-13
rs10099237	8	101062138	C	G	187652	1.22142	0.0277116	1.15685	1.2896	5.28158e-13
rs7818948	8	101062888	A	G	187652	1.21689	0.0276275	1.15275	1.2846	1.20163e-12
rs2514702	8	101067915	T	A	187652	0.900761	0.0190672	0.86772	0.93506	4.21929e-08
rs2446930	8	101085056	T	C	187652	0.900576	0.0191127	0.867464	0.934951	4.2739e-08
rs1380994	8	101085778	A	G	187652	0.900471	0.0191136	0.867362	0.934845	4.13614e-08
rs3101335	8	101086642	G	C	187652	0.901311	0.0191072	0.868182	0.935705	5.38844e-08
rs2446931	8	101088959	G	C	187652	0.901151	0.019101	0.868038	0.935527	5.06423e-08
rs2199334	8	101090487	G	A	187652	0.901511	0.0191047	0.868378	0.935908	5.72787e-08
rs2514700	8	101091051	T	C	187652	0.901272	0.0191058	0.868147	0.935662	5.30893e-08
rs922206	8	101091289	T	C	187652	0.901429	0.0191047	0.8683	0.935823	5.57825e-08
rs10111694	8	101091569	A	T	187652	1.21329	0.0276169	1.14936	1.28077	2.54716e-12
rs2446909	8	101095559	T	C	187652	0.902005	0.0191336	0.868806	0.936474	7.03636e-08
rs10088789	8	101103129	C	T	187652	1.16841	0.029654	1.10243	1.23833	1.53285e-07
rs11780823	8	101106663	G	A	187652	1.16828	0.0296521	1.10231	1.23818	1.56194e-07
rs2045677	8	101114581	G	A	187652	1.14562	0.0266362	1.08734	1.20701	3.32997e-07
rs3735976	8	101119037	C	T	187652	1.14444	0.0277519	1.08386	1.20842	1.16434e-06
rs6992954	8	101129009	A	C	187652	1.14077	0.0276125	1.08067	1.20421	1.8452e-06
rs143419619	9	16457688	T	C	187652	0.75697	0.0605631	0.672245	0.852374	4.27853e-06
rs141457510	9	16489760	T	C	187652	0.74468	0.0614786	0.660145	0.840041	1.62538e-06
rs62540636	9	16520310	A	G	187652	0.806827	0.0482045	0.734089	0.886772	8.47431e-06
rs76542317	9	16526766	A	C	187652	1.31208	0.0584185	1.17013	1.47124	3.32925e-06
rs13296795	9	16886538	A	G	187652	1.28221	0.0551241	1.1509	1.4285	6.49677e-06
rs2518723	9	21995882	T	C	187652	0.906237	0.0189557	0.873186	0.940539	2.05877e-07
rs3218012	9	21998660	A	G	187652	1.10358	0.0191155	1.063	1.14571	2.52339e-07
rs10811640	9	22013411	T	G	187652	1.10812	0.0190541	1.0675	1.15029	7.11808e-08
rs10757263	9	22013805	T	C	187652	1.10794	0.0190551	1.06733	1.1501	7.47609e-08
rs2106120	9	22017101	T	G	187652	1.10803	0.0190527	1.06742	1.15019	7.26701e-08
rs2106119	9	22017550	G	A	187652	1.10775	0.0190408	1.06717	1.14987	7.68703e-08
rs643319	9	22017836	A	C	187652	0.898875	0.0188644	0.866247	0.932731	1.59079e-08
rs7044859	9	22018781	A	T	187652	1.10953	0.0190435	1.06888	1.15173	4.81822e-08
rs10757264	9	22019732	G	A	187652	1.10961	0.0189141	1.06923	1.15151	3.82161e-08
rs490005	9	22020493	A	G	187652	0.903804	0.0188906	0.870953	0.937894	8.59679e-08
rs567453	9	22021737	C	G	187652	0.897733	0.0188598	0.865155	0.931538	1.06376e-08
rs10965212	9	22023795	A	T	187652	1.11451	0.0189471	1.07388	1.15667	1.05346e-08
rs504318	9	22024023	T	A	187652	0.897855	0.0188593	0.865273	0.931664	1.10899e-08
rs496892	9	22024351	T	C	187652	0.899291	0.0188537	0.866666	0.933144	1.80071e-08
rs10811643	9	22024966	G	A	187652	1.10637	0.0190242	1.06587	1.1484	1.07621e-07
rs10811644	9	22025067	T	A	187652	1.10621	0.0190289	1.06572	1.14825	1.12876e-07
rs7035484	9	22025240	G	C	187652	1.10605	0.0190242	1.06557	1.14807	1.1697e-07
rs1591136	9	22026834	C	G	187652	1.11356	0.0189447	1.07297	1.15568	1.36552e-08
rs7049105	9	22028801	G	A	187652	1.11352	0.0189428	1.07294	1.15564	1.37603e-08
rs10965215	9	22029445	A	G	187652	1.11357	0.0189481	1.07298	1.15571	1.3677e-08
rs4977753	9	22030027	T	C	187652	1.1121	0.0189383	1.07158	1.15416	2.01773e-08
rs10115049	9	22032119	G	A	187652	1.11434	0.0189584	1.0737	1.15653	1.12521e-08
rs2151280	9	22034719	A	G	187652	1.1154	0.0189591	1.07471	1.15762	8.3979e-09
rs17694493	9	22041998	G	C	187652	0.873934	0.0265375	0.829641	0.920593	3.81996e-07
rs10120806	9	22047945	C	T	187652	1.12258	0.0189499	1.08165	1.16506	1.04852e-09
rs7027950	9	22048391	T	C	187652	1.1228	0.0189529	1.08186	1.16529	9.88652e-10
rs7028268	9	22048414	A	G	187652	1.09561	0.0197125	1.05408	1.13877	3.6215e-06
rs7028570	9	22048683	A	G	187652	1.12204	0.0189513	1.08113	1.16451	1.23024e-09
rs10757265	9	22048859	C	T	187652	1.12336	0.0189492	1.0824	1.16586	8.32422e-10
rs10738605	9	22049130	G	C	187652	1.12515	0.0190155	1.08399	1.16787	5.60994e-10
rs10757266	9	22049555	T	C	187652	1.12255	0.0189508	1.08162	1.16503	1.05823e-09
rs944799	9	22050613	G	A	187652	1.11917	0.0189363	1.0784	1.16149	2.75125e-09
rs10757267	9	22052810	C	G	187652	1.11719	0.0189197	1.07653	1.1594	4.70068e-09
rs10965219	9	22053687	G	A	187652	1.11777	0.0189128	1.07709	1.15998	3.93993e-09
rs7027048	9	22053709	G	A	187652	1.11765	0.0189173	1.07697	1.15987	4.1078e-09
rs7874604	9	22054690	C	T	187652	1.11888	0.0189255	1.07814	1.16116	2.9326e-09
rs2383204	9	22055048	G	A	187652	1.11846	0.0189239	1.07774	1.16073	3.29614e-09
rs10120688	9	22056499	A	G	187652	1.11149	0.0189212	1.07103	1.15349	2.31514e-08
rs10757270	9	22072719	G	A	187652	1.09411	0.0192521	1.0536	1.13619	2.98495e-06
rs2122576	9	106870187	C	A	187652	0.918896	0.0190751	0.885176	0.953901	9.24217e-06
rs10991115	9	106896111	T	C	187652	0.917421	0.0190892	0.883731	0.952396	6.3303e-06
rs10991117	9	106902422	T	C	187652	0.917679	0.0191071	0.883948	0.952697	6.92028e-06
rs10991118	9	106903466	G	A	187652	0.916783	0.0190969	0.883102	0.951747	5.37266e-06
rs10820611	9	106910264	G	A	187652	0.916135	0.0190961	0.88248	0.951074	4.49911e-06
rs10820613	9	106913624	T	C	187652	0.918991	0.019111	0.885205	0.954066	9.84987e-06
rs7852515	9	106916916	A	G	187652	0.913464	0.0190147	0.880048	0.948149	1.93515e-06
rs10991124	9	106917475	A	T	187652	0.915083	0.0190514	0.881544	0.949898	3.19371e-06
rs10820615	9	106919996	T	C	187652	0.915066	0.0190501	0.88153	0.949878	3.17343e-06
rs6479223	9	106921023	C	T	187652	0.914493	0.0190425	0.880991	0.949269	2.67934e-06
rs4301499	9	106934942	T	C	187652	0.916515	0.0190144	0.882987	0.951315	4.54423e-06
rs10991144	9	106938984	T	C	187652	0.916546	0.0190157	0.883015	0.95135	4.59031e-06
rs7037376	9	106940114	A	T	187652	0.915705	0.0190176	0.882202	0.950481	3.64838e-06
rs7030599	9	106942611	A	C	187652	0.91477	0.0189777	0.881369	0.949436	2.67832e-06
rs7019494	9	106943054	C	T	187652	0.915733	0.0190178	0.882228	0.950511	3.67752e-06
rs1450672	9	106944271	C	A	187652	0.914084	0.0189774	0.880709	0.948723	2.2048e-06
rs1450673	9	106944775	A	G	187652	0.915409	0.0190215	0.881909	0.950181	3.37507e-06
rs1450674	9	106948674	C	T	187652	0.916306	0.0190208	0.882775	0.951111	4.32337e-06
rs10991147	9	106951059	C	T	187652	0.914029	0.0189778	0.880656	0.948668	2.17213e-06
rs10991148	9	106951083	C	A	187652	0.914024	0.0189779	0.880651	0.948663	2.16914e-06
rs10991149	9	106951456	G	A	187652	0.914369	0.0189792	0.88098	0.949022	2.39555e-06
rs10991150	9	106951497	A	C	187652	0.913997	0.0189779	0.880625	0.948635	2.15279e-06
rs2417497	9	106951832	G	A	187652	0.91437	0.0189792	0.880982	0.949024	2.39646e-06
rs2417498	9	106952065	C	T	187652	0.913999	0.0189778	0.880627	0.948636	2.15352e-06
rs10991151	9	106952655	G	T	187652	0.914253	0.0189785	0.88087	0.948901	2.31609e-06
rs10991152	9	106952669	C	T	187652	0.914271	0.0189786	0.880887	0.94892	2.32839e-06
rs10991153	9	106953169	T	C	187652	0.914288	0.0189784	0.880904	0.948938	2.33962e-06
rs10991154	9	106953261	G	A	187652	0.914288	0.0189784	0.880904	0.948938	2.33962e-06
rs2102378	9	106953408	G	A	187652	0.91429	0.0189784	0.880906	0.948939	2.34043e-06
rs2089460	9	106953510	A	C	187652	0.914288	0.0189784	0.880904	0.948938	2.33962e-06
rs2089459	9	106953527	T	C	187652	0.914288	0.0189784	0.880904	0.948938	2.33962e-06
rs1395830	9	106953983	T	C	187652	0.914335	0.0189785	0.880949	0.948986	2.37099e-06
rs1395829	9	106954204	T	C	187652	0.913977	0.0189779	0.880605	0.948613	2.14007e-06
rs12375816	9	106954377	T	C	187652	0.913977	0.0189778	0.880605	0.948613	2.14008e-06
rs10991155	9	106954420	C	G	187652	0.913979	0.0189779	0.880607	0.948615	2.14113e-06
rs10991156	9	106954609	C	T	187652	0.913977	0.0189779	0.880605	0.948614	2.14027e-06
rs1857984	9	106954979	A	G	187652	0.914849	0.0190154	0.88138	0.949588	2.86559e-06
rs1507506	9	106956123	G	A	187652	0.91456	0.0190164	0.881101	0.949291	2.64578e-06
rs12379563	9	106956786	A	G	187652	0.915017	0.0190168	0.88154	0.949765	3.00866e-06
rs1605445	9	106958484	A	C	187652	0.914856	0.0190153	0.881388	0.949596	2.87139e-06
rs12377116	9	106959243	G	A	187652	0.916633	0.0190192	0.883092	0.951447	4.71971e-06
rs4451366	9	106959666	A	G	187652	0.915093	0.0190141	0.881618	0.949839	3.06343e-06
rs4743697	9	106959800	C	G	187652	0.915102	0.0190145	0.881626	0.949849	3.07296e-06
rs10991159	9	106960542	A	C	187652	0.914865	0.019017	0.881393	0.949608	2.88394e-06
rs10991160	9	106961153	G	C	187652	0.91497	0.0190165	0.881495	0.949716	2.96816e-06
rs1000378	9	106961985	G	A	187652	0.915161	0.0190171	0.881678	0.949915	3.13346e-06
rs7863548	9	106962177	A	G	187652	0.915048	0.0190196	0.881565	0.949803	3.04537e-06
rs1889286	9	106962928	G	A	187652	0.914753	0.0190178	0.881284	0.949494	2.7981e-06
rs10991161	9	106963159	A	G	187652	0.91512	0.0190188	0.881636	0.949876	3.1039e-06
rs4256641	9	106963750	A	G	187652	0.915009	0.0190174	0.881531	0.949758	3.00386e-06
rs7466404	9	106963917	G	C	187652	0.915212	0.019018	0.881726	0.94997	3.18195e-06
rs10820619	9	106964344	C	G	187652	0.915328	0.0190182	0.881837	0.950091	3.28744e-06
rs7873500	9	106965334	C	T	187652	0.915478	0.0190194	0.88198	0.950249	3.43243e-06
rs1004358	9	106966367	T	C	187652	0.915523	0.0190188	0.882024	0.950294	3.473e-06
rs10991163	9	106967120	C	T	187652	0.916198	0.0190187	0.882674	0.950994	4.18543e-06
rs1349375	9	106969043	C	T	187652	0.913957	0.0189823	0.880578	0.9486	2.13934e-06
rs58883324	9	106969430	C	T	187652	0.916083	0.0190236	0.882555	0.950884	4.07798e-06
rs10991169	9	106975044	G	T	187652	0.916494	0.0190418	0.882919	0.951345	4.6628e-06
rs7039927	9	106986804	G	A	187652	0.917029	0.0189622	0.883573	0.951752	4.92802e-06
rs7855137	9	106991346	G	A	187652	0.917778	0.0189667	0.884287	0.952538	6.07756e-06
rs4394453	9	106993514	T	G	187652	0.917779	0.0189675	0.884286	0.95254	6.08377e-06
rs10991188	9	107000583	G	A	187652	0.917464	0.018972	0.883975	0.952222	5.61311e-06
rs12003785	9	107002877	T	C	187652	0.918675	0.0189843	0.885121	0.953501	7.89307e-06
rs947474	10	6390450	A	G	187652	1.10948	0.0234924	1.05955	1.16176	9.76302e-06
rs406991	10	8930198	C	G	187652	0.793649	0.0317663	0.745743	0.844633	3.45303e-13
rs10905480	10	8931607	T	A	187652	1.22186	0.0291088	1.1541	1.2936	5.83512e-12
rs11255966	10	8933278	A	G	187652	0.907801	0.0191461	0.874366	0.942514	4.36698e-07
rs78400042	10	8934022	G	T	187652	1.2638	0.03189	1.18723	1.34531	2.11036e-13
rs76718063	10	8934780	T	G	187652	1.26258	0.0318507	1.18617	1.34391	2.47325e-13
rs290902	10	8936088	T	C	187652	0.884181	0.024299	0.843059	0.927309	4.06728e-07
rs290903	10	8936140	G	A	187652	0.884365	0.0243035	0.843227	0.92751	4.27498e-07
rs77476954	10	8938561	G	A	187652	1.26223	0.0317599	1.18606	1.3433	2.25738e-13
rs78539108	10	8939198	T	A	187652	1.26198	0.03176	1.18582	1.34303	2.36603e-13
rs7080037	10	8940251	T	C	187652	0.91192	0.0192592	0.878139	0.947	1.68881e-06
rs7893604	10	8940834	C	T	187652	0.910633	0.0194878	0.876507	0.946088	1.55694e-06
rs76141549	10	8940954	A	G	187652	1.26315	0.0317813	1.18687	1.34433	1.97481e-13
rs7897000	10	8941174	C	T	187652	0.910662	0.0194879	0.876534	0.946118	1.56973e-06
rs112085461	10	8941641	G	A	187652	1.25449	0.0314298	1.17954	1.33419	5.44398e-13
rs7909662	10	8941797	T	C	187652	0.907266	0.0190378	0.874037	0.941759	3.18885e-07
rs74913673	10	8942048	C	T	187652	1.25449	0.0314298	1.17954	1.3342	5.44139e-13
rs7912340	10	8942132	T	G	187652	0.910379	0.0194885	0.876261	0.945825	1.45045e-06
rs79833063	10	8942149	T	C	187652	1.2534	0.0314182	1.17854	1.33301	6.53696e-13
rs77461246	10	8942672	T	A	187652	1.25339	0.0314181	1.17854	1.333	6.54053e-13
rs79282820	10	8942796	G	T	187652	1.2534	0.0314181	1.17854	1.33301	6.5361e-13
rs74814866	10	8942802	A	G	187652	1.2534	0.0314181	1.17854	1.333	6.53958e-13
rs2892629	10	8944009	G	T	187652	0.91143	0.0194902	0.87727	0.94692	1.95206e-06
rs76407406	10	8944052	G	A	187652	1.26248	0.0317637	1.18628	1.34357	2.17102e-13
rs80006116	10	8944623	A	G	187652	1.25315	0.0314207	1.17831	1.33275	6.87014e-13
rs7896014	10	8945761	T	C	187652	0.912211	0.0194837	0.878033	0.947719	2.40588e-06
rs80143905	10	8945788	T	C	187652	1.25384	0.0314325	1.17893	1.33351	6.16658e-13
rs10905483	10	8945925	T	C	187652	0.912258	0.0194835	0.878078	0.947768	2.43644e-06
rs77097907	10	8946470	A	C	187652	1.25406	0.0314323	1.17913	1.33374	5.92107e-13
rs78741571	10	8947079	A	G	187652	1.25302	0.031421	1.17818	1.33261	7.04689e-13
rs74516407	10	8947176	T	A	187652	1.25398	0.0314319	1.17906	1.33367	5.99892e-13
rs79186901	10	8947608	C	T	187652	1.26048	0.0317627	1.1844	1.34145	3.14065e-13
rs11255972	10	8948533	T	C	187652	0.90923	0.0190262	0.875949	0.943776	5.69202e-07
rs17413004	10	8949180	A	T	187652	1.2609	0.0317574	1.18481	1.34188	2.8801e-13
rs7921012	10	8949358	G	C	187652	0.912602	0.0194759	0.878422	0.948111	2.65502e-06
rs17504213	10	8949565	C	T	187652	1.25418	0.0314294	1.17926	1.33387	5.75756e-13
rs75375842	10	8951029	A	C	187652	1.26113	0.0317617	1.18502	1.34214	2.77797e-13
rs1854013	10	8951670	T	A	187652	0.912718	0.0194725	0.87854	0.948226	2.73057e-06
rs10905484	10	8951804	A	G	187652	0.912724	0.0194717	0.878547	0.94823	2.73195e-06
rs17413266	10	8952552	T	C	187652	1.26102	0.0317608	1.18491	1.34201	2.83407e-13
rs10795682	10	8952817	T	C	187652	0.912011	0.0194681	0.877867	0.947483	2.2344e-06
rs11255973	10	8952873	A	G	187652	0.910462	0.0188939	0.877363	0.94481	6.87968e-07
rs2120795	10	8953652	C	G	187652	0.912346	0.0194672	0.878191	0.947829	2.449e-06
rs2388896	10	8954224	G	A	187652	0.912412	0.0194681	0.878253	0.947899	2.4963e-06
rs74319752	10	8954450	C	T	187652	1.26081	0.0317571	1.18473	1.34179	2.9242e-13
rs17504534	10	8954754	G	C	187652	1.26106	0.0317607	1.18495	1.34206	2.81056e-13
rs1822801	10	8955277	A	G	187652	0.912457	0.0194643	0.878303	0.94794	2.51693e-06
rs75806674	10	8957355	C	T	187652	1.26061	0.0317544	1.18455	1.34156	3.0221e-13
rs4101231	10	8958609	A	T	187652	0.911911	0.0194705	0.877767	0.947384	2.17971e-06
rs3858260	10	8958677	T	C	187652	0.911911	0.0194705	0.877767	0.947384	2.17971e-06
rs7919617	10	8961455	T	C	187652	0.908485	0.0190051	0.875267	0.942963	4.41616e-07
rs1857231	10	8961614	A	G	187652	0.9119	0.0194697	0.877757	0.94737	2.1706e-06
rs7919844	10	8961640	T	C	187652	0.912049	0.0194693	0.877902	0.947525	2.26129e-06
rs7908174	10	8961771	C	T	187652	0.911792	0.0194707	0.877652	0.94726	2.10905e-06
rs1475375	10	8961834	A	G	187652	0.911791	0.0194706	0.877651	0.947259	2.10817e-06
rs1967818	10	8961922	T	C	187652	0.911728	0.0194698	0.877592	0.947192	2.06958e-06
rs113677559	10	8962007	C	T	187652	1.26091	0.0317544	1.18482	1.34188	2.86092e-13
rs117694039	10	8962129	A	G	187652	1.26036	0.0317474	1.18433	1.34128	3.12724e-13
rs1967819	10	8962146	C	A	187652	0.917018	0.0194233	0.882764	0.952601	8.1954e-06
rs10905486	10	8962213	G	A	187652	0.916257	0.0188636	0.882999	0.950767	3.54571e-06
rs1475376	10	8962236	T	C	187652	0.917017	0.0194233	0.882763	0.9526	8.19316e-06
rs138501911	10	8962477	T	C	187652	1.26091	0.0317545	1.18483	1.34188	2.85863e-13
rs10905487	10	8962795	A	C	187652	0.917083	0.0194234	0.882827	0.952669	8.33761e-06
rs2388897	10	8963073	C	T	187652	0.917134	0.0194251	0.882873	0.952725	8.4649e-06
rs2388898	10	8963270	T	C	187652	0.917363	0.0194248	0.883094	0.952962	8.98395e-06
rs2388899	10	8963299	T	C	187652	0.917374	0.0194249	0.883104	0.952973	9.00912e-06
rs7477212	10	8963765	T	A	187652	0.917389	0.0194257	0.883117	0.95299	9.052e-06
rs79134926	10	8964984	T	G	187652	1.2612	0.0317642	1.18508	1.34222	2.75387e-13
rs74725049	10	8966312	C	T	187652	1.25874	0.0317543	1.18278	1.33957	4.27615e-13
rs895068	10	8966406	T	G	187652	1.09723	0.0191654	1.05678	1.13923	1.28912e-06
rs6602345	10	8966734	T	C	187652	0.904317	0.018841	0.871532	0.938336	9.39199e-08
rs1243418	10	8966800	G	T	187652	1.09736	0.0191646	1.0569	1.13936	1.24836e-06
rs1243417	10	8967379	T	A	187652	1.09727	0.0191655	1.05682	1.13927	1.27607e-06
rs1273007	10	8967522	T	C	187652	1.09728	0.0191655	1.05683	1.13928	1.27388e-06
rs17413906	10	8967656	T	A	187652	1.26083	0.0317765	1.1847	1.34185	3.01408e-13
rs77481341	10	8968306	C	T	187652	1.26101	0.0317776	1.18486	1.34204	2.92311e-13
rs1822793	10	8968757	A	C	187652	0.909434	0.0188387	0.876467	0.943641	4.67364e-07
rs7074282	10	8969428	A	G	187652	0.908529	0.0188385	0.875595	0.942701	3.54002e-07
rs78267753	10	8986557	A	G	187652	1.25707	0.0317521	1.18122	1.33779	5.79189e-13
rs77249403	10	8989198	A	G	187652	1.25679	0.0317657	1.18093	1.33753	6.23441e-13
rs17505816	10	8990550	G	C	187652	1.25683	0.0317735	1.18094	1.33758	6.27587e-13
rs17505882	10	8992281	G	A	187652	1.25781	0.0317778	1.18186	1.33865	5.27258e-13
rs11814404	10	8992453	C	T	187652	1.25834	0.031786	1.18234	1.33922	4.85334e-13
rs17414748	10	8994331	A	G	187652	1.22634	0.0405834	1.13257	1.32786	4.97096e-07
rs74623270	10	8995292	A	G	187652	1.26016	0.0318346	1.18394	1.3413	3.76226e-13
rs17506027	10	8995460	T	C	187652	1.25964	0.0318319	1.18345	1.34073	4.12801e-13
rs7922101	10	8997117	T	C	187652	0.908701	0.0189367	0.875592	0.943061	4.28683e-07
rs11255993	10	9000841	G	T	187652	0.911164	0.0191595	0.877582	0.94603	1.19972e-06
rs2388901	10	9001427	T	G	187652	0.914583	0.0192015	0.880803	0.949658	3.31926e-06
rs827622	10	9001645	C	G	187652	1.09763	0.019012	1.05748	1.1393	9.5988e-07
rs827618	10	9003997	G	T	187652	1.14889	0.0263507	1.09106	1.20978	1.38498e-07
rs1243425	10	9005602	T	C	187652	1.17324	0.0270525	1.11265	1.23713	3.50733e-09
rs1899931	10	9005668	A	C	187652	0.915868	0.0192991	0.881872	0.951175	5.27101e-06
rs59101083	10	9006349	G	A	187652	0.913975	0.0192599	0.880117	0.949136	3.00601e-06
rs10905494	10	9013827	A	G	187652	0.917509	0.0193364	0.883387	0.952949	8.49252e-06
rs11255999	10	9013939	T	G	187652	0.91083	0.0198222	0.876122	0.946912	2.45458e-06
rs827631	10	9015230	A	G	187652	1.17286	0.0271372	1.11211	1.23693	4.2169e-09
rs77334607	10	9015529	A	G	187652	1.20478	0.0306703	1.13449	1.27942	1.24668e-09
rs1775568	10	9016932	T	G	187652	1.16446	0.0268436	1.10478	1.22737	1.41063e-08
rs41341945	10	9022838	C	G	187652	1.2185	0.0347476	1.13828	1.30437	1.29101e-08
rs4582874	10	9023719	C	T	187652	1.15309	0.028823	1.08975	1.2201	7.73329e-07
rs11256003	10	9023880	A	T	187652	0.901104	0.0216247	0.86371	0.940117	1.46804e-06
rs11256004	10	9024785	A	G	187652	1.21992	0.0342564	1.1407	1.30464	6.51771e-09
rs11256006	10	9030012	A	G	187652	1.16426	0.0291058	1.0997	1.2326	1.74014e-07
rs11256008	10	9032316	C	G	187652	1.12959	0.0275115	1.07029	1.19217	9.46359e-06
rs12356492	10	9038357	C	T	187652	1.22671	0.0420767	1.1296	1.33216	1.19642e-06
rs12357202	10	67618857	C	A	187652	0.892707	0.0237416	0.852118	0.935228	1.74842e-06
rs10996735	10	67619691	G	C	187652	0.893379	0.0237273	0.852784	0.935907	2.01763e-06
rs17816628	10	67621439	G	A	187652	0.892525	0.0237137	0.851991	0.934987	1.62883e-06
rs10996736	10	67622381	G	A	187652	0.893129	0.023721	0.852555	0.935633	1.8909e-06
rs10996737	10	67623008	A	G	187652	0.892487	0.0237132	0.851957	0.934947	1.61373e-06
rs12263717	10	67623881	G	A	187652	0.893394	0.0237141	0.85282	0.935898	1.99806e-06
rs10996738	10	67623970	A	G	187652	0.891838	0.0237671	0.851246	0.934365	1.46199e-06
rs10996739	10	67623998	G	A	187652	0.891718	0.0238535	0.850988	0.934397	1.55081e-06
rs10996740	10	67624004	G	A	187652	0.891768	0.0238507	0.85104	0.934445	1.56482e-06
rs10996741	10	67624108	A	G	187652	0.893272	0.0237143	0.852703	0.93577	1.94216e-06
rs10996742	10	67624255	G	A	187652	0.892854	0.0237098	0.852312	0.935325	1.75335e-06
rs10996743	10	67624311	A	G	187652	0.893027	0.0237099	0.852477	0.935506	1.82595e-06
rs10762018	10	67624413	T	C	187652	0.89314	0.0237073	0.852589	0.935619	1.86997e-06
rs6480112	10	67624585	A	G	187652	0.893169	0.0236997	0.852629	0.935636	1.86864e-06
rs6480113	10	67624723	C	G	187652	0.90156	0.0231755	0.861525	0.943456	7.76848e-06
rs10822662	10	67624951	G	C	187652	0.9015	0.0231791	0.861461	0.9434	7.69009e-06
rs7084528	10	67626688	G	A	187652	0.902066	0.023169	0.862019	0.943973	8.64607e-06
rs74968435	10	67628237	T	C	187652	0.893291	0.0237	0.852745	0.935764	1.92347e-06
rs10996745	10	67629002	C	T	187652	0.899841	0.0237902	0.858847	0.942793	9.15817e-06
rs10822663	10	67629462	G	T	187652	0.898786	0.0237821	0.857854	0.941673	7.22404e-06
rs10996748	10	67633792	G	A	187652	0.899831	0.0237796	0.858855	0.942763	9.05538e-06
rs1869223	10	67634898	C	T	187652	0.899812	0.0237757	0.858843	0.942735	8.98636e-06
rs10996751	10	67636098	A	G	187652	0.899869	0.0237688	0.85891	0.942782	9.0448e-06
rs79291250	10	67645561	T	G	187652	0.900001	0.0237321	0.859097	0.942852	9.01455e-06
rs76918852	10	67648486	C	T	187652	0.900001	0.0237309	0.859099	0.94285	9.00613e-06
rs11594579	10	67653771	C	A	187652	0.90007	0.0237283	0.859169	0.942918	9.12191e-06
rs10822672	10	67654867	A	G	187652	0.900116	0.0237329	0.859205	0.942974	9.24932e-06
rs17239532	10	67661054	A	C	187652	0.900343	0.0237444	0.859403	0.943234	9.81499e-06
rs11592435	10	67662081	A	G	187652	0.900393	0.0237453	0.859449	0.943287	9.92734e-06
rs4746535	10	67663542	G	C	187652	0.90032	0.0237466	0.859377	0.943214	9.78423e-06
rs10996772	10	67664940	A	G	187652	0.900354	0.0237468	0.859409	0.943249	9.85727e-06
rs17818460	10	67671675	T	G	187652	0.90002	0.0237587	0.85907	0.942922	9.26499e-06
rs7923095	10	79203698	G	A	187652	0.883585	0.0279331	0.836511	0.933308	9.38498e-06
rs479777	11	64107477	C	T	187652	0.913631	0.019651	0.879111	0.949506	4.29327e-06
rs1532548	11	88456827	C	T	187652	0.894314	0.0250933	0.851394	0.939398	8.53475e-06
rs10765189	11	88874884	T	C	187652	0.916201	0.0197905	0.881343	0.952438	9.7661e-06
rs11018509	11	88879205	A	T	187652	0.914626	0.0196933	0.879996	0.950619	5.85738e-06
rs10830222	11	88882962	T	A	187652	0.916175	0.0196497	0.881562	0.952148	8.37252e-06
rs11018513	11	88889350	A	G	187652	0.916715	0.0196439	0.882091	0.952698	9.56533e-06
rs10765194	11	88897000	G	C	187652	0.91675	0.0196403	0.882131	0.952728	9.61706e-06
rs11018518	11	88898079	C	G	187652	0.916447	0.0196376	0.881844	0.952407	8.86805e-06
rs10830236	11	88900816	T	C	187652	0.915425	0.0196311	0.880872	0.951333	6.75127e-06
rs11018520	11	88903115	C	T	187652	0.915478	0.0196371	0.880912	0.951399	6.88958e-06
rs7949856	11	88906392	G	C	187652	0.9153	0.0196533	0.880714	0.951245	6.69364e-06
rs35537664	11	88907293	C	A	187652	0.915261	0.0196538	0.880674	0.951205	6.6273e-06
rs7925404	11	88907996	A	G	187652	0.916061	0.0196692	0.881418	0.952065	8.29724e-06
rs12270717	11	88912190	C	T	187652	0.895499	0.0201397	0.860839	0.931554	4.24252e-08
rs11018522	11	88914415	T	C	187652	0.8952	0.0201443	0.860545	0.931252	3.89109e-08
rs10830240	11	88938356	G	A	187652	0.894687	0.0201334	0.860069	0.930697	3.25354e-08
rs10765201	11	88971704	C	G	187652	0.896355	0.0200682	0.861783	0.932314	4.97203e-08
rs6415994	11	88972346	T	C	187652	0.895699	0.0200147	0.861242	0.931533	3.72297e-08
rs1939262	11	88972562	A	G	187652	0.895688	0.0200148	0.861232	0.931523	3.71091e-08
rs3900053	11	89021065	C	T	187652	0.883277	0.0196506	0.849905	0.917959	2.68069e-10
rs34993346	11	89046097	G	A	187652	0.891412	0.0198053	0.857473	0.926695	6.47895e-09
rs7950615	11	89053302	A	G	187652	0.891145	0.0198635	0.857117	0.926523	6.55176e-09
rs3829229	11	89057348	A	G	187652	0.890177	0.0198929	0.856138	0.92557	4.97328e-09
rs11018578	11	89058101	C	T	187652	0.890502	0.0198976	0.856442	0.925916	5.59784e-09
rs10876279	12	52725795	T	C	187652	0.898139	0.0233314	0.857993	0.940163	4.13337e-06
rs11170096	12	52734277	A	C	187652	0.899845	0.0233072	0.859664	0.941904	5.95699e-06
rs5011450	12	52739439	G	A	187652	0.900733	0.023311	0.860505	0.942841	7.29578e-06
rs79596865	12	52741307	C	G	187652	0.792393	0.0515715	0.716214	0.876674	6.41762e-06
rs7305671	12	52746148	T	C	187652	0.900792	0.0233264	0.860536	0.942931	7.49633e-06
rs11170099	12	52751117	T	C	187652	0.901482	0.0234335	0.861014	0.943852	9.60251e-06
rs10506306	12	52751660	C	G	187652	0.899746	0.0233867	0.859435	0.941948	6.2661e-06
rs1059837	12	52754335	A	G	187652	0.899775	0.0234003	0.85944	0.942003	6.3858e-06
rs2298796	12	52755341	C	T	187652	0.898619	0.0233923	0.858349	0.940778	4.88366e-06
rs1791609	12	52808333	C	T	187652	1.09249	0.0198825	1.05073	1.1359	8.62516e-06
rs368649	12	52808724	G	A	187652	1.09172	0.0197171	1.05033	1.13473	8.56252e-06
rs593615	12	52809338	G	A	187652	1.09157	0.0197326	1.05016	1.13461	8.98529e-06
rs1610791	12	52810246	G	A	187652	1.09278	0.0197587	1.05127	1.13593	7.10693e-06
rs1610446	12	52810474	C	T	187652	1.09041	0.0190534	1.05044	1.1319	5.55348e-06
rs1610835	12	52810538	T	C	187652	1.096	0.0193769	1.05515	1.13842	2.23839e-06
rs1791660	12	52810615	G	T	187652	1.09052	0.0190553	1.05054	1.13202	5.43118e-06
rs669614	12	52814230	G	A	187652	1.12077	0.0197764	1.07816	1.16507	8.14912e-09
rs44637	12	52815465	C	T	187652	1.12092	0.0197739	1.07831	1.16521	7.80611e-09
rs298107	12	52815744	G	C	187652	1.12084	0.0197735	1.07824	1.16513	7.95477e-09
rs298105	12	52817181	A	G	187652	1.12081	0.0197712	1.07821	1.16509	7.99925e-09
rs11170118	12	52817356	T	G	187652	0.83385	0.0328332	0.78188	0.889274	3.12857e-08
rs298104	12	52818504	G	T	187652	1.09643	0.0193247	1.05568	1.13875	1.90023e-06
rs10876289	12	52821161	G	C	187652	0.91201	0.0189946	0.878681	0.946603	1.24089e-06
rs664354	12	52821992	G	A	187652	1.09622	0.0189899	1.05617	1.13779	1.31354e-06
rs401926	12	52822258	G	A	187652	1.09594	0.0189876	1.0559	1.13749	1.40218e-06
rs1614460	12	52822936	C	T	187652	1.09594	0.0189876	1.0559	1.13749	1.40171e-06
rs400719	12	52823002	G	T	187652	1.09594	0.0189876	1.0559	1.13749	1.40175e-06
rs396831	12	52823848	C	T	187652	1.09568	0.018989	1.05565	1.13723	1.49303e-06
rs423949	12	52824302	A	C	187652	1.09515	0.0189885	1.05515	1.13668	1.69412e-06
rs443084	12	52824562	A	T	187652	1.09515	0.0189885	1.05515	1.13668	1.69412e-06
rs1798640	12	52825363	A	G	187652	1.09548	0.0189878	1.05546	1.13701	1.56608e-06
rs732181	12	52826586	A	G	187652	1.09547	0.0189877	1.05545	1.13701	1.56929e-06
rs67876	12	52827534	T	C	187652	1.09547	0.0189877	1.05545	1.137	1.57067e-06
rs298109	12	52827818	C	T	187652	1.09532	0.0189878	1.0553	1.13685	1.62793e-06
rs182436	12	52829011	T	C	187652	1.09553	0.0189876	1.05551	1.13706	1.54789e-06
rs298110	12	52829230	G	T	187652	1.09558	0.0189879	1.05555	1.13712	1.52955e-06
rs381518	12	52830884	C	A	187652	1.09565	0.0189904	1.05562	1.1372	1.50743e-06
rs380538	12	52831682	A	G	187652	1.11747	0.0197406	1.07506	1.16155	1.84099e-08
rs371202	12	52832353	T	C	187652	1.10102	0.0188929	1.06099	1.14255	3.51073e-07
rs392861	12	52832734	A	G	187652	1.10102	0.0188929	1.06099	1.14255	3.51333e-07
rs1798642	12	52833152	C	T	187652	1.09547	0.0189939	1.05544	1.13702	1.58093e-06
rs1798643	12	52833214	C	A	187652	1.0957	0.0189939	1.05566	1.13725	1.49779e-06
rs409929	12	52834097	A	G	187652	1.11774	0.0197418	1.07531	1.16183	1.71963e-08
rs391323	12	52834143	C	A	187652	1.11775	0.019742	1.07533	1.16185	1.71383e-08
rs429561	12	52835321	G	C	187652	1.10235	0.0188995	1.06227	1.14395	2.52181e-07
rs375539	12	52835400	A	G	187652	1.11936	0.0197481	1.07686	1.16353	1.13206e-08
rs373608	12	52835643	G	A	187652	1.11983	0.0197619	1.07728	1.16405	1.02252e-08
rs400774	12	52836222	G	T	187652	1.12226	0.0197663	1.07962	1.1666	5.35903e-09
rs2669871	12	52836938	T	C	187652	1.09739	0.0188909	1.0575	1.13878	8.68116e-07
rs597340	12	52837719	C	T	187652	1.09736	0.0188915	1.05747	1.13876	8.73808e-07
rs597830	12	52837822	G	A	187652	1.09219	0.0190079	1.05225	1.13364	3.49645e-06
rs621164	12	52837930	A	C	187652	1.09739	0.0188907	1.05751	1.13879	8.66294e-07
rs618387	12	52838521	C	G	187652	1.0974	0.0188908	1.05751	1.13879	8.65476e-07
rs1798639	12	52838638	G	A	187652	1.09345	0.0190201	1.05344	1.13499	2.63695e-06
rs387717	12	52839250	C	T	187652	1.0974	0.0188908	1.05751	1.13879	8.65247e-07
rs373992	12	52840036	A	G	187652	1.0983	0.0188914	1.05838	1.13973	6.93228e-07
rs388626	12	52841765	A	G	187652	1.0974	0.0188907	1.05752	1.1388	8.64188e-07
rs406857	12	52842101	T	C	187652	1.09457	0.0190194	1.05452	1.13614	2.02306e-06
rs417466	12	52842208	C	T	187652	1.09757	0.01889	1.05768	1.13897	8.27903e-07
rs379961	12	52842830	C	A	187652	1.09725	0.0188875	1.05737	1.13863	8.94543e-07
rs365763	12	52846133	C	T	187652	1.09541	0.0190013	1.05537	1.13697	1.61908e-06
rs422012	12	52846534	A	C	187652	1.09505	0.0189779	1.05507	1.13655	1.71406e-06
rs443143	12	52847604	C	G	187652	1.09505	0.0189778	1.05507	1.13655	1.71422e-06
rs369557	12	52848241	G	T	187652	1.09423	0.0189997	1.05423	1.13575	2.14114e-06
rs447003	12	52848392	C	T	187652	1.11859	0.0197397	1.07613	1.16271	1.36972e-08
rs1798675	12	52849766	C	A	187652	1.11869	0.0197405	1.07623	1.16282	1.33492e-08
rs421007	12	52850845	T	G	187652	1.09476	0.0189788	1.05479	1.13625	1.83717e-06
rs1798674	12	52851471	T	C	187652	1.12528	0.0198394	1.08236	1.1699	2.6937e-09
rs438099	12	52851873	A	T	187652	1.12105	0.0197633	1.07846	1.16533	7.3879e-09
rs406520	12	52852007	T	C	187652	1.1253	0.0198385	1.08239	1.16992	2.67176e-09
rs11170132	12	52853224	G	C	187652	1.12478	0.0197785	1.08201	1.16924	2.75894e-09
rs443058	12	52853737	G	T	187652	1.1189	0.0197385	1.07644	1.16304	1.25757e-08
rs1701773	12	52853904	A	T	187652	1.1233	0.0197599	1.08063	1.16766	3.99742e-09
rs1798672	12	52854146	T	C	187652	1.12794	0.0200011	1.08458	1.17303	1.75314e-09
rs971222	12	52854865	G	C	187652	1.12495	0.0198309	1.08206	1.16953	2.90267e-09
rs1701776	12	52854938	C	G	187652	1.09623	0.0189829	1.05619	1.13778	1.30003e-06
rs212659	12	52856064	T	C	187652	1.12493	0.0198305	1.08205	1.16952	2.91153e-09
rs1798670	12	52857871	T	C	187652	1.09637	0.0189824	1.05633	1.13793	1.25428e-06
rs370354	12	52862041	C	T	187652	1.09643	0.0189807	1.05639	1.13799	1.23226e-06
rs583678	12	52862614	G	T	187652	1.09632	0.0189829	1.05628	1.13788	1.26896e-06
rs394676	12	52864060	A	G	187652	1.0962	0.0189828	1.05616	1.13775	1.3092e-06
rs613760	12	52864756	G	C	187652	1.12284	0.0198144	1.08007	1.1673	5.00085e-09
rs1798645	12	52868480	G	A	187652	1.09919	0.0189781	1.05906	1.14085	6.24923e-07
rs2669877	12	52869831	C	G	187652	1.09921	0.0189782	1.05908	1.14087	6.2162e-07
rs401323	12	52871209	A	G	187652	1.0997	0.0189768	1.05955	1.14137	5.49686e-07
rs400947	12	52872510	T	C	187652	1.09976	0.0189777	1.05961	1.14144	5.42151e-07
rs669066	12	52873104	G	C	187652	1.09984	0.0189774	1.05968	1.14151	5.31974e-07
rs864932	12	52874155	G	T	187652	1.10035	0.0189765	1.06017	1.14204	4.67468e-07
rs389523	12	52874405	G	A	187652	1.10037	0.0189767	1.0602	1.14207	4.64834e-07
rs393624	12	52874453	A	G	187652	1.09792	0.0189828	1.05782	1.13954	8.60867e-07
rs383866	12	52874859	T	C	187652	1.09996	0.0189767	1.0598	1.14164	5.14847e-07
rs298112	12	52876239	G	A	187652	1.09998	0.0189766	1.05982	1.14167	5.1207e-07
rs11170148	12	52877711	T	G	187652	0.803722	0.0376306	0.746577	0.865241	6.3791e-09
rs186134	12	52877778	A	G	187652	1.09662	0.0189809	1.05658	1.13819	1.17774e-06
rs1096276	12	52878519	G	A	187652	1.09755	0.0189796	1.05748	1.13915	9.36808e-07
rs298116	12	52878585	G	T	187652	1.09755	0.0189796	1.05748	1.13915	9.36808e-07
rs408435	12	52879948	A	G	187652	1.09759	0.0189796	1.05751	1.13919	9.29068e-07
rs373374	12	52880007	G	A	187652	1.09761	0.0189596	1.05757	1.13916	9.00286e-07
rs393352	12	52880271	A	C	187652	1.09691	0.0189806	1.05685	1.13848	1.09809e-06
rs447840	12	52880704	A	T	187652	1.09759	0.0189796	1.05751	1.13919	9.29247e-07
rs1133153	12	52880996	G	C	187652	1.09775	0.0189797	1.05766	1.13935	8.93481e-07
rs1053857	12	52881376	T	C	187652	1.0972	0.0189933	1.05711	1.13882	1.0395e-06
rs1053854	12	52881380	C	A	187652	1.0972	0.0189933	1.05711	1.13882	1.0395e-06
rs28667515	12	52881428	C	A	187652	1.09752	0.0189801	1.05744	1.13911	9.46503e-07
rs188463	12	52882790	T	G	187652	1.09727	0.0189823	1.0572	1.13887	1.00723e-06
rs167227	12	52883177	C	T	187652	1.09725	0.018983	1.05718	1.13884	1.01394e-06
rs188464	12	52883477	T	C	187652	1.09729	0.0189828	1.05721	1.13888	1.00466e-06
rs298117	12	52883510	A	G	187652	1.0973	0.0189829	1.05722	1.13889	1.00198e-06
rs298119	12	52884283	G	A	187652	1.09747	0.0189831	1.05738	1.13907	9.61702e-07
rs298120	12	52884557	C	T	187652	1.09725	0.0189832	1.05717	1.13884	1.01476e-06
rs830376	12	52888316	C	T	187652	1.09793	0.0189976	1.0578	1.13958	8.75351e-07
rs3759184	12	52889053	G	A	187652	1.09772	0.0189978	1.0576	1.13937	9.2051e-07
rs631988	12	52890021	C	G	187652	1.09786	0.0189975	1.05773	1.1395	8.9105e-07
rs830378	12	52892586	C	A	187652	1.09782	0.0189993	1.05769	1.13947	9.00525e-07
rs1096278	12	52894546	G	A	187652	1.09991	0.0194675	1.05874	1.14269	9.98958e-07
rs599466	12	52895301	G	A	187652	1.13056	0.0215531	1.0838	1.17935	1.24351e-08
rs1096280	12	52895442	G	A	187652	1.13084	0.0215488	1.08407	1.17962	1.15539e-08
rs601292	12	52895675	G	C	187652	1.13059	0.0215517	1.08383	1.17937	1.23179e-08
rs1707790	12	52896275	A	C	187652	1.13127	0.0217142	1.08414	1.18046	1.34387e-08
rs1707791	12	52896294	T	G	187652	1.13225	0.0217287	1.08504	1.18151	1.09002e-08
rs1707792	12	52896295	T	C	187652	1.13224	0.021729	1.08503	1.1815	1.09277e-08
rs1798659	12	52896368	G	T	187652	1.13069	0.0215498	1.08392	1.17947	1.20101e-08
rs641556	12	52896742	C	T	187652	1.13066	0.0215492	1.0839	1.17944	1.20618e-08
rs629131	12	52897221	C	G	187652	1.13068	0.0215486	1.08392	1.17945	1.20099e-08
rs627881	12	52897470	C	T	187652	1.13067	0.0215483	1.08391	1.17945	1.20206e-08
rs627835	12	52897503	G	A	187652	1.13066	0.0215482	1.08391	1.17944	1.20428e-08
rs644054	12	52898369	C	G	187652	1.13066	0.0215469	1.0839	1.17943	1.20397e-08
rs11170152	12	52898835	C	T	187652	1.13066	0.0215463	1.0839	1.17943	1.20322e-08
rs657187	12	52898985	G	A	187652	1.10424	0.0193489	1.06315	1.14692	2.98171e-07
rs830381	12	52899240	T	C	187652	1.13098	0.021548	1.08421	1.17976	1.11698e-08
rs689412	12	52900188	T	A	187652	1.09645	0.0188184	1.05674	1.13764	9.9432e-07
rs11611584	12	52906035	A	C	187652	0.811113	0.0309384	0.76339	0.861819	1.31839e-11
rs651111	12	52906525	G	A	187652	1.09704	0.0187906	1.05737	1.13819	8.27706e-07
rs636676	12	52907418	C	G	187652	1.13335	0.0215427	1.0865	1.18223	6.21572e-09
rs687751	12	52907803	G	A	187652	1.13182	0.0215624	1.08498	1.18067	9.32154e-09
rs639790	12	52908254	T	C	187652	1.13406	0.0216171	1.08702	1.18314	5.89227e-09
rs607860	12	52913029	T	C	187652	1.11181	0.0195647	1.06999	1.15527	6.04471e-08
rs638907	12	52913517	A	G	187652	1.14096	0.0220616	1.09268	1.19138	2.26527e-09
rs11170164	12	52913668	T	C	187652	0.795611	0.0325119	0.746495	0.847959	2.02664e-12
rs60061574	14	49187910	C	A	187652	1.22731	0.0448282	1.12407	1.34002	4.89995e-06
rs78826570	14	49194674	G	C	187652	1.22479	0.0447631	1.12191	1.3371	5.90347e-06
rs61435271	15	27415213	G	A	187652	0.813596	0.0464007	0.742869	0.891056	8.75325e-06
rs406039	16	76076536	A	G	187652	0.862137	0.0319794	0.809758	0.917904	3.50697e-06
rs364635	16	76125310	G	A	187652	1.18057	0.0344033	1.10359	1.26292	1.40008e-06
rs1364125	16	76130892	T	A	187652	1.17287	0.0343202	1.09657	1.25448	3.38193e-06
rs29870	16	76148016	G	T	187652	1.17322	0.0340923	1.09738	1.25429	2.78885e-06
rs80030016	16	88769213	G	A	187652	0.772138	0.0538497	0.694798	0.858089	1.57011e-06
rs75410747	16	88769758	A	G	187652	0.786405	0.0539251	0.70753	0.874072	8.35502e-06
rs117882211	16	89062879	T	C	187652	0.776012	0.0472922	0.707316	0.85138	8.22406e-08
rs118010021	16	89065386	A	C	187652	0.774862	0.0473204	0.706228	0.850165	7.03443e-08
rs369805468	16	89083136	T	C	187652	0.763356	0.048516	0.694113	0.839506	2.60923e-08
rs112584165	16	89085743	G	A	187652	0.719414	0.0656855	0.63251	0.818259	5.34347e-07
rs117156175	16	89235401	T	C	187652	0.771231	0.0477785	0.702288	0.846942	5.42163e-08
rs117382825	16	89262162	T	C	187652	0.76834	0.0472466	0.700385	0.842887	2.43837e-08
rs117587601	16	89312578	T	A	187652	0.780394	0.047368	0.711204	0.856315	1.65267e-07
rs144104266	16	89345127	A	G	187652	0.796628	0.0428694	0.732428	0.866455	1.13463e-07
rs3114908	16	89383725	C	T	187652	1.15845	0.0192578	1.11554	1.20302	2.20955e-14
rs3102357	16	89384555	T	G	187652	1.13239	0.0189412	1.09112	1.17522	5.23892e-11
rs2353032	16	89385510	C	T	187652	1.13761	0.0189596	1.09611	1.18067	1.04605e-11
rs2353033	16	89385561	T	C	187652	1.12934	0.0188892	1.08829	1.17193	1.20088e-10
rs73253776	16	89385582	C	T	187652	0.826878	0.0248104	0.787631	0.868081	1.83005e-14
rs889574	16	89386808	G	A	187652	1.11157	0.0195367	1.06981	1.15496	6.16063e-08
rs1078578	16	89386934	A	G	187652	1.11156	0.0195316	1.06982	1.15494	6.12196e-08
rs1078577	16	89387088	G	A	187652	1.1114	0.0195358	1.06965	1.15478	6.43102e-08
rs3114906	16	89387597	C	T	187652	1.08861	0.0190796	1.04865	1.13009	8.59635e-06
rs3102380	16	89390416	C	T	187652	1.09397	0.0190703	1.05384	1.13564	2.48102e-06
rs6500546	16	89391092	G	A	187652	1.09254	0.0190715	1.05246	1.13415	3.47061e-06
rs3114895	16	89394810	T	C	187652	1.092	0.0190588	1.05196	1.13356	3.87637e-06
rs11076780	16	89397954	C	A	187652	1.09423	0.0190423	1.05414	1.13584	2.25604e-06
rs3102372	16	89398271	T	A	187652	1.09257	0.0190555	1.05252	1.13415	3.38094e-06
rs3102373	16	89398622	C	T	187652	1.09196	0.0190609	1.05192	1.13353	3.91924e-06
rs918722	16	89415081	G	C	187652	1.08748	0.0189081	1.04792	1.12854	9.19503e-06
rs112144981	16	89418705	G	C	187652	0.823786	0.0246157	0.784986	0.864505	3.41213e-15
rs111460975	16	89434541	G	A	187652	0.827116	0.0249048	0.787712	0.868491	2.50852e-14
rs3114863	16	89438667	C	G	187652	1.10336	0.0193609	1.06227	1.14603	3.76998e-07
rs3096322	16	89441123	A	G	187652	1.09111	0.0189387	1.05135	1.13237	4.14385e-06
rs3102336	16	89442006	T	C	187652	1.09178	0.0189526	1.05197	1.1331	3.60379e-06
rs3102337	16	89442034	G	A	187652	1.09797	0.0190077	1.05782	1.13965	8.78244e-07
rs3102338	16	89442250	G	C	187652	1.09217	0.01895	1.05235	1.13349	3.27982e-06
rs3102339	16	89442711	T	C	187652	1.09814	0.0189753	1.05805	1.13975	8.06311e-07
rs2965822	16	89444677	T	A	187652	1.10183	0.0190188	1.06151	1.14368	3.41844e-07
rs74836424	16	89507330	T	C	187652	0.763478	0.0311638	0.718241	0.811565	4.72813e-18
rs4785669	16	89516155	C	T	187652	1.10009	0.02007	1.05765	1.14422	2.00664e-06
rs2965946	16	89516612	C	T	187652	1.10394	0.0200439	1.06141	1.14817	8.07464e-07
rs2965949	16	89520452	G	A	187652	1.10251	0.0200665	1.05999	1.14673	1.15574e-06
rs2965955	16	89524923	C	T	187652	1.10828	0.0199248	1.06584	1.15242	2.46847e-07
rs55637757	16	89535888	T	C	187652	0.815173	0.0265498	0.773838	0.858715	1.39234e-14
rs4785674	16	89536613	G	A	187652	1.10217	0.0200454	1.05971	1.14633	1.21598e-06
rs8052103	16	89541243	A	T	187652	1.09834	0.020042	1.05604	1.14235	2.8638e-06
rs2965960	16	89541795	A	G	187652	1.0993	0.0200469	1.05694	1.14335	2.33037e-06
rs8043788	16	89549562	C	T	187652	1.09731	0.0196048	1.05594	1.14029	2.17305e-06
rs4575535	16	89559297	G	A	187652	1.10373	0.0200662	1.06117	1.14801	8.71606e-07
rs4129126	16	89561475	C	A	187652	1.10304	0.0200527	1.06053	1.14725	1.006e-06
rs12929292	16	89563130	C	A	187652	1.10485	0.0199415	1.0625	1.14888	5.73314e-07
rs4785573	16	89565403	G	A	187652	1.1031	0.0200715	1.06055	1.14736	1.01517e-06
rs113849132	16	89570919	A	G	187652	0.787071	0.034977	0.734923	0.84292	7.6183e-12
rs75746799	16	89572732	A	G	187652	0.762291	0.0540066	0.685725	0.847405	5.01287e-07
rs62070320	16	89573689	G	A	187652	1.09926	0.0192706	1.05851	1.14157	9.07157e-07
rs3809641	16	89574166	G	C	187652	1.098	0.0192869	1.05727	1.1403	1.25132e-06
rs4785684	16	89574576	A	G	187652	1.09907	0.0193034	1.05827	1.14145	9.8949e-07
rs9935289	16	89574685	C	G	187652	1.09929	0.0192971	1.05849	1.14166	9.31524e-07
rs12103234	16	89575771	A	G	187652	1.09885	0.0193093	1.05804	1.14123	1.0514e-06
rs9931446	16	89576086	G	T	187652	1.09874	0.0193006	1.05795	1.1411	1.06823e-06
rs4499232	16	89576507	C	T	187652	1.12547	0.0191801	1.08394	1.16858	7.16065e-10
rs4238831	16	89576663	A	G	187652	1.09856	0.0193142	1.05775	1.14095	1.13289e-06
rs3922634	16	89576766	C	T	187652	1.09915	0.0193021	1.05834	1.14152	9.70325e-07
rs3922633	16	89577046	T	C	187652	1.09913	0.0193028	1.05832	1.14151	9.74997e-07
rs4347629	16	89577366	G	A	187652	1.09902	0.019301	1.05822	1.14139	9.99298e-07
rs55653896	16	89578057	T	C	187652	1.09494	0.0194677	1.05394	1.13752	3.18129e-06
rs55952217	16	89578141	C	T	187652	1.09909	0.0193101	1.05827	1.14148	9.93569e-07
rs4785685	16	89578756	G	C	187652	1.09902	0.0193109	1.05821	1.14142	1.01028e-06
rs11076605	16	89579123	A	G	187652	1.09844	0.0193108	1.05765	1.14081	1.16077e-06
rs4505322	16	89579796	T	C	187652	1.09897	0.0193449	1.05809	1.14144	1.06831e-06
rs4513098	16	89579871	C	T	187652	1.09923	0.019344	1.05833	1.14171	1.00379e-06
rs8043556	16	89580853	C	G	187652	1.0989	0.0193083	1.05809	1.14128	1.03822e-06
rs8043557	16	89580856	A	G	187652	1.09871	0.0193176	1.05789	1.14111	1.09797e-06
rs8043900	16	89581036	A	G	187652	1.09855	0.0193173	1.05773	1.14094	1.14163e-06
rs8046182	16	89581216	G	A	187652	1.09865	0.0193156	1.05783	1.14104	1.11221e-06
rs8050629	16	89581236	C	T	187652	1.09899	0.0193064	1.05818	1.14137	1.01221e-06
rs6500424	16	89581589	C	G	187652	1.0987	0.0193077	1.0579	1.14107	1.08741e-06
rs9928142	16	89581924	C	T	187652	1.09986	0.0192986	1.05904	1.14226	8.12619e-07
rs12596362	16	89582684	T	C	187652	1.09997	0.0192979	1.05914	1.14237	7.91609e-07
rs62070324	16	89583067	A	G	187652	1.09936	0.0193077	1.05854	1.14176	9.27502e-07
rs62070325	16	89583189	T	C	187652	1.09995	0.0192976	1.05912	1.14235	7.94868e-07
rs62070326	16	89583578	A	G	187652	1.09962	0.0193086	1.05878	1.14203	8.7411e-07
rs62070327	16	89583610	T	C	187652	1.09939	0.019307	1.05857	1.14179	9.20446e-07
rs8052076	16	89583809	T	C	187652	1.09938	0.0193069	1.05856	1.14178	9.23086e-07
rs4511532	16	89585400	T	A	187652	1.1003	0.0193235	1.05941	1.14277	7.55703e-07
rs11076606	16	89585627	G	A	187652	1.10052	0.0192941	1.05968	1.14293	6.89627e-07
rs12050936	16	89585814	G	A	187652	1.10025	0.019286	1.05944	1.14264	7.27759e-07
rs11864726	16	89587030	T	C	187652	1.10106	0.0192995	1.06019	1.14351	6.08348e-07
rs60997773	16	89587287	A	T	187652	1.10033	0.0192983	1.05949	1.14275	7.2534e-07
rs57654699	16	89587438	G	C	187652	1.09946	0.019335	1.05857	1.14192	9.39331e-07
rs57505611	16	89587579	T	C	187652	1.10058	0.0192922	1.05974	1.14299	6.77116e-07
rs4785686	16	89587871	C	A	187652	1.10267	0.019274	1.06179	1.14512	3.96618e-07
rs11862081	16	89588488	G	A	187652	1.10016	0.0192886	1.05935	1.14255	7.45828e-07
rs8059968	16	89589125	A	G	187652	1.10021	0.0192781	1.05941	1.14257	7.28071e-07
rs28643511	16	89590060	A	G	187652	1.10032	0.0192829	1.05951	1.1427	7.13456e-07
rs3803680	16	89590243	A	G	187652	1.10023	0.0192822	1.05942	1.1426	7.2812e-07
rs3803679	16	89590667	C	T	187652	1.10082	0.0192815	1.06	1.14322	6.2998e-07
rs3935312	16	89592077	A	G	187652	1.1	0.0192874	1.05919	1.14238	7.75189e-07
rs3935627	16	89592622	T	C	187652	1.09782	0.0208778	1.0538	1.14367	7.8225e-06
rs8063180	16	89594626	A	G	187652	1.10073	0.0193224	1.05982	1.14321	6.80519e-07
rs8043881	16	89594731	T	C	187652	1.1021	0.0193288	1.06113	1.14465	4.91596e-07
rs13336753	16	89595261	C	T	187652	1.10288	0.0193129	1.06191	1.14543	3.96965e-07
rs4785688	16	89595509	T	C	187652	1.10278	0.0193278	1.06178	1.14535	4.15562e-07
rs4785689	16	89595516	A	G	187652	1.10376	0.0193234	1.06274	1.14636	3.24168e-07
rs3803677	16	89595723	A	G	187652	1.10126	0.0193164	1.06035	1.14376	5.92504e-07
rs3803676	16	89596106	T	C	187652	1.10287	0.0193239	1.06188	1.14544	4.04115e-07
rs12448464	16	89596714	G	A	187652	1.12689	0.0191529	1.08537	1.16999	4.45663e-10
rs4785690	16	89597057	T	G	187652	1.10166	0.0193235	1.06072	1.14418	5.43083e-07
rs4785691	16	89597221	G	A	187652	1.10204	0.0193139	1.06111	1.14456	4.88146e-07
rs6500425	16	89597876	G	A	187652	1.10011	0.0193016	1.05927	1.14253	7.6791e-07
rs463701	16	89598760	G	A	187652	1.09976	0.019293	1.05895	1.14215	8.26363e-07
rs595869	16	89599241	T	C	187652	1.0996	0.0192932	1.0588	1.14198	8.59343e-07
rs680716	16	89599352	T	G	187652	1.10034	0.0193054	1.05949	1.14277	7.30494e-07
rs607006	16	89599355	A	G	187652	1.10045	0.0193104	1.05958	1.1429	7.15731e-07
rs2946630	16	89599530	G	A	187652	1.1001	0.0192926	1.05928	1.1425	7.61064e-07
rs2914460	16	89599600	C	T	187652	1.09792	0.0192895	1.05719	1.14022	1.27982e-06
rs2460455	16	89600177	T	A	187652	1.10086	0.019292	1.06001	1.14328	6.33318e-07
rs463930	16	89600718	T	C	187652	1.10133	0.0192981	1.06045	1.14379	5.6859e-07
rs463181	16	89600802	C	T	187652	1.10139	0.0192965	1.06051	1.14384	5.5998e-07
rs142230282	16	89601263	T	C	187652	1.10033	0.0193119	1.05946	1.14278	7.3868e-07
rs390849	16	89601472	G	C	187652	1.10179	0.0193041	1.06088	1.14427	5.12925e-07
rs12920340	16	89601765	T	A	187652	0.8204	0.0258844	0.779817	0.863095	2.04168e-14
rs2434868	16	89602149	T	C	187652	1.10032	0.0193034	1.05947	1.14275	7.32044e-07
rs11639901	16	89602153	C	G	187652	0.908202	0.0193097	0.874472	0.943233	6.14708e-07
rs382745	16	89603586	G	A	187652	1.10035	0.0192991	1.05951	1.14277	7.22835e-07
rs432936	16	89604610	G	A	187652	1.10386	0.0193172	1.06285	1.14646	3.13113e-07
rs7193472	16	89605495	T	C	187652	0.905603	0.0193199	0.871952	0.940553	2.86341e-07
rs2056309	16	89607414	A	G	187652	1.09689	0.0195076	1.05575	1.13964	2.12868e-06
rs3751687	16	89607679	A	G	187652	0.908551	0.0193173	0.874795	0.943609	6.88024e-07
rs12928752	16	89608342	C	T	187652	0.908582	0.0193248	0.874812	0.943655	7.01326e-07
rs11642231	16	89608702	A	G	187652	0.889658	0.0191458	0.856893	0.923677	1.01702e-09
rs997212	16	89616039	A	G	187652	0.901301	0.0194267	0.867628	0.93628	8.83658e-08
rs4785577	16	89618530	A	G	187652	1.10637	0.0217911	1.06011	1.15465	3.5035e-06
rs67689854	16	89625227	A	C	187652	0.819459	0.0265963	0.777837	0.863309	7.0782e-14
rs369230	16	89645437	T	G	187652	1.14084	0.0201453	1.09667	1.18679	6.1212e-11
rs7199850	16	89655615	G	A	187652	1.09212	0.0190531	1.05209	1.13368	3.74477e-06
rs397564	16	89656163	G	A	187652	0.90143	0.019002	0.868476	0.935636	4.73107e-08
rs464349	16	89656251	C	T	187652	0.901687	0.0189957	0.868733	0.93589	5.09451e-08
rs464274	16	89656631	G	A	187652	0.901127	0.0189725	0.868234	0.935267	4.07985e-08
rs34395984	16	89659511	T	C	187652	0.746671	0.0299721	0.704072	0.791848	1.90494e-22
rs12933774	16	89668295	A	G	187652	0.847524	0.0240634	0.80848	0.888453	6.19728e-12
rs12935102	16	89668414	T	C	187652	0.788763	0.0281789	0.746381	0.833552	3.73858e-17
rs1991508	16	89672155	T	C	187652	0.754624	0.0298649	0.711721	0.800114	4.22101e-21
rs8064126	16	89672812	A	T	187652	1.09963	0.0193471	1.05871	1.14212	9.16445e-07
rs56164821	16	89673076	A	G	187652	1.09923	0.0193487	1.05832	1.14171	1.01049e-06
rs62068703	16	89673135	C	T	187652	1.09922	0.0193493	1.05831	1.14171	1.01315e-06
rs376402	16	89674320	G	T	187652	1.09159	0.0195572	1.05054	1.13424	7.43079e-06
rs4785697	16	89675182	G	C	187652	1.21346	0.0264085	1.15225	1.27792	2.36891e-13
rs4785698	16	89675319	C	G	187652	1.21358	0.0264095	1.15236	1.27806	2.30397e-13
rs34934239	16	89675579	A	G	187652	0.751181	0.0288619	0.709867	0.794899	3.65439e-23
rs7191697	16	89678165	A	G	187652	0.748757	0.0288259	0.707627	0.792278	1.04265e-23
rs7200366	16	89679266	C	A	187652	0.822746	0.0263178	0.781383	0.866298	1.22983e-13
rs57856222	16	89682190	T	C	187652	0.75757	0.0286786	0.716162	0.801372	3.6296e-22
rs1968499	16	89683240	G	A	187652	0.818423	0.0267536	0.776614	0.862483	6.9046e-14
rs77110324	16	89683288	A	G	187652	0.746243	0.0295296	0.704279	0.790708	3.68364e-23
rs4968049	16	89684661	A	G	187652	0.815096	0.0267646	0.77344	0.858995	2.19246e-14
rs61408277	16	89685234	T	G	187652	0.75633	0.028731	0.714916	0.800142	2.46739e-22
rs3764253	16	89686693	A	G	187652	0.756895	0.0286838	0.715517	0.800666	2.72249e-22
rs2280374	16	89687407	T	C	187652	0.757652	0.0286709	0.716251	0.801446	3.6709e-22
rs79172130	16	89687812	A	G	187652	0.757416	0.0286826	0.716011	0.801215	3.4304e-22
rs4968054	16	89690079	T	C	187652	0.756528	0.0287213	0.715117	0.800336	2.61244e-22
rs75923656	16	89690990	C	T	187652	0.753921	0.0293583	0.711764	0.798575	6.4934e-22
rs79138604	16	89690991	A	G	187652	0.75392	0.0293606	0.71176	0.798577	6.53878e-22
rs34323930	16	89691045	T	C	187652	0.757223	0.0289739	0.71542	0.801468	8.13201e-22
rs164741	16	89692298	G	A	187652	1.11768	0.0198863	1.07495	1.1621	2.21411e-08
rs112233725	16	89693191	C	T	187652	0.749481	0.0305641	0.705902	0.795751	3.90754e-21
rs3794633	16	89696438	G	A	187652	0.900706	0.0200609	0.865979	0.936826	1.85879e-07
rs2052868	16	89706992	T	C	187652	0.882424	0.0208405	0.847107	0.919214	1.95021e-09
rs12921177	16	89708037	A	G	187652	0.773184	0.0279266	0.732001	0.816684	3.22428e-20
rs11648089	16	89713938	C	T	187652	1.18861	0.0319755	1.1164	1.26548	6.53461e-08
rs8061010	16	89714978	A	T	187652	1.17004	0.032746	1.0973	1.2476	1.62161e-06
rs4968051	16	89714981	C	T	187652	0.771011	0.0278407	0.730067	0.814252	9.5663e-21
rs4785699	16	89716222	T	G	187652	0.860532	0.021121	0.825636	0.896902	1.1467e-12
rs35749174	16	89716493	A	G	187652	0.749633	0.0286678	0.708675	0.79296	8.99497e-24
rs35850949	16	89720724	A	C	187652	0.749646	0.0286162	0.708758	0.792893	7.52877e-24
rs11647958	16	89720909	A	T	187652	0.919044	0.0188565	0.885698	0.953646	7.56931e-06
rs113974432	16	89721135	C	G	187652	0.771068	0.0277976	0.730183	0.814244	8.55707e-21
rs34878706	16	89723870	A	G	187652	0.771295	0.0277927	0.730404	0.814475	9.31176e-21
rs35415928	16	89724268	T	C	187652	0.771278	0.0277952	0.730384	0.814461	9.31246e-21
rs7188458	16	89726484	A	G	187652	0.918139	0.0188776	0.88479	0.952746	6.06234e-06
rs71396950	16	89726550	A	G	187652	0.74981	0.0286179	0.708911	0.793068	8.18471e-24
rs71396951	16	89726593	C	G	187652	0.749944	0.0286188	0.709036	0.793212	8.74836e-24
rs164753	16	89727595	T	C	187652	0.873059	0.0255425	0.830428	0.917879	1.06799e-07
rs34526810	16	89728475	A	G	187652	0.771735	0.0277921	0.730821	0.814938	1.12761e-20
rs2010623	16	89729025	G	A	187652	0.919783	0.0188571	0.886409	0.954413	9.23757e-06
rs11645271	16	89729125	T	G	187652	0.918503	0.0188503	0.885187	0.953072	6.48933e-06
rs11640702	16	89729169	G	A	187652	0.918552	0.0188504	0.885234	0.953123	6.57764e-06
rs4785701	16	89729844	G	C	187652	0.916723	0.0188477	0.883476	0.951221	3.96353e-06
rs4785702	16	89733206	A	G	187652	0.771721	0.0277602	0.730854	0.814873	1.01311e-20
rs35063026	16	89736157	T	C	187652	0.749021	0.0287515	0.707979	0.792441	9.07156e-24
rs12918773	16	89741403	A	G	187652	0.77107	0.0277624	0.730235	0.814189	7.65393e-21
rs12922197	16	89744809	C	G	187652	0.771747	0.0277363	0.730913	0.814862	9.49896e-21
rs11641469	16	89745421	G	A	187652	1.09562	0.0205172	1.05244	1.14058	8.54457e-06
rs62067107	16	89745995	C	T	187652	1.0961	0.0204859	1.05296	1.141	7.49678e-06
rs68092778	16	89746237	G	A	187652	1.09694	0.0205157	1.05371	1.14195	6.48041e-06
rs9939860	16	89747259	C	G	187652	0.916601	0.0188449	0.883363	0.951089	3.81777e-06
rs12924572	16	89748736	A	G	187652	0.915904	0.0188423	0.882697	0.950361	3.13101e-06
rs12924138	16	89754444	T	G	187652	0.913635	0.018822	0.880545	0.947969	1.59579e-06
rs2075880	16	89755216	G	A	187652	0.913582	0.0188263	0.880487	0.947922	1.58013e-06
rs164742	16	89757725	G	A	187652	1.09474	0.018838	1.05506	1.13592	1.54672e-06
rs34714188	16	89781756	A	T	187652	0.750876	0.0287675	0.709711	0.794429	2.28833e-23
rs12924124	16	89791126	T	C	187652	0.749186	0.0286845	0.708228	0.792512	7.72604e-24
rs35026726	16	89791279	T	C	187652	0.749372	0.0286834	0.708406	0.792707	8.40557e-24
rs12925026	16	89792856	T	C	187652	0.748575	0.0286688	0.707673	0.791842	5.46701e-24
rs74606487	16	89795305	G	A	187652	0.829264	0.0256767	0.788564	0.872066	3.07044e-13
rs8054492	16	89802719	A	G	187652	0.878261	0.0233966	0.838896	0.919472	2.8843e-08
rs17226953	16	89825662	T	A	187652	0.869476	0.024469	0.828761	0.912191	1.09067e-08
rs78904586	16	89828043	A	T	187652	0.870553	0.0244697	0.829787	0.913322	1.46822e-08
rs12924011	16	89829539	T	C	187652	0.869346	0.0244969	0.828592	0.912104	1.09314e-08
rs17232812	16	89843136	A	G	187652	0.858338	0.02469	0.81779	0.900895	6.1312e-10
rs75570604	16	89846677	C	G	187652	0.749321	0.0285753	0.708508	0.792486	5.57134e-24
rs12921383	16	89859753	C	T	187652	0.768955	0.0274334	0.728701	0.811432	1.00117e-21
rs45609834	16	89937645	C	G	187652	0.853649	0.0322965	0.801288	0.909432	9.61071e-07
rs147484236	16	89951527	G	T	187652	0.862298	0.0314958	0.810678	0.917206	2.55201e-06
rs78498439	16	89967514	A	G	187652	0.855696	0.0322269	0.803319	0.911488	1.32659e-06
rs11538871	16	89977745	T	C	187652	0.85427	0.0319004	0.802493	0.909387	7.9127e-07
rs1805008	16	89986144	T	C	187652	0.855211	0.0316895	0.80371	0.910013	7.99023e-07
rs74415461	16	89990843	T	C	187652	0.85166	0.0320763	0.799766	0.906921	5.56263e-07
rs139810560	16	90011739	A	C	187652	0.868266	0.0317838	0.815828	0.924075	8.8176e-06
rs8049897	16	90024202	A	G	187652	0.821403	0.02369	0.784136	0.860441	9.99656e-17
rs8051733	16	90024206	G	A	187652	0.873155	0.0195602	0.840314	0.907279	4.07397e-12
rs62052243	16	90026152	G	A	187652	0.874952	0.0194877	0.842163	0.909017	7.13566e-12
rs4268748	16	90026512	C	T	187652	0.844856	0.0199455	0.812466	0.878538	2.85263e-17
rs8063761	16	90027626	T	A	187652	0.880762	0.0195145	0.847711	0.915102	7.7003e-11
rs77770855	16	90043010	A	G	187652	0.765017	0.0304266	0.720729	0.812027	1.32761e-18
rs113955373	16	90043036	A	C	187652	0.765454	0.030418	0.721153	0.812477	1.53476e-18
rs6500463	16	90043506	G	C	187652	1.1026	0.0201475	1.05991	1.14701	1.24888e-06
rs56850194	16	90043531	A	C	187652	0.77	0.0300205	0.726001	0.816666	3.14237e-18
rs4350572	16	90043840	G	A	187652	1.11024	0.0192304	1.06917	1.15288	5.38605e-08
rs4785759	16	90050880	C	A	187652	1.09219	0.0188228	1.05263	1.13323	2.80055e-06
rs7404886	16	90054313	A	C	187652	1.10599	0.020146	1.06317	1.15054	5.71102e-07
rs11866420	16	90054704	G	C	187652	1.13457	0.0190093	1.09308	1.17764	3.10241e-11
rs8063160	16	90054709	C	T	187652	0.784038	0.0285922	0.741309	0.82923	1.75099e-17
rs73283845	16	90055664	T	C	187652	0.78366	0.0286328	0.740893	0.828896	1.67998e-17
rs7189230	16	90056958	A	G	187652	1.10187	0.0200154	1.05948	1.14596	1.25458e-06
rs35176381	16	90062479	A	G	187652	1.12082	0.0193063	1.0792	1.16404	3.46359e-09
rs73283859	16	90062520	C	G	187652	0.764703	0.0294213	0.721854	0.810095	7.64124e-20
rs4785763	16	90066936	C	A	187652	1.12063	0.0194058	1.07881	1.16407	4.38515e-09
rs73283869	16	90067184	A	G	187652	0.762326	0.0293684	0.719685	0.807493	2.45111e-20
rs77381714	16	90078022	C	T	187652	0.764484	0.0295612	0.721449	0.810086	1.04e-19
rs77603042	16	90083239	G	A	187652	0.781804	0.0287366	0.738988	0.827101	1.07358e-17
rs76265950	16	90085139	C	A	187652	0.781166	0.0287297	0.738395	0.826415	8.2369e-18
rs77270200	16	90093075	A	G	187652	0.784813	0.0287096	0.741871	0.83024	3.1727e-17
rs78536691	16	90100471	C	T	187652	0.785151	0.0292882	0.741349	0.83154	1.47389e-16
rs79418450	16	90100505	C	G	187652	0.782881	0.0293174	0.739164	0.829184	6.87757e-17
rs9933627	16	90107353	A	G	187652	0.910358	0.0192022	0.876733	0.945273	1.00338e-06
rs74583214	16	90110798	T	C	187652	0.777147	0.0295175	0.733462	0.823433	1.32401e-17
rs11076664	16	90122562	G	A	187652	1.18771	0.0228534	1.13568	1.24212	5.18008e-14
rs78378222	17	7571752	G	T	187652	0.691739	0.0744652	0.597802	0.800437	7.45051e-07
rs138420351	17	7700063	T	C	187652	0.64115	0.0817468	0.546231	0.752563	5.40565e-08
rs8178977	19	1106477	C	G	187652	0.901476	0.0217977	0.863773	0.940824	1.9515e-06
rs2075710	19	1106845	T	C	187652	0.901666	0.0218653	0.863842	0.941148	2.2013e-06
rs11669443	19	1109215	A	G	187652	0.903308	0.0216415	0.865794	0.942447	2.61513e-06
rs12978395	19	52819815	T	A	187652	0.811217	0.0435513	0.744845	0.883502	1.55531e-06
rs6082283	20	2153388	T	A	187652	1.16753	0.0331976	1.09398	1.24602	3.07602e-06
rs36011691	20	2170199	A	G	187652	1.1747	0.0328141	1.10152	1.25273	9.26263e-07
rs13043023	20	2182626	C	T	187652	1.19351	0.0339354	1.11671	1.2756	1.85886e-07
rs874501	20	2217291	C	A	187652	0.916786	0.0193876	0.882603	0.952293	7.41934e-06
rs6035926	20	2220834	G	T	187652	0.908176	0.0192932	0.874475	0.943175	5.96717e-07
rs11087359	20	2221844	C	T	187652	1.11023	0.0192783	1.06906	1.15298	5.82889e-08
rs6047591	20	2223481	G	A	187652	1.10964	0.0192647	1.06852	1.15233	6.66096e-08
rs34006897	20	2224985	G	A	187652	1.15359	0.0256196	1.0971	1.213	2.44679e-08
rs6082497	20	2226630	A	G	187652	0.919253	0.0188918	0.885838	0.953928	8.32573e-06
rs6137426	20	2227433	G	A	187652	0.916732	0.0194222	0.882491	0.952302	7.59453e-06
rs6137430	20	2228448	T	C	187652	0.917038	0.0194211	0.882787	0.952617	8.21858e-06
rs6137431	20	2228560	G	C	187652	0.917134	0.0194216	0.882879	0.952719	8.4334e-06
rs6047625	20	2231132	C	A	187652	0.91763	0.0194227	0.883355	0.953236	9.60947e-06
rs2064847	20	2233254	A	T	187652	0.917689	0.0194209	0.883414	0.953294	9.73901e-06
rs6113390	20	2233776	C	T	187652	1.10765	0.0192261	1.06669	1.15019	1.05001e-07
rs6113392	20	2235470	A	G	187652	1.1065	0.019275	1.06548	1.1491	1.51651e-07
rs6137456	20	2236890	T	C	187652	1.10892	0.0197109	1.0669	1.1526	1.56127e-07
rs6047674	20	2237825	C	T	187652	1.10229	0.0196163	1.06071	1.14549	6.88152e-07
rs6047675	20	2237975	A	G	187652	1.10181	0.0196118	1.06026	1.14498	7.66962e-07
rs7262199	20	2239300	T	C	187652	1.10288	0.0196127	1.06129	1.1461	5.94311e-07
rs6047697	20	2240669	C	G	187652	1.10248	0.0196095	1.06091	1.14568	6.5118e-07
rs6035972	20	2240894	A	G	187652	1.10349	0.0196031	1.0619	1.14671	5.07092e-07
rs6035973	20	2240926	T	G	187652	1.10038	0.0195067	1.05911	1.14327	9.39765e-07
rs6132463	20	2241201	A	G	187652	1.10469	0.0195926	1.06308	1.14794	3.73599e-07
rs6132464	20	2241402	T	C	187652	1.10413	0.0196313	1.06246	1.14744	4.51098e-07
rs6047707	20	2241814	A	G	187652	1.10622	0.0197147	1.06429	1.1498	3.0489e-07
rs55850556	20	2246304	T	C	187652	0.853133	0.0272575	0.808751	0.89995	5.63011e-09
rs6113437	20	2247179	G	A	187652	0.856402	0.0268516	0.812496	0.90268	7.78419e-09
rs12479462	20	2247371	G	A	187652	0.853042	0.0272632	0.808656	0.899864	5.53994e-09
rs77592580	20	2250767	G	A	187652	0.852966	0.0271357	0.808786	0.899559	4.60805e-09
rs6106447	20	2259016	G	C	187652	0.801216	0.0251955	0.762611	0.841775	1.41533e-18
rs62192637	20	2260968	A	G	187652	0.802499	0.0252455	0.763758	0.843206	2.89761e-18
rs6075877	20	2261782	G	A	187652	0.801517	0.0252014	0.762889	0.842101	1.64613e-18
rs6082600	20	2262537	C	T	187652	0.802081	0.0249815	0.763755	0.84233	1.06194e-18
rs6082603	20	2263260	A	T	187652	0.80945	0.0250165	0.770718	0.850127	2.90216e-17
rs6075882	20	2267994	C	A	187652	0.808927	0.0250031	0.770241	0.849556	2.23611e-17
rs6082619	20	2268128	G	A	187652	0.808833	0.0250228	0.770122	0.84949	2.27521e-17
rs62192638	20	2268329	T	C	187652	0.809086	0.0253314	0.769897	0.85027	6.1083e-17
rs6047933	20	2268404	G	A	187652	0.808779	0.0250032	0.7701	0.8494	2.10018e-17
rs6113558	20	2268943	C	T	187652	0.808846	0.0249994	0.770169	0.849464	2.13675e-17
rs6082631	20	2270784	A	G	187652	0.807705	0.0249895	0.769098	0.84825	1.27519e-17
rs6082632	20	2270852	T	C	187652	0.808559	0.0250148	0.769873	0.849189	1.97881e-17
rs6082633	20	2270951	T	C	187652	0.808753	0.0253131	0.769608	0.84989	5.05451e-17
rs45539134	20	2275618	A	G	187652	0.808862	0.0249678	0.770232	0.849429	1.96193e-17
rs45520137	20	2277404	G	A	187652	0.808654	0.0249354	0.770083	0.849157	1.63194e-17
rs6082659	20	2278541	A	G	187652	0.809708	0.0249562	0.771056	0.850298	2.71828e-17
rs62192643	20	2279955	A	G	187652	0.80851	0.0249128	0.76998	0.848967	1.43499e-17
rs6075897	20	2280561	T	C	187652	0.808404	0.0249266	0.769858	0.848879	1.42863e-17
rs62192644	20	2281388	T	C	187652	0.807778	0.0249776	0.769186	0.848307	1.27045e-17
rs2092378	20	2283661	C	T	187652	0.806318	0.0246738	0.768253	0.84627	2.66394e-18
rs84823	20	2301308	G	T	187652	1.16799	0.0224635	1.11768	1.22056	4.7567e-12
rs1923100	20	2303640	A	T	187652	1.09368	0.0201952	1.05124	1.13784	9.24557e-06
rs1923101	20	2303667	G	A	187652	1.12687	0.0210232	1.08138	1.17427	1.33577e-08
rs2012787	20	2304149	C	T	187652	1.12549	0.0216257	1.07878	1.17422	4.5898e-08
rs1853092	20	2304376	A	G	187652	1.09441	0.0201542	1.05202	1.1385	7.60011e-06
rs2014045	20	2304832	C	G	187652	1.12451	0.0211286	1.07889	1.17205	2.79575e-08
rs75138939	20	31351512	T	C	187652	0.839102	0.0380548	0.778794	0.90408	4.03166e-06
rs55768819	20	31363367	T	C	187652	0.835573	0.038724	0.774502	0.90146	3.50221e-06
rs660291	20	31387849	C	T	187652	0.858614	0.0344652	0.80253	0.918618	9.73953e-06
rs17123673	20	31409605	G	A	187652	0.854465	0.035268	0.797396	0.915619	8.2131e-06
rs55801291	20	31551101	C	G	187652	0.798298	0.038456	0.74034	0.860793	4.68612e-09
rs1891869	20	31554296	G	A	187652	1.16779	0.0323392	1.09607	1.24421	1.61468e-06
rs61734341	20	31607551	C	G	187652	0.826108	0.0370019	0.768317	0.888245	2.43395e-07
rs74645632	20	31621354	A	T	187652	0.793747	0.0363574	0.739153	0.852372	2.10692e-10
rs403598	20	31634788	A	G	187652	0.777968	0.0378687	0.722317	0.837907	3.35683e-11
rs127896	20	31641290	A	G	187652	0.805045	0.0341789	0.752883	0.860822	2.22772e-10
rs221981	20	31648856	A	G	187652	0.802346	0.034078	0.750507	0.857767	1.03268e-10
rs58657755	20	31665048	C	T	187652	0.872362	0.0280866	0.825637	0.921731	1.16332e-06
rs2424941	20	31665282	G	A	187652	0.872477	0.0280859	0.825747	0.921851	1.19046e-06
rs7272741	20	31665880	G	A	187652	0.872866	0.028084	0.826119	0.922259	1.28774e-06
rs221983	20	31669467	A	T	187652	0.873456	0.028089	0.826669	0.922891	1.45925e-06
rs221984	20	31669517	T	C	187652	0.873804	0.0280969	0.826986	0.923273	1.5772e-06
rs221985	20	31669544	A	G	187652	0.873765	0.0280872	0.826965	0.923214	1.55172e-06
rs113807937	20	31670329	A	G	187652	0.873571	0.028085	0.826785	0.923006	1.48887e-06
rs2424943	20	31671619	T	G	187652	0.876536	0.0282309	0.829353	0.926403	3.0437e-06
rs2424944	20	31671628	T	C	187652	0.878032	0.0282219	0.830783	0.927967	4.04759e-06
rs2424948	20	31672456	T	G	187652	0.877068	0.0281819	0.829936	0.926876	3.24875e-06
rs73264111	20	31672882	A	C	187652	0.877621	0.0282028	0.830426	0.927499	3.68112e-06
rs41305787	20	31673983	T	C	187652	0.877413	0.0282053	0.830224	0.927283	3.54111e-06
rs41311298	20	31674061	T	C	187652	0.877209	0.0282069	0.830029	0.927071	3.40716e-06
rs2424951	20	31679176	C	G	187652	0.877744	0.0281572	0.830616	0.927545	3.63603e-06
rs2424952	20	31685873	C	T	187652	0.778965	0.0348489	0.727536	0.834029	7.62261e-13
rs761930	20	31687594	A	G	187652	0.875755	0.0281246	0.828787	0.925384	2.39109e-06
rs17124134	20	31689062	T	C	187652	0.875583	0.0281275	0.828619	0.925208	2.31593e-06
rs2424954	20	31689630	A	G	187652	0.875474	0.0281309	0.828511	0.9251	2.27284e-06
rs117186940	20	31760550	T	C	187652	0.787006	0.0335244	0.736957	0.840454	9.0233e-13
rs17305657	20	31806588	C	T	187652	0.85278	0.0294695	0.80492	0.903486	6.51675e-08
rs11699072	20	31857165	T	C	187652	0.888768	0.026604	0.843612	0.93634	9.3194e-06
rs4911315	20	31886246	T	A	187652	1.18117	0.0294318	1.11496	1.25131	1.53702e-08
rs721970	20	31903533	G	A	187652	1.27705	0.0333406	1.19626	1.36328	2.21894e-13
rs293724	20	31928890	C	T	187652	1.23598	0.0310675	1.16296	1.31358	9.1434e-12
rs293709	20	31938106	A	C	187652	1.23538	0.0311026	1.16232	1.31303	1.07411e-11
rs291671	20	31950845	A	G	187652	1.20469	0.0284537	1.13934	1.27378	5.9645e-11
rs291675	20	31956468	G	A	187652	1.2063	0.0284778	1.14082	1.27555	4.51204e-11
rs291699	20	31982199	C	T	187652	1.2554	0.0306762	1.18215	1.3332	1.21875e-13
rs291695	20	31988202	G	A	187652	1.20825	0.0285175	1.14257	1.2777	3.2786e-11
rs291688	20	32009341	C	A	187652	1.20764	0.0285897	1.14183	1.27724	4.1331e-11
rs677870	20	32013204	G	A	187652	1.25367	0.0304475	1.18104	1.33076	1.12798e-13
rs293721	20	32029439	C	T	187652	1.25478	0.0305813	1.18178	1.33228	1.15877e-13
rs17401449	20	32067945	G	A	187652	0.789996	0.0305713	0.74405	0.838778	1.2507e-14
rs75399011	20	32069986	A	G	187652	0.791535	0.0303681	0.745797	0.840077	1.37935e-14
rs76771178	20	32130651	C	G	187652	0.791808	0.030667	0.745618	0.84086	2.69969e-14
rs3213180	20	32263624	C	G	187652	0.825928	0.028721	0.780719	0.873755	2.76088e-11
rs141890296	20	32322964	A	G	187652	0.787945	0.0303603	0.742426	0.836255	4.16285e-15
rs111331389	20	32325270	A	G	187652	0.827551	0.028693	0.782296	0.875424	4.19865e-11
rs56144975	20	32356295	G	C	187652	0.789694	0.0308292	0.74339	0.838882	1.8792e-14
rs111930714	20	32358743	A	G	187652	0.787053	0.030503	0.741378	0.835542	4.14907e-15
rs78382342	20	32360111	A	C	187652	0.788935	0.0305295	0.743112	0.837583	8.14379e-15
rs34808007	20	32374698	T	C	187652	0.827465	0.0288058	0.782042	0.875527	4.87697e-11
rs117119427	20	32397556	T	C	187652	0.809624	0.0295344	0.764088	0.857873	8.64752e-13
rs6088316	20	32426842	G	A	187652	0.883522	0.0232635	0.844142	0.924739	1.01885e-07
rs62209647	20	32505658	C	G	187652	0.788833	0.029629	0.744329	0.835998	1.18788e-15
rs6059655	20	32665748	G	A	187652	1.27466	0.0291239	1.20394	1.34953	7.91039e-17
rs1205339	20	32924967	G	A	187652	0.902061	0.0230577	0.862202	0.943762	7.81272e-06
rs62212171	20	32987687	C	T	187652	0.858902	0.0257672	0.816602	0.903393	3.57229e-09
rs62212173	20	32994629	T	C	187652	0.859678	0.0257677	0.817339	0.90421	4.41895e-09
rs7269526	20	33053293	C	G	187652	0.903686	0.0228334	0.864136	0.945048	9.1951e-06
rs62212233	20	33069553	T	C	187652	0.903319	0.0228321	0.863787	0.944661	8.45401e-06
rs61341205	20	33072578	G	A	187652	0.90392	0.0228097	0.864399	0.945247	9.48512e-06
rs76324086	20	33079392	G	T	187652	0.902457	0.0228114	0.862997	0.943721	6.81921e-06
rs62212235	20	33082171	T	C	187652	0.812579	0.0281284	0.768993	0.858635	1.60204e-13
rs55695988	20	33090447	A	G	187652	0.810513	0.0282647	0.766834	0.856681	1.06268e-13
rs57495888	20	33092724	C	T	187652	0.903137	0.0227975	0.863671	0.944406	7.85993e-06
rs6088515	20	33110042	A	G	187652	1.10663	0.0227981	1.05827	1.1572	8.82314e-06
rs1122174	20	33110846	C	T	187652	1.10718	0.0227977	1.05879	1.15777	7.97251e-06
rs2424995	20	33164515	A	T	187652	0.789531	0.0297205	0.744854	0.836888	1.84565e-15
rs56020497	20	33166470	T	C	187652	0.805699	0.0286814	0.761657	0.852288	4.97528e-14
rs910873	20	33171772	A	G	187652	0.805127	0.0286634	0.761143	0.851653	3.96709e-14
rs17305573	20	33180152	C	T	187652	0.805831	0.0286867	0.761773	0.852436	5.25195e-14
rs62212343	20	33196937	A	C	187652	0.812003	0.0283977	0.768043	0.85848	2.24441e-13
rs62213589	20	33219835	C	A	187652	0.859724	0.02644	0.816307	0.905451	1.08761e-08
rs56238684	20	33236696	C	G	187652	0.785948	0.02993	0.741169	0.833432	8.44192e-16
rs4911442	20	33355046	A	G	187652	1.15146	0.0258804	1.09451	1.21137	5.05954e-08
rs62211619	20	33410931	A	C	187652	0.806191	0.0290316	0.761599	0.853395	1.16527e-13
rs62211621	20	33411661	C	T	187652	0.805473	0.0290491	0.760895	0.852664	9.55803e-14
rs2295094	20	33447915	A	G	187652	0.897839	0.0242305	0.856196	0.941507	8.68845e-06
rs17310782	20	33565665	T	C	187652	0.914378	0.0201427	0.878983	0.951199	8.83546e-06
rs733086	20	33571749	G	A	187652	1.09627	0.0201772	1.05376	1.14049	5.22906e-06
rs2077574	20	33571919	T	A	187652	1.09365	0.0201437	1.05131	1.13769	8.82753e-06
rs1885120	20	33576989	G	C	187652	1.24275	0.0295662	1.17278	1.31689	1.97544e-13
rs6060159	20	33610546	G	A	187652	1.09376	0.0202386	1.05122	1.13802	9.50225e-06
rs6060163	20	33611738	C	T	187652	1.09377	0.0202384	1.05123	1.13803	9.481e-06
rs62213709	20	33642396	T	C	187652	0.762922	0.037601	0.708719	0.82127	6.17329e-13
rs6060194	20	33649930	C	T	187652	1.09388	0.0202403	1.05133	1.13815	9.28195e-06
rs4621232	20	33662737	T	C	187652	1.2354	0.0292512	1.16656	1.30829	4.94602e-13
rs4911466	20	33690010	T	C	187652	1.2406	0.029754	1.17032	1.3151	4.29242e-13
rs6579218	20	33709846	C	G	187652	1.09526	0.0202614	1.05262	1.13963	7.09399e-06
rs6060253	20	33716263	G	A	187652	1.09842	0.0203515	1.05547	1.14312	3.97713e-06
rs6060254	20	33716598	A	G	187652	1.10039	0.0203666	1.05733	1.1452	2.6391e-06
rs2378334	20	33716739	T	C	187652	1.09966	0.0203671	1.05663	1.14444	3.09634e-06
rs6060255	20	33717987	C	T	187652	1.10033	0.0203522	1.0573	1.14511	2.63009e-06
rs1535466	20	33718706	A	G	187652	1.09905	0.0203623	1.05605	1.1438	3.51291e-06
rs2425025	20	33847154	A	G	187652	1.24745	0.0308015	1.17437	1.32508	7.05309e-13
rs619865	20	33867697	G	A	187652	1.20014	0.0272214	1.13779	1.26591	2.05585e-11
rs666006	20	33889677	T	C	187652	1.20616	0.0302952	1.13663	1.27995	6.12486e-10
rs4911486	20	33901449	C	T	187652	1.17875	0.0275195	1.11685	1.24407	2.28984e-09
rs17421899	20	33935438	C	G	187652	0.846582	0.0278084	0.801676	0.894005	2.10995e-09
rs62211527	20	33940862	G	A	187652	0.848483	0.0275333	0.803909	0.895529	2.40941e-09
rs62211528	20	33943897	A	G	187652	0.824925	0.0311844	0.776015	0.876917	6.75317e-10
rs62210588	20	33988114	G	A	187652	0.827627	0.0307297	0.779252	0.879007	7.43005e-10
rs2425070	20	34269391	G	A	187652	1.22053	0.0336414	1.14265	1.30372	3.14453e-09
rs6060612	20	34390527	G	A	187652	1.15144	0.0293246	1.08712	1.21956	1.51979e-06
rs6058339	20	34460479	T	C	187652	1.13893	0.0282927	1.07749	1.20387	4.26906e-06
rs2378412	20	34476302	C	G	187652	1.13962	0.0285379	1.07763	1.20518	4.6554e-06
rs4911523	20	34545495	G	A	187652	1.18768	0.0324307	1.11454	1.26563	1.13468e-07
rs1204552	20	34638903	A	T	187652	0.853018	0.034425	0.797363	0.912559	3.87483e-06
rs75653149	20	34726973	A	C	187652	0.860369	0.0315427	0.80879	0.915238	1.86136e-06
rs2425224	20	35002849	G	A	187652	1.16954	0.0329367	1.09643	1.24753	1.98501e-06
rs2425241	20	35018412	C	T	187652	1.17268	0.0331373	1.09894	1.25137	1.5323e-06
rs6013012	20	49391906	T	C	187652	1.12342	0.0220244	1.07596	1.17298	1.26265e-07
rs11908416	20	49392745	A	G	187652	1.12247	0.02276	1.0735	1.17367	3.85544e-07
rs62202836	20	49398786	T	C	187652	1.12759	0.0228369	1.07824	1.17921	1.4526e-07
rs62202837	20	49399007	T	C	187652	1.12803	0.0228408	1.07864	1.17967	1.33215e-07
rs7268140	20	49407107	G	A	187652	1.11564	0.0228001	1.06688	1.16663	1.59112e-06
rs112226678	20	49408150	T	C	187652	1.11819	0.0236664	1.06751	1.17128	2.35478e-06
rs6020748	20	49408932	T	C	187652	1.11693	0.0236232	1.0664	1.16986	2.85086e-06
rs2849696	21	43084120	C	A	187652	1.10127	0.0207014	1.05748	1.14687	3.16806e-06
rs2776353	21	43089017	T	A	187652	1.1039	0.0206231	1.06017	1.14944	1.64077e-06
