# Supplementary material for: Genome-wide association study in 176,678 Europeans reveals genetic loci for tanning response to sun exposure
Source: Nat Commun. 2018 May 8;9:1684. doi: 10.1038/s41467-018-04086-y (PMC5940788; doi:10.1038/s41467-018-04086-y)
Supplement: Supplementary file 6 — Supplementary Data 3 [file 41467_2018_4086_MOESM6_ESM.xlsx]

## Sheet: Supplementary_data_D3
Locus	SNP	CHR	BP	Tissue	Gene
3	rs3851294	1	205130413	Skin (Lower leg)	CNTN2
3	rs12078075	1	205163798	Skin (Lower leg)	CNTN2
3	rs2369633	1	205181062	Skin (Lower leg)	CNTN2
3	rs896319	1	205205651	Skin (Lower leg)	CNTN2
3	rs1172128	1	205245233	Skin (Lower leg)	CNTN2
6	rs9818780	3	156492758	Skin (Lower leg)	LINC00886
6	rs9878566	3	156493213	Skin (Lower leg)	LINC00886
6	rs9867857	3	156491160	Skin (Lower leg)	LINC00886
6	rs9878566	3	156493213	Skin (Lower leg)	METTL15P1
6	rs9818780	3	156492758	Skin (Lower leg)	METTL15P1
6	rs9867857	3	156491160	Skin (Lower leg)	METTL15P1
16	rs72917317	11	68817441	Skin (Lower leg)	RP11-554A11.9
16	rs72928978	11	68831364	Skin (Lower leg)	RP11-554A11.9
16	rs72917317	11	68817441	Skin (Suprapubic)	RP11-554A11.9
16	rs72928978	11	68831364	Skin (Suprapubic)	RP11-554A11.9
20	rs1278774	13	113543884	Skin (fibroblasts)	AL356740.1
20	rs1278772	13	113543499	Skin (fibroblasts)	AL356740.1
20	rs1046793	13	113539894	Skin (fibroblasts)	AL356740.1
20	rs1278768	13	113535949	Skin (fibroblasts)	AL356740.1
20	rs3742232	13	113537311	Skin (fibroblasts)	AL356740.1
20	rs1278761	13	113532990	Skin (fibroblasts)	AL356740.1
20	rs1290177	13	113536132	Skin (fibroblasts)	AL356740.1
20	rs1278763	13	113533594	Skin (fibroblasts)	AL356740.1
20	rs1765762	13	113533653	Skin (fibroblasts)	AL356740.1
20	rs1765871	13	113533651	Skin (fibroblasts)	AL356740.1
26	rs7195906	16	89806347	Skin (Lower leg)	SPIRE2
26	rs3803687	16	90020341	Skin (Lower leg)	DEF8
26	rs3803686	16	90020346	Skin (Lower leg)	DEF8
26	rs8045232	16	89857548	Skin (Lower leg)	SPIRE2
26	rs6500441	16	89828669	Skin (Lower leg)	SPIRE2
26	rs1800337	16	89845194	Skin (Lower leg)	SPIRE2
26	rs4785721	16	89839997	Skin (Lower leg)	SPIRE2
26	rs77733403	16	90080723	Skin (fibroblasts)	DBNDD1
26	rs12932219	16	89916391	Skin (Lower leg)	CDK10
26	rs3743861	16	89818340	Skin (Suprapubic)	CDK10
26	rs164745	16	89709664	Skin (fibroblasts)	SPATA33
26	rs3743861	16	89818340	Skin (Lower leg)	CDK10
26	rs164745	16	89709664	Skin (Lower leg)	CHMP1A
26	rs56283750	16	89786761	Skin (fibroblasts)	VPS9D1
26	rs8045232	16	89857548	Skin (fibroblasts)	CDK10
26	rs7195906	16	89806347	Skin (fibroblasts)	CDK10
26	rs77733403	16	90080723	Skin (Lower leg)	C16orf3
26	rs9922277	16	90158838	Skin (fibroblasts)	URAHP
26	rs4785763	16	90066936	Skin (Suprapubic)	CDK10
26	rs77733403	16	90080723	Skin (Suprapubic)	DBNDD1
26	rs35176381	16	90062479	Skin (Suprapubic)	CDK10
26	rs6500441	16	89828669	Skin (fibroblasts)	CDK10
26	rs1800337	16	89845194	Skin (fibroblasts)	CDK10
26	rs7195906	16	89806347	Skin (fibroblasts)	SPIRE2
26	rs8051231	16	89862132	Skin (Lower leg)	SPATA33
26	rs12709096	16	89862961	Skin (Lower leg)	SPATA33
26	rs9922277	16	90158838	Skin (fibroblasts)	GAS8
26	rs6500448	16	89855192	Skin (Lower leg)	SPATA33
26	rs12932219	16	89916391	Skin (Lower leg)	VPS9D1
26	rs4785721	16	89839997	Skin (fibroblasts)	CDK10
26	rs4785755	16	90037828	Skin (fibroblasts)	DEF8
26	rs1968109	16	89854829	Skin (Lower leg)	SPATA33
26	rs1007931	16	89838834	Skin (Lower leg)	SPATA33
26	rs1800330	16	89857964	Skin (Lower leg)	SPATA33
26	rs2108839	16	89860182	Skin (Lower leg)	SPATA33
26	rs9933901	16	89862982	Skin (Lower leg)	SPATA33
26	rs8045232	16	89857548	Skin (Lower leg)	SPATA33
26	rs1987271	16	89860183	Skin (Lower leg)	SPATA33
26	rs4785763	16	90066936	Skin (Lower leg)	CDK10
26	rs9922277	16	90158838	Skin (fibroblasts)	C16orf3
26	rs2377043	16	89817777	Skin (Lower leg)	SPATA33
26	rs9922277	16	90158838	Skin (Lower leg)	DBNDD1
26	rs8044026	16	89815799	Skin (Lower leg)	SPATA33
26	rs6500452	16	89858505	Skin (Lower leg)	SPATA33
26	rs34665267	16	89857212	Skin (Lower leg)	SPATA33
26	rs60828994	16	89850677	Skin (Lower leg)	SPATA33
26	rs2239360	16	89849583	Skin (Lower leg)	SPATA33
26	rs2376885	16	89826901	Skin (Lower leg)	SPATA33
26	rs4785720	16	89826892	Skin (Lower leg)	SPATA33
26	rs6500441	16	89828669	Skin (fibroblasts)	SPIRE2
26	rs7195906	16	89806347	Skin (Lower leg)	SPATA33
26	rs56283750	16	89786761	Skin (fibroblasts)	ZNF276
26	rs1476761	16	89854977	Skin (Lower leg)	SPATA33
26	rs11076625	16	89856797	Skin (Lower leg)	SPATA33
26	rs8049660	16	89857700	Skin (Lower leg)	SPATA33
26	rs4785722	16	89863110	Skin (Lower leg)	SPATA33
26	rs1061646	16	89805977	Skin (Lower leg)	SPATA33
26	rs1800337	16	89845194	Skin (Lower leg)	SPATA33
26	rs7189711	16	89791020	Skin (fibroblasts)	VPS9D1
26	rs11649211	16	90039450	Skin (fibroblasts)	DEF8
26	rs6500437	16	89789898	Skin (fibroblasts)	VPS9D1
26	rs1800337	16	89845194	Skin (fibroblasts)	SPIRE2
26	rs8044026	16	89815799	Skin (fibroblasts)	CDK10
26	rs8045232	16	89857548	Skin (fibroblasts)	SPIRE2
26	rs4785755	16	90037828	Skin (fibroblasts)	AFG3L1P
26	rs3803686	16	90020346	Skin (fibroblasts)	DEF8
26	rs3803687	16	90020341	Skin (fibroblasts)	DEF8
26	rs4785721	16	89839997	Skin (fibroblasts)	SPIRE2
28	rs6059655	20	32665748	Skin (Lower leg)	ASIP
28	rs62211989	20	32538391	Skin (Lower leg)	ASIP
